# Supplementary material for: Transcriptome analysis reveals the long intergenic noncoding RNAs contributed to skeletal muscle differences between Yorkshire and Tibetan pig
Source: Sci Rep. 2021 Jan 29;11:2622. doi: 10.1038/s41598-021-82126-2 (PMC7846844; doi:10.1038/s41598-021-82126-2)
Supplement: Supplementary file 3 — Supplementary Table S1. [file 41598_2021_82126_MOESM3_ESM.xlsx]

## Sheet: Sheet1
Table.S1. The statistics table of DELs target gene.
Chromosome	target gene_start	target gene_end	target gene_ID & target gene_name	transcript_start	transcript_end	DEL
1	96218	186785	gene_id "ENSSSCG00000029697"; gene_version "2"; gene_name "FAM120B"; gene_source "ensembl"; gene_biotype "protein_coding";	125418	327981	MSTRG.4.1
1	96218	186785	gene_id "ENSSSCG00000029697"; gene_version "2"; transcript_id "ENSSSCT00000055371"; transcript_version "1"; gene_name "FAM120B"; gene_source "ensembl"; gene_biotype "protein_coding"; transcript_name "FAM120B-201"; transcript_source "ensembl"; transcript_biotype "protein_coding";	125418	327981	MSTRG.4.1
1	186693	186785	gene_id "ENSSSCG00000029697"; gene_version "2"; transcript_id "ENSSSCT00000055371"; transcript_version "1"; exon_number "1"; gene_name "FAM120B"; gene_source "ensembl"; gene_biotype "protein_coding"; transcript_name "FAM120B-201"; transcript_source "ensembl"; transcript_biotype "protein_coding"; exon_id "ENSSSCE00000165418"; exon_version "2";	125418	327981	MSTRG.4.1
1	174034	175755	gene_id "ENSSSCG00000029697"; gene_version "2"; transcript_id "ENSSSCT00000055371"; transcript_version "1"; exon_number "2"; gene_name "FAM120B"; gene_source "ensembl"; gene_biotype "protein_coding"; transcript_name "FAM120B-201"; transcript_source "ensembl"; transcript_biotype "protein_coding"; exon_id "ENSSSCE00000183724"; exon_version "2";	125418	327981	MSTRG.4.1
1	174034	175734	gene_id "ENSSSCG00000029697"; gene_version "2"; transcript_id "ENSSSCT00000055371"; transcript_version "1"; exon_number "2"; gene_name "FAM120B"; gene_source "ensembl"; gene_biotype "protein_coding"; transcript_name "FAM120B-201"; transcript_source "ensembl"; transcript_biotype "protein_coding"; protein_id "ENSSSCP00000055155"; protein_version "1";	125418	327981	MSTRG.4.1
1	175732	175734	gene_id "ENSSSCG00000029697"; gene_version "2"; transcript_id "ENSSSCT00000055371"; transcript_version "1"; exon_number "2"; gene_name "FAM120B"; gene_source "ensembl"; gene_biotype "protein_coding"; transcript_name "FAM120B-201"; transcript_source "ensembl"; transcript_biotype "protein_coding";	125418	327981	MSTRG.4.1
1	171676	171856	gene_id "ENSSSCG00000029697"; gene_version "2"; transcript_id "ENSSSCT00000055371"; transcript_version "1"; exon_number "3"; gene_name "FAM120B"; gene_source "ensembl"; gene_biotype "protein_coding"; transcript_name "FAM120B-201"; transcript_source "ensembl"; transcript_biotype "protein_coding"; exon_id "ENSSSCE00000191034"; exon_version "1";	125418	327981	MSTRG.4.1
1	171676	171856	gene_id "ENSSSCG00000029697"; gene_version "2"; transcript_id "ENSSSCT00000055371"; transcript_version "1"; exon_number "3"; gene_name "FAM120B"; gene_source "ensembl"; gene_biotype "protein_coding"; transcript_name "FAM120B-201"; transcript_source "ensembl"; transcript_biotype "protein_coding"; protein_id "ENSSSCP00000055155"; protein_version "1";	125418	327981	MSTRG.4.1
1	160330	160431	gene_id "ENSSSCG00000029697"; gene_version "2"; transcript_id "ENSSSCT00000055371"; transcript_version "1"; exon_number "4"; gene_name "FAM120B"; gene_source "ensembl"; gene_biotype "protein_coding"; transcript_name "FAM120B-201"; transcript_source "ensembl"; transcript_biotype "protein_coding"; exon_id "ENSSSCE00000189620"; exon_version "1";	125418	327981	MSTRG.4.1
1	160330	160431	gene_id "ENSSSCG00000029697"; gene_version "2"; transcript_id "ENSSSCT00000055371"; transcript_version "1"; exon_number "4"; gene_name "FAM120B"; gene_source "ensembl"; gene_biotype "protein_coding"; transcript_name "FAM120B-201"; transcript_source "ensembl"; transcript_biotype "protein_coding"; protein_id "ENSSSCP00000055155"; protein_version "1";	125418	327981	MSTRG.4.1
1	151421	151593	gene_id "ENSSSCG00000029697"; gene_version "2"; transcript_id "ENSSSCT00000055371"; transcript_version "1"; exon_number "5"; gene_name "FAM120B"; gene_source "ensembl"; gene_biotype "protein_coding"; transcript_name "FAM120B-201"; transcript_source "ensembl"; transcript_biotype "protein_coding"; exon_id "ENSSSCE00000246292"; exon_version "1";	125418	327981	MSTRG.4.1
1	151421	151593	gene_id "ENSSSCG00000029697"; gene_version "2"; transcript_id "ENSSSCT00000055371"; transcript_version "1"; exon_number "5"; gene_name "FAM120B"; gene_source "ensembl"; gene_biotype "protein_coding"; transcript_name "FAM120B-201"; transcript_source "ensembl"; transcript_biotype "protein_coding"; protein_id "ENSSSCP00000055155"; protein_version "1";	125418	327981	MSTRG.4.1
1	147381	147473	gene_id "ENSSSCG00000029697"; gene_version "2"; transcript_id "ENSSSCT00000055371"; transcript_version "1"; exon_number "6"; gene_name "FAM120B"; gene_source "ensembl"; gene_biotype "protein_coding"; transcript_name "FAM120B-201"; transcript_source "ensembl"; transcript_biotype "protein_coding"; exon_id "ENSSSCE00000234546"; exon_version "1";	125418	327981	MSTRG.4.1
1	147381	147473	gene_id "ENSSSCG00000029697"; gene_version "2"; transcript_id "ENSSSCT00000055371"; transcript_version "1"; exon_number "6"; gene_name "FAM120B"; gene_source "ensembl"; gene_biotype "protein_coding"; transcript_name "FAM120B-201"; transcript_source "ensembl"; transcript_biotype "protein_coding"; protein_id "ENSSSCP00000055155"; protein_version "1";	125418	327981	MSTRG.4.1
1	132486	132692	gene_id "ENSSSCG00000029697"; gene_version "2"; transcript_id "ENSSSCT00000055371"; transcript_version "1"; exon_number "7"; gene_name "FAM120B"; gene_source "ensembl"; gene_biotype "protein_coding"; transcript_name "FAM120B-201"; transcript_source "ensembl"; transcript_biotype "protein_coding"; exon_id "ENSSSCE00000176473"; exon_version "1";	125418	327981	MSTRG.4.1
1	132486	132692	gene_id "ENSSSCG00000029697"; gene_version "2"; transcript_id "ENSSSCT00000055371"; transcript_version "1"; exon_number "7"; gene_name "FAM120B"; gene_source "ensembl"; gene_biotype "protein_coding"; transcript_name "FAM120B-201"; transcript_source "ensembl"; transcript_biotype "protein_coding"; protein_id "ENSSSCP00000055155"; protein_version "1";	125418	327981	MSTRG.4.1
1	131006	131114	gene_id "ENSSSCG00000029697"; gene_version "2"; transcript_id "ENSSSCT00000055371"; transcript_version "1"; exon_number "8"; gene_name "FAM120B"; gene_source "ensembl"; gene_biotype "protein_coding"; transcript_name "FAM120B-201"; transcript_source "ensembl"; transcript_biotype "protein_coding"; exon_id "ENSSSCE00000304649"; exon_version "1";	125418	327981	MSTRG.4.1
1	131006	131114	gene_id "ENSSSCG00000029697"; gene_version "2"; transcript_id "ENSSSCT00000055371"; transcript_version "1"; exon_number "8"; gene_name "FAM120B"; gene_source "ensembl"; gene_biotype "protein_coding"; transcript_name "FAM120B-201"; transcript_source "ensembl"; transcript_biotype "protein_coding"; protein_id "ENSSSCP00000055155"; protein_version "1";	125418	327981	MSTRG.4.1
1	128198	128290	gene_id "ENSSSCG00000029697"; gene_version "2"; transcript_id "ENSSSCT00000055371"; transcript_version "1"; exon_number "9"; gene_name "FAM120B"; gene_source "ensembl"; gene_biotype "protein_coding"; transcript_name "FAM120B-201"; transcript_source "ensembl"; transcript_biotype "protein_coding"; exon_id "ENSSSCE00000290851"; exon_version "1";	125418	327981	MSTRG.4.1
1	128198	128290	gene_id "ENSSSCG00000029697"; gene_version "2"; transcript_id "ENSSSCT00000055371"; transcript_version "1"; exon_number "9"; gene_name "FAM120B"; gene_source "ensembl"; gene_biotype "protein_coding"; transcript_name "FAM120B-201"; transcript_source "ensembl"; transcript_biotype "protein_coding"; protein_id "ENSSSCP00000055155"; protein_version "1";	125418	327981	MSTRG.4.1
1	186693	186785	gene_id "ENSSSCG00000029697"; gene_version "2"; transcript_id "ENSSSCT00000055371"; transcript_version "1"; gene_name "FAM120B"; gene_source "ensembl"; gene_biotype "protein_coding"; transcript_name "FAM120B-201"; transcript_source "ensembl"; transcript_biotype "protein_coding";	125418	327981	MSTRG.4.1
1	175735	175755	gene_id "ENSSSCG00000029697"; gene_version "2"; transcript_id "ENSSSCT00000055371"; transcript_version "1"; gene_name "FAM120B"; gene_source "ensembl"; gene_biotype "protein_coding"; transcript_name "FAM120B-201"; transcript_source "ensembl"; transcript_biotype "protein_coding";	125418	327981	MSTRG.4.1
1	121145	186748	gene_id "ENSSSCG00000029697"; gene_version "2"; transcript_id "ENSSSCT00000063290"; transcript_version "1"; gene_name "FAM120B"; gene_source "ensembl"; gene_biotype "protein_coding"; transcript_name "FAM120B-202"; transcript_source "ensembl"; transcript_biotype "protein_coding";	125418	327981	MSTRG.4.1
1	186693	186748	gene_id "ENSSSCG00000029697"; gene_version "2"; transcript_id "ENSSSCT00000063290"; transcript_version "1"; exon_number "1"; gene_name "FAM120B"; gene_source "ensembl"; gene_biotype "protein_coding"; transcript_name "FAM120B-202"; transcript_source "ensembl"; transcript_biotype "protein_coding"; exon_id "ENSSSCE00000318249"; exon_version "1";	125418	327981	MSTRG.4.1
1	174034	175755	gene_id "ENSSSCG00000029697"; gene_version "2"; transcript_id "ENSSSCT00000063290"; transcript_version "1"; exon_number "2"; gene_name "FAM120B"; gene_source "ensembl"; gene_biotype "protein_coding"; transcript_name "FAM120B-202"; transcript_source "ensembl"; transcript_biotype "protein_coding"; exon_id "ENSSSCE00000183724"; exon_version "2";	125418	327981	MSTRG.4.1
1	174034	175734	gene_id "ENSSSCG00000029697"; gene_version "2"; transcript_id "ENSSSCT00000063290"; transcript_version "1"; exon_number "2"; gene_name "FAM120B"; gene_source "ensembl"; gene_biotype "protein_coding"; transcript_name "FAM120B-202"; transcript_source "ensembl"; transcript_biotype "protein_coding"; protein_id "ENSSSCP00000056548"; protein_version "1";	125418	327981	MSTRG.4.1
1	175732	175734	gene_id "ENSSSCG00000029697"; gene_version "2"; transcript_id "ENSSSCT00000063290"; transcript_version "1"; exon_number "2"; gene_name "FAM120B"; gene_source "ensembl"; gene_biotype "protein_coding"; transcript_name "FAM120B-202"; transcript_source "ensembl"; transcript_biotype "protein_coding";	125418	327981	MSTRG.4.1
1	171676	171856	gene_id "ENSSSCG00000029697"; gene_version "2"; transcript_id "ENSSSCT00000063290"; transcript_version "1"; exon_number "3"; gene_name "FAM120B"; gene_source "ensembl"; gene_biotype "protein_coding"; transcript_name "FAM120B-202"; transcript_source "ensembl"; transcript_biotype "protein_coding"; exon_id "ENSSSCE00000191034"; exon_version "1";	125418	327981	MSTRG.4.1
1	171676	171856	gene_id "ENSSSCG00000029697"; gene_version "2"; transcript_id "ENSSSCT00000063290"; transcript_version "1"; exon_number "3"; gene_name "FAM120B"; gene_source "ensembl"; gene_biotype "protein_coding"; transcript_name "FAM120B-202"; transcript_source "ensembl"; transcript_biotype "protein_coding"; protein_id "ENSSSCP00000056548"; protein_version "1";	125418	327981	MSTRG.4.1
1	151421	151593	gene_id "ENSSSCG00000029697"; gene_version "2"; transcript_id "ENSSSCT00000063290"; transcript_version "1"; exon_number "4"; gene_name "FAM120B"; gene_source "ensembl"; gene_biotype "protein_coding"; transcript_name "FAM120B-202"; transcript_source "ensembl"; transcript_biotype "protein_coding"; exon_id "ENSSSCE00000246292"; exon_version "1";	125418	327981	MSTRG.4.1
1	151421	151593	gene_id "ENSSSCG00000029697"; gene_version "2"; transcript_id "ENSSSCT00000063290"; transcript_version "1"; exon_number "4"; gene_name "FAM120B"; gene_source "ensembl"; gene_biotype "protein_coding"; transcript_name "FAM120B-202"; transcript_source "ensembl"; transcript_biotype "protein_coding"; protein_id "ENSSSCP00000056548"; protein_version "1";	125418	327981	MSTRG.4.1
1	147381	147473	gene_id "ENSSSCG00000029697"; gene_version "2"; transcript_id "ENSSSCT00000063290"; transcript_version "1"; exon_number "5"; gene_name "FAM120B"; gene_source "ensembl"; gene_biotype "protein_coding"; transcript_name "FAM120B-202"; transcript_source "ensembl"; transcript_biotype "protein_coding"; exon_id "ENSSSCE00000234546"; exon_version "1";	125418	327981	MSTRG.4.1
1	147381	147473	gene_id "ENSSSCG00000029697"; gene_version "2"; transcript_id "ENSSSCT00000063290"; transcript_version "1"; exon_number "5"; gene_name "FAM120B"; gene_source "ensembl"; gene_biotype "protein_coding"; transcript_name "FAM120B-202"; transcript_source "ensembl"; transcript_biotype "protein_coding"; protein_id "ENSSSCP00000056548"; protein_version "1";	125418	327981	MSTRG.4.1
1	132486	132692	gene_id "ENSSSCG00000029697"; gene_version "2"; transcript_id "ENSSSCT00000063290"; transcript_version "1"; exon_number "6"; gene_name "FAM120B"; gene_source "ensembl"; gene_biotype "protein_coding"; transcript_name "FAM120B-202"; transcript_source "ensembl"; transcript_biotype "protein_coding"; exon_id "ENSSSCE00000176473"; exon_version "1";	125418	327981	MSTRG.4.1
1	132486	132692	gene_id "ENSSSCG00000029697"; gene_version "2"; transcript_id "ENSSSCT00000063290"; transcript_version "1"; exon_number "6"; gene_name "FAM120B"; gene_source "ensembl"; gene_biotype "protein_coding"; transcript_name "FAM120B-202"; transcript_source "ensembl"; transcript_biotype "protein_coding"; protein_id "ENSSSCP00000056548"; protein_version "1";	125418	327981	MSTRG.4.1
1	131006	131114	gene_id "ENSSSCG00000029697"; gene_version "2"; transcript_id "ENSSSCT00000063290"; transcript_version "1"; exon_number "7"; gene_name "FAM120B"; gene_source "ensembl"; gene_biotype "protein_coding"; transcript_name "FAM120B-202"; transcript_source "ensembl"; transcript_biotype "protein_coding"; exon_id "ENSSSCE00000304649"; exon_version "1";	125418	327981	MSTRG.4.1
1	131006	131114	gene_id "ENSSSCG00000029697"; gene_version "2"; transcript_id "ENSSSCT00000063290"; transcript_version "1"; exon_number "7"; gene_name "FAM120B"; gene_source "ensembl"; gene_biotype "protein_coding"; transcript_name "FAM120B-202"; transcript_source "ensembl"; transcript_biotype "protein_coding"; protein_id "ENSSSCP00000056548"; protein_version "1";	125418	327981	MSTRG.4.1
1	128198	128290	gene_id "ENSSSCG00000029697"; gene_version "2"; transcript_id "ENSSSCT00000063290"; transcript_version "1"; exon_number "8"; gene_name "FAM120B"; gene_source "ensembl"; gene_biotype "protein_coding"; transcript_name "FAM120B-202"; transcript_source "ensembl"; transcript_biotype "protein_coding"; exon_id "ENSSSCE00000290851"; exon_version "1";	125418	327981	MSTRG.4.1
1	128198	128290	gene_id "ENSSSCG00000029697"; gene_version "2"; transcript_id "ENSSSCT00000063290"; transcript_version "1"; exon_number "8"; gene_name "FAM120B"; gene_source "ensembl"; gene_biotype "protein_coding"; transcript_name "FAM120B-202"; transcript_source "ensembl"; transcript_biotype "protein_coding"; protein_id "ENSSSCP00000056548"; protein_version "1";	125418	327981	MSTRG.4.1
1	186693	186748	gene_id "ENSSSCG00000029697"; gene_version "2"; transcript_id "ENSSSCT00000063290"; transcript_version "1"; gene_name "FAM120B"; gene_source "ensembl"; gene_biotype "protein_coding"; transcript_name "FAM120B-202"; transcript_source "ensembl"; transcript_biotype "protein_coding";	125418	327981	MSTRG.4.1
1	175735	175755	gene_id "ENSSSCG00000029697"; gene_version "2"; transcript_id "ENSSSCT00000063290"; transcript_version "1"; gene_name "FAM120B"; gene_source "ensembl"; gene_biotype "protein_coding"; transcript_name "FAM120B-202"; transcript_source "ensembl"; transcript_biotype "protein_coding";	125418	327981	MSTRG.4.1
1	121146	186770	gene_id "ENSSSCG00000029697"; gene_version "2"; transcript_id "ENSSSCT00000041397"; transcript_version "1"; gene_name "FAM120B"; gene_source "ensembl"; gene_biotype "protein_coding"; transcript_name "FAM120B-203"; transcript_source "ensembl"; transcript_biotype "protein_coding";	125418	327981	MSTRG.4.1
1	186693	186770	gene_id "ENSSSCG00000029697"; gene_version "2"; transcript_id "ENSSSCT00000041397"; transcript_version "1"; exon_number "1"; gene_name "FAM120B"; gene_source "ensembl"; gene_biotype "protein_coding"; transcript_name "FAM120B-203"; transcript_source "ensembl"; transcript_biotype "protein_coding"; exon_id "ENSSSCE00000298982"; exon_version "1";	125418	327981	MSTRG.4.1
1	174034	175755	gene_id "ENSSSCG00000029697"; gene_version "2"; transcript_id "ENSSSCT00000041397"; transcript_version "1"; exon_number "2"; gene_name "FAM120B"; gene_source "ensembl"; gene_biotype "protein_coding"; transcript_name "FAM120B-203"; transcript_source "ensembl"; transcript_biotype "protein_coding"; exon_id "ENSSSCE00000183724"; exon_version "2";	125418	327981	MSTRG.4.1
1	174034	175734	gene_id "ENSSSCG00000029697"; gene_version "2"; transcript_id "ENSSSCT00000041397"; transcript_version "1"; exon_number "2"; gene_name "FAM120B"; gene_source "ensembl"; gene_biotype "protein_coding"; transcript_name "FAM120B-203"; transcript_source "ensembl"; transcript_biotype "protein_coding"; protein_id "ENSSSCP00000053010"; protein_version "1";	125418	327981	MSTRG.4.1
1	175732	175734	gene_id "ENSSSCG00000029697"; gene_version "2"; transcript_id "ENSSSCT00000041397"; transcript_version "1"; exon_number "2"; gene_name "FAM120B"; gene_source "ensembl"; gene_biotype "protein_coding"; transcript_name "FAM120B-203"; transcript_source "ensembl"; transcript_biotype "protein_coding";	125418	327981	MSTRG.4.1
1	171676	171856	gene_id "ENSSSCG00000029697"; gene_version "2"; transcript_id "ENSSSCT00000041397"; transcript_version "1"; exon_number "3"; gene_name "FAM120B"; gene_source "ensembl"; gene_biotype "protein_coding"; transcript_name "FAM120B-203"; transcript_source "ensembl"; transcript_biotype "protein_coding"; exon_id "ENSSSCE00000191034"; exon_version "1";	125418	327981	MSTRG.4.1
1	171676	171856	gene_id "ENSSSCG00000029697"; gene_version "2"; transcript_id "ENSSSCT00000041397"; transcript_version "1"; exon_number "3"; gene_name "FAM120B"; gene_source "ensembl"; gene_biotype "protein_coding"; transcript_name "FAM120B-203"; transcript_source "ensembl"; transcript_biotype "protein_coding"; protein_id "ENSSSCP00000053010"; protein_version "1";	125418	327981	MSTRG.4.1
1	160330	160431	gene_id "ENSSSCG00000029697"; gene_version "2"; transcript_id "ENSSSCT00000041397"; transcript_version "1"; exon_number "4"; gene_name "FAM120B"; gene_source "ensembl"; gene_biotype "protein_coding"; transcript_name "FAM120B-203"; transcript_source "ensembl"; transcript_biotype "protein_coding"; exon_id "ENSSSCE00000189620"; exon_version "1";	125418	327981	MSTRG.4.1
1	160330	160431	gene_id "ENSSSCG00000029697"; gene_version "2"; transcript_id "ENSSSCT00000041397"; transcript_version "1"; exon_number "4"; gene_name "FAM120B"; gene_source "ensembl"; gene_biotype "protein_coding"; transcript_name "FAM120B-203"; transcript_source "ensembl"; transcript_biotype "protein_coding"; protein_id "ENSSSCP00000053010"; protein_version "1";	125418	327981	MSTRG.4.1
1	151421	151593	gene_id "ENSSSCG00000029697"; gene_version "2"; transcript_id "ENSSSCT00000041397"; transcript_version "1"; exon_number "5"; gene_name "FAM120B"; gene_source "ensembl"; gene_biotype "protein_coding"; transcript_name "FAM120B-203"; transcript_source "ensembl"; transcript_biotype "protein_coding"; exon_id "ENSSSCE00000246292"; exon_version "1";	125418	327981	MSTRG.4.1
1	151421	151593	gene_id "ENSSSCG00000029697"; gene_version "2"; transcript_id "ENSSSCT00000041397"; transcript_version "1"; exon_number "5"; gene_name "FAM120B"; gene_source "ensembl"; gene_biotype "protein_coding"; transcript_name "FAM120B-203"; transcript_source "ensembl"; transcript_biotype "protein_coding"; protein_id "ENSSSCP00000053010"; protein_version "1";	125418	327981	MSTRG.4.1
1	132486	132692	gene_id "ENSSSCG00000029697"; gene_version "2"; transcript_id "ENSSSCT00000041397"; transcript_version "1"; exon_number "6"; gene_name "FAM120B"; gene_source "ensembl"; gene_biotype "protein_coding"; transcript_name "FAM120B-203"; transcript_source "ensembl"; transcript_biotype "protein_coding"; exon_id "ENSSSCE00000176473"; exon_version "1";	125418	327981	MSTRG.4.1
1	132486	132692	gene_id "ENSSSCG00000029697"; gene_version "2"; transcript_id "ENSSSCT00000041397"; transcript_version "1"; exon_number "6"; gene_name "FAM120B"; gene_source "ensembl"; gene_biotype "protein_coding"; transcript_name "FAM120B-203"; transcript_source "ensembl"; transcript_biotype "protein_coding"; protein_id "ENSSSCP00000053010"; protein_version "1";	125418	327981	MSTRG.4.1
1	131006	131114	gene_id "ENSSSCG00000029697"; gene_version "2"; transcript_id "ENSSSCT00000041397"; transcript_version "1"; exon_number "7"; gene_name "FAM120B"; gene_source "ensembl"; gene_biotype "protein_coding"; transcript_name "FAM120B-203"; transcript_source "ensembl"; transcript_biotype "protein_coding"; exon_id "ENSSSCE00000304649"; exon_version "1";	125418	327981	MSTRG.4.1
1	131006	131114	gene_id "ENSSSCG00000029697"; gene_version "2"; transcript_id "ENSSSCT00000041397"; transcript_version "1"; exon_number "7"; gene_name "FAM120B"; gene_source "ensembl"; gene_biotype "protein_coding"; transcript_name "FAM120B-203"; transcript_source "ensembl"; transcript_biotype "protein_coding"; protein_id "ENSSSCP00000053010"; protein_version "1";	125418	327981	MSTRG.4.1
1	128198	128290	gene_id "ENSSSCG00000029697"; gene_version "2"; transcript_id "ENSSSCT00000041397"; transcript_version "1"; exon_number "8"; gene_name "FAM120B"; gene_source "ensembl"; gene_biotype "protein_coding"; transcript_name "FAM120B-203"; transcript_source "ensembl"; transcript_biotype "protein_coding"; exon_id "ENSSSCE00000290851"; exon_version "1";	125418	327981	MSTRG.4.1
1	128198	128290	gene_id "ENSSSCG00000029697"; gene_version "2"; transcript_id "ENSSSCT00000041397"; transcript_version "1"; exon_number "8"; gene_name "FAM120B"; gene_source "ensembl"; gene_biotype "protein_coding"; transcript_name "FAM120B-203"; transcript_source "ensembl"; transcript_biotype "protein_coding"; protein_id "ENSSSCP00000053010"; protein_version "1";	125418	327981	MSTRG.4.1
1	186693	186770	gene_id "ENSSSCG00000029697"; gene_version "2"; transcript_id "ENSSSCT00000041397"; transcript_version "1"; gene_name "FAM120B"; gene_source "ensembl"; gene_biotype "protein_coding"; transcript_name "FAM120B-203"; transcript_source "ensembl"; transcript_biotype "protein_coding";	125418	327981	MSTRG.4.1
1	175735	175755	gene_id "ENSSSCG00000029697"; gene_version "2"; transcript_id "ENSSSCT00000041397"; transcript_version "1"; gene_name "FAM120B"; gene_source "ensembl"; gene_biotype "protein_coding"; transcript_name "FAM120B-203"; transcript_source "ensembl"; transcript_biotype "protein_coding";	125418	327981	MSTRG.4.1
1	121147	186777	gene_id "ENSSSCG00000029697"; gene_version "2"; transcript_id "ENSSSCT00000047009"; transcript_version "1"; gene_name "FAM120B"; gene_source "ensembl"; gene_biotype "protein_coding"; transcript_name "FAM120B-204"; transcript_source "ensembl"; transcript_biotype "protein_coding";	125418	327981	MSTRG.4.1
1	186693	186777	gene_id "ENSSSCG00000029697"; gene_version "2"; transcript_id "ENSSSCT00000047009"; transcript_version "1"; exon_number "1"; gene_name "FAM120B"; gene_source "ensembl"; gene_biotype "protein_coding"; transcript_name "FAM120B-204"; transcript_source "ensembl"; transcript_biotype "protein_coding"; exon_id "ENSSSCE00000342180"; exon_version "1";	125418	327981	MSTRG.4.1
1	174034	175755	gene_id "ENSSSCG00000029697"; gene_version "2"; transcript_id "ENSSSCT00000047009"; transcript_version "1"; exon_number "2"; gene_name "FAM120B"; gene_source "ensembl"; gene_biotype "protein_coding"; transcript_name "FAM120B-204"; transcript_source "ensembl"; transcript_biotype "protein_coding"; exon_id "ENSSSCE00000183724"; exon_version "2";	125418	327981	MSTRG.4.1
1	174034	175734	gene_id "ENSSSCG00000029697"; gene_version "2"; transcript_id "ENSSSCT00000047009"; transcript_version "1"; exon_number "2"; gene_name "FAM120B"; gene_source "ensembl"; gene_biotype "protein_coding"; transcript_name "FAM120B-204"; transcript_source "ensembl"; transcript_biotype "protein_coding"; protein_id "ENSSSCP00000047036"; protein_version "1";	125418	327981	MSTRG.4.1
1	175732	175734	gene_id "ENSSSCG00000029697"; gene_version "2"; transcript_id "ENSSSCT00000047009"; transcript_version "1"; exon_number "2"; gene_name "FAM120B"; gene_source "ensembl"; gene_biotype "protein_coding"; transcript_name "FAM120B-204"; transcript_source "ensembl"; transcript_biotype "protein_coding";	125418	327981	MSTRG.4.1
1	171676	171856	gene_id "ENSSSCG00000029697"; gene_version "2"; transcript_id "ENSSSCT00000047009"; transcript_version "1"; exon_number "3"; gene_name "FAM120B"; gene_source "ensembl"; gene_biotype "protein_coding"; transcript_name "FAM120B-204"; transcript_source "ensembl"; transcript_biotype "protein_coding"; exon_id "ENSSSCE00000191034"; exon_version "1";	125418	327981	MSTRG.4.1
1	171676	171856	gene_id "ENSSSCG00000029697"; gene_version "2"; transcript_id "ENSSSCT00000047009"; transcript_version "1"; exon_number "3"; gene_name "FAM120B"; gene_source "ensembl"; gene_biotype "protein_coding"; transcript_name "FAM120B-204"; transcript_source "ensembl"; transcript_biotype "protein_coding"; protein_id "ENSSSCP00000047036"; protein_version "1";	125418	327981	MSTRG.4.1
1	160330	160431	gene_id "ENSSSCG00000029697"; gene_version "2"; transcript_id "ENSSSCT00000047009"; transcript_version "1"; exon_number "4"; gene_name "FAM120B"; gene_source "ensembl"; gene_biotype "protein_coding"; transcript_name "FAM120B-204"; transcript_source "ensembl"; transcript_biotype "protein_coding"; exon_id "ENSSSCE00000189620"; exon_version "1";	125418	327981	MSTRG.4.1
1	160330	160431	gene_id "ENSSSCG00000029697"; gene_version "2"; transcript_id "ENSSSCT00000047009"; transcript_version "1"; exon_number "4"; gene_name "FAM120B"; gene_source "ensembl"; gene_biotype "protein_coding"; transcript_name "FAM120B-204"; transcript_source "ensembl"; transcript_biotype "protein_coding"; protein_id "ENSSSCP00000047036"; protein_version "1";	125418	327981	MSTRG.4.1
1	151421	151593	gene_id "ENSSSCG00000029697"; gene_version "2"; transcript_id "ENSSSCT00000047009"; transcript_version "1"; exon_number "5"; gene_name "FAM120B"; gene_source "ensembl"; gene_biotype "protein_coding"; transcript_name "FAM120B-204"; transcript_source "ensembl"; transcript_biotype "protein_coding"; exon_id "ENSSSCE00000246292"; exon_version "1";	125418	327981	MSTRG.4.1
1	151421	151593	gene_id "ENSSSCG00000029697"; gene_version "2"; transcript_id "ENSSSCT00000047009"; transcript_version "1"; exon_number "5"; gene_name "FAM120B"; gene_source "ensembl"; gene_biotype "protein_coding"; transcript_name "FAM120B-204"; transcript_source "ensembl"; transcript_biotype "protein_coding"; protein_id "ENSSSCP00000047036"; protein_version "1";	125418	327981	MSTRG.4.1
1	147381	147473	gene_id "ENSSSCG00000029697"; gene_version "2"; transcript_id "ENSSSCT00000047009"; transcript_version "1"; exon_number "6"; gene_name "FAM120B"; gene_source "ensembl"; gene_biotype "protein_coding"; transcript_name "FAM120B-204"; transcript_source "ensembl"; transcript_biotype "protein_coding"; exon_id "ENSSSCE00000234546"; exon_version "1";	125418	327981	MSTRG.4.1
1	147381	147473	gene_id "ENSSSCG00000029697"; gene_version "2"; transcript_id "ENSSSCT00000047009"; transcript_version "1"; exon_number "6"; gene_name "FAM120B"; gene_source "ensembl"; gene_biotype "protein_coding"; transcript_name "FAM120B-204"; transcript_source "ensembl"; transcript_biotype "protein_coding"; protein_id "ENSSSCP00000047036"; protein_version "1";	125418	327981	MSTRG.4.1
1	132486	132692	gene_id "ENSSSCG00000029697"; gene_version "2"; transcript_id "ENSSSCT00000047009"; transcript_version "1"; exon_number "7"; gene_name "FAM120B"; gene_source "ensembl"; gene_biotype "protein_coding"; transcript_name "FAM120B-204"; transcript_source "ensembl"; transcript_biotype "protein_coding"; exon_id "ENSSSCE00000176473"; exon_version "1";	125418	327981	MSTRG.4.1
1	132486	132692	gene_id "ENSSSCG00000029697"; gene_version "2"; transcript_id "ENSSSCT00000047009"; transcript_version "1"; exon_number "7"; gene_name "FAM120B"; gene_source "ensembl"; gene_biotype "protein_coding"; transcript_name "FAM120B-204"; transcript_source "ensembl"; transcript_biotype "protein_coding"; protein_id "ENSSSCP00000047036"; protein_version "1";	125418	327981	MSTRG.4.1
1	131006	131114	gene_id "ENSSSCG00000029697"; gene_version "2"; transcript_id "ENSSSCT00000047009"; transcript_version "1"; exon_number "8"; gene_name "FAM120B"; gene_source "ensembl"; gene_biotype "protein_coding"; transcript_name "FAM120B-204"; transcript_source "ensembl"; transcript_biotype "protein_coding"; exon_id "ENSSSCE00000304649"; exon_version "1";	125418	327981	MSTRG.4.1
1	131006	131114	gene_id "ENSSSCG00000029697"; gene_version "2"; transcript_id "ENSSSCT00000047009"; transcript_version "1"; exon_number "8"; gene_name "FAM120B"; gene_source "ensembl"; gene_biotype "protein_coding"; transcript_name "FAM120B-204"; transcript_source "ensembl"; transcript_biotype "protein_coding"; protein_id "ENSSSCP00000047036"; protein_version "1";	125418	327981	MSTRG.4.1
1	128198	128290	gene_id "ENSSSCG00000029697"; gene_version "2"; transcript_id "ENSSSCT00000047009"; transcript_version "1"; exon_number "9"; gene_name "FAM120B"; gene_source "ensembl"; gene_biotype "protein_coding"; transcript_name "FAM120B-204"; transcript_source "ensembl"; transcript_biotype "protein_coding"; exon_id "ENSSSCE00000290851"; exon_version "1";	125418	327981	MSTRG.4.1
1	128198	128290	gene_id "ENSSSCG00000029697"; gene_version "2"; transcript_id "ENSSSCT00000047009"; transcript_version "1"; exon_number "9"; gene_name "FAM120B"; gene_source "ensembl"; gene_biotype "protein_coding"; transcript_name "FAM120B-204"; transcript_source "ensembl"; transcript_biotype "protein_coding"; protein_id "ENSSSCP00000047036"; protein_version "1";	125418	327981	MSTRG.4.1
1	186693	186777	gene_id "ENSSSCG00000029697"; gene_version "2"; transcript_id "ENSSSCT00000047009"; transcript_version "1"; gene_name "FAM120B"; gene_source "ensembl"; gene_biotype "protein_coding"; transcript_name "FAM120B-204"; transcript_source "ensembl"; transcript_biotype "protein_coding";	125418	327981	MSTRG.4.1
1	175735	175755	gene_id "ENSSSCG00000029697"; gene_version "2"; transcript_id "ENSSSCT00000047009"; transcript_version "1"; gene_name "FAM120B"; gene_source "ensembl"; gene_biotype "protein_coding"; transcript_name "FAM120B-204"; transcript_source "ensembl"; transcript_biotype "protein_coding";	125418	327981	MSTRG.4.1
1	121147	186716	gene_id "ENSSSCG00000029697"; gene_version "2"; transcript_id "ENSSSCT00000038814"; transcript_version "1"; gene_name "FAM120B"; gene_source "ensembl"; gene_biotype "protein_coding"; transcript_name "FAM120B-205"; transcript_source "ensembl"; transcript_biotype "protein_coding";	125418	327981	MSTRG.4.1
1	186321	186716	gene_id "ENSSSCG00000029697"; gene_version "2"; transcript_id "ENSSSCT00000038814"; transcript_version "1"; exon_number "1"; gene_name "FAM120B"; gene_source "ensembl"; gene_biotype "protein_coding"; transcript_name "FAM120B-205"; transcript_source "ensembl"; transcript_biotype "protein_coding"; exon_id "ENSSSCE00000337676"; exon_version "1";	125418	327981	MSTRG.4.1
1	174034	175755	gene_id "ENSSSCG00000029697"; gene_version "2"; transcript_id "ENSSSCT00000038814"; transcript_version "1"; exon_number "2"; gene_name "FAM120B"; gene_source "ensembl"; gene_biotype "protein_coding"; transcript_name "FAM120B-205"; transcript_source "ensembl"; transcript_biotype "protein_coding"; exon_id "ENSSSCE00000183724"; exon_version "2";	125418	327981	MSTRG.4.1
1	174034	175734	gene_id "ENSSSCG00000029697"; gene_version "2"; transcript_id "ENSSSCT00000038814"; transcript_version "1"; exon_number "2"; gene_name "FAM120B"; gene_source "ensembl"; gene_biotype "protein_coding"; transcript_name "FAM120B-205"; transcript_source "ensembl"; transcript_biotype "protein_coding"; protein_id "ENSSSCP00000042085"; protein_version "1";	125418	327981	MSTRG.4.1
1	175732	175734	gene_id "ENSSSCG00000029697"; gene_version "2"; transcript_id "ENSSSCT00000038814"; transcript_version "1"; exon_number "2"; gene_name "FAM120B"; gene_source "ensembl"; gene_biotype "protein_coding"; transcript_name "FAM120B-205"; transcript_source "ensembl"; transcript_biotype "protein_coding";	125418	327981	MSTRG.4.1
1	171676	171856	gene_id "ENSSSCG00000029697"; gene_version "2"; transcript_id "ENSSSCT00000038814"; transcript_version "1"; exon_number "3"; gene_name "FAM120B"; gene_source "ensembl"; gene_biotype "protein_coding"; transcript_name "FAM120B-205"; transcript_source "ensembl"; transcript_biotype "protein_coding"; exon_id "ENSSSCE00000191034"; exon_version "1";	125418	327981	MSTRG.4.1
1	171676	171856	gene_id "ENSSSCG00000029697"; gene_version "2"; transcript_id "ENSSSCT00000038814"; transcript_version "1"; exon_number "3"; gene_name "FAM120B"; gene_source "ensembl"; gene_biotype "protein_coding"; transcript_name "FAM120B-205"; transcript_source "ensembl"; transcript_biotype "protein_coding"; protein_id "ENSSSCP00000042085"; protein_version "1";	125418	327981	MSTRG.4.1
1	160330	160431	gene_id "ENSSSCG00000029697"; gene_version "2"; transcript_id "ENSSSCT00000038814"; transcript_version "1"; exon_number "4"; gene_name "FAM120B"; gene_source "ensembl"; gene_biotype "protein_coding"; transcript_name "FAM120B-205"; transcript_source "ensembl"; transcript_biotype "protein_coding"; exon_id "ENSSSCE00000189620"; exon_version "1";	125418	327981	MSTRG.4.1
1	160330	160431	gene_id "ENSSSCG00000029697"; gene_version "2"; transcript_id "ENSSSCT00000038814"; transcript_version "1"; exon_number "4"; gene_name "FAM120B"; gene_source "ensembl"; gene_biotype "protein_coding"; transcript_name "FAM120B-205"; transcript_source "ensembl"; transcript_biotype "protein_coding"; protein_id "ENSSSCP00000042085"; protein_version "1";	125418	327981	MSTRG.4.1
1	151421	151593	gene_id "ENSSSCG00000029697"; gene_version "2"; transcript_id "ENSSSCT00000038814"; transcript_version "1"; exon_number "5"; gene_name "FAM120B"; gene_source "ensembl"; gene_biotype "protein_coding"; transcript_name "FAM120B-205"; transcript_source "ensembl"; transcript_biotype "protein_coding"; exon_id "ENSSSCE00000246292"; exon_version "1";	125418	327981	MSTRG.4.1
1	151421	151593	gene_id "ENSSSCG00000029697"; gene_version "2"; transcript_id "ENSSSCT00000038814"; transcript_version "1"; exon_number "5"; gene_name "FAM120B"; gene_source "ensembl"; gene_biotype "protein_coding"; transcript_name "FAM120B-205"; transcript_source "ensembl"; transcript_biotype "protein_coding"; protein_id "ENSSSCP00000042085"; protein_version "1";	125418	327981	MSTRG.4.1
1	147381	147473	gene_id "ENSSSCG00000029697"; gene_version "2"; transcript_id "ENSSSCT00000038814"; transcript_version "1"; exon_number "6"; gene_name "FAM120B"; gene_source "ensembl"; gene_biotype "protein_coding"; transcript_name "FAM120B-205"; transcript_source "ensembl"; transcript_biotype "protein_coding"; exon_id "ENSSSCE00000234546"; exon_version "1";	125418	327981	MSTRG.4.1
1	147381	147473	gene_id "ENSSSCG00000029697"; gene_version "2"; transcript_id "ENSSSCT00000038814"; transcript_version "1"; exon_number "6"; gene_name "FAM120B"; gene_source "ensembl"; gene_biotype "protein_coding"; transcript_name "FAM120B-205"; transcript_source "ensembl"; transcript_biotype "protein_coding"; protein_id "ENSSSCP00000042085"; protein_version "1";	125418	327981	MSTRG.4.1
1	132486	132692	gene_id "ENSSSCG00000029697"; gene_version "2"; transcript_id "ENSSSCT00000038814"; transcript_version "1"; exon_number "7"; gene_name "FAM120B"; gene_source "ensembl"; gene_biotype "protein_coding"; transcript_name "FAM120B-205"; transcript_source "ensembl"; transcript_biotype "protein_coding"; exon_id "ENSSSCE00000176473"; exon_version "1";	125418	327981	MSTRG.4.1
1	132486	132692	gene_id "ENSSSCG00000029697"; gene_version "2"; transcript_id "ENSSSCT00000038814"; transcript_version "1"; exon_number "7"; gene_name "FAM120B"; gene_source "ensembl"; gene_biotype "protein_coding"; transcript_name "FAM120B-205"; transcript_source "ensembl"; transcript_biotype "protein_coding"; protein_id "ENSSSCP00000042085"; protein_version "1";	125418	327981	MSTRG.4.1
1	131006	131114	gene_id "ENSSSCG00000029697"; gene_version "2"; transcript_id "ENSSSCT00000038814"; transcript_version "1"; exon_number "8"; gene_name "FAM120B"; gene_source "ensembl"; gene_biotype "protein_coding"; transcript_name "FAM120B-205"; transcript_source "ensembl"; transcript_biotype "protein_coding"; exon_id "ENSSSCE00000304649"; exon_version "1";	125418	327981	MSTRG.4.1
1	131006	131114	gene_id "ENSSSCG00000029697"; gene_version "2"; transcript_id "ENSSSCT00000038814"; transcript_version "1"; exon_number "8"; gene_name "FAM120B"; gene_source "ensembl"; gene_biotype "protein_coding"; transcript_name "FAM120B-205"; transcript_source "ensembl"; transcript_biotype "protein_coding"; protein_id "ENSSSCP00000042085"; protein_version "1";	125418	327981	MSTRG.4.1
1	128198	128290	gene_id "ENSSSCG00000029697"; gene_version "2"; transcript_id "ENSSSCT00000038814"; transcript_version "1"; exon_number "9"; gene_name "FAM120B"; gene_source "ensembl"; gene_biotype "protein_coding"; transcript_name "FAM120B-205"; transcript_source "ensembl"; transcript_biotype "protein_coding"; exon_id "ENSSSCE00000290851"; exon_version "1";	125418	327981	MSTRG.4.1
1	128198	128290	gene_id "ENSSSCG00000029697"; gene_version "2"; transcript_id "ENSSSCT00000038814"; transcript_version "1"; exon_number "9"; gene_name "FAM120B"; gene_source "ensembl"; gene_biotype "protein_coding"; transcript_name "FAM120B-205"; transcript_source "ensembl"; transcript_biotype "protein_coding"; protein_id "ENSSSCP00000042085"; protein_version "1";	125418	327981	MSTRG.4.1
1	186321	186716	gene_id "ENSSSCG00000029697"; gene_version "2"; transcript_id "ENSSSCT00000038814"; transcript_version "1"; gene_name "FAM120B"; gene_source "ensembl"; gene_biotype "protein_coding"; transcript_name "FAM120B-205"; transcript_source "ensembl"; transcript_biotype "protein_coding";	125418	327981	MSTRG.4.1
1	175735	175755	gene_id "ENSSSCG00000029697"; gene_version "2"; transcript_id "ENSSSCT00000038814"; transcript_version "1"; gene_name "FAM120B"; gene_source "ensembl"; gene_biotype "protein_coding"; transcript_name "FAM120B-205"; transcript_source "ensembl"; transcript_biotype "protein_coding";	125418	327981	MSTRG.4.1
1	122998	186785	gene_id "ENSSSCG00000029697"; gene_version "2"; transcript_id "ENSSSCT00000042748"; transcript_version "1"; gene_name "FAM120B"; gene_source "ensembl"; gene_biotype "protein_coding"; transcript_name "FAM120B-206"; transcript_source "ensembl"; transcript_biotype "protein_coding";	125418	327981	MSTRG.4.1
1	186693	186785	gene_id "ENSSSCG00000029697"; gene_version "2"; transcript_id "ENSSSCT00000042748"; transcript_version "1"; exon_number "1"; gene_name "FAM120B"; gene_source "ensembl"; gene_biotype "protein_coding"; transcript_name "FAM120B-206"; transcript_source "ensembl"; transcript_biotype "protein_coding"; exon_id "ENSSSCE00000165418"; exon_version "2";	125418	327981	MSTRG.4.1
1	174650	175755	gene_id "ENSSSCG00000029697"; gene_version "2"; transcript_id "ENSSSCT00000042748"; transcript_version "1"; exon_number "2"; gene_name "FAM120B"; gene_source "ensembl"; gene_biotype "protein_coding"; transcript_name "FAM120B-206"; transcript_source "ensembl"; transcript_biotype "protein_coding"; exon_id "ENSSSCE00000381839"; exon_version "1";	125418	327981	MSTRG.4.1
1	174650	175734	gene_id "ENSSSCG00000029697"; gene_version "2"; transcript_id "ENSSSCT00000042748"; transcript_version "1"; exon_number "2"; gene_name "FAM120B"; gene_source "ensembl"; gene_biotype "protein_coding"; transcript_name "FAM120B-206"; transcript_source "ensembl"; transcript_biotype "protein_coding"; protein_id "ENSSSCP00000037891"; protein_version "1";	125418	327981	MSTRG.4.1
1	175732	175734	gene_id "ENSSSCG00000029697"; gene_version "2"; transcript_id "ENSSSCT00000042748"; transcript_version "1"; exon_number "2"; gene_name "FAM120B"; gene_source "ensembl"; gene_biotype "protein_coding"; transcript_name "FAM120B-206"; transcript_source "ensembl"; transcript_biotype "protein_coding";	125418	327981	MSTRG.4.1
1	174034	174469	gene_id "ENSSSCG00000029697"; gene_version "2"; transcript_id "ENSSSCT00000042748"; transcript_version "1"; exon_number "3"; gene_name "FAM120B"; gene_source "ensembl"; gene_biotype "protein_coding"; transcript_name "FAM120B-206"; transcript_source "ensembl"; transcript_biotype "protein_coding"; exon_id "ENSSSCE00000380093"; exon_version "1";	125418	327981	MSTRG.4.1
1	174034	174469	gene_id "ENSSSCG00000029697"; gene_version "2"; transcript_id "ENSSSCT00000042748"; transcript_version "1"; exon_number "3"; gene_name "FAM120B"; gene_source "ensembl"; gene_biotype "protein_coding"; transcript_name "FAM120B-206"; transcript_source "ensembl"; transcript_biotype "protein_coding"; protein_id "ENSSSCP00000037891"; protein_version "1";	125418	327981	MSTRG.4.1
1	171676	171856	gene_id "ENSSSCG00000029697"; gene_version "2"; transcript_id "ENSSSCT00000042748"; transcript_version "1"; exon_number "4"; gene_name "FAM120B"; gene_source "ensembl"; gene_biotype "protein_coding"; transcript_name "FAM120B-206"; transcript_source "ensembl"; transcript_biotype "protein_coding"; exon_id "ENSSSCE00000191034"; exon_version "1";	125418	327981	MSTRG.4.1
1	171676	171856	gene_id "ENSSSCG00000029697"; gene_version "2"; transcript_id "ENSSSCT00000042748"; transcript_version "1"; exon_number "4"; gene_name "FAM120B"; gene_source "ensembl"; gene_biotype "protein_coding"; transcript_name "FAM120B-206"; transcript_source "ensembl"; transcript_biotype "protein_coding"; protein_id "ENSSSCP00000037891"; protein_version "1";	125418	327981	MSTRG.4.1
1	160330	160431	gene_id "ENSSSCG00000029697"; gene_version "2"; transcript_id "ENSSSCT00000042748"; transcript_version "1"; exon_number "5"; gene_name "FAM120B"; gene_source "ensembl"; gene_biotype "protein_coding"; transcript_name "FAM120B-206"; transcript_source "ensembl"; transcript_biotype "protein_coding"; exon_id "ENSSSCE00000189620"; exon_version "1";	125418	327981	MSTRG.4.1
1	160330	160431	gene_id "ENSSSCG00000029697"; gene_version "2"; transcript_id "ENSSSCT00000042748"; transcript_version "1"; exon_number "5"; gene_name "FAM120B"; gene_source "ensembl"; gene_biotype "protein_coding"; transcript_name "FAM120B-206"; transcript_source "ensembl"; transcript_biotype "protein_coding"; protein_id "ENSSSCP00000037891"; protein_version "1";	125418	327981	MSTRG.4.1
1	151421	151593	gene_id "ENSSSCG00000029697"; gene_version "2"; transcript_id "ENSSSCT00000042748"; transcript_version "1"; exon_number "6"; gene_name "FAM120B"; gene_source "ensembl"; gene_biotype "protein_coding"; transcript_name "FAM120B-206"; transcript_source "ensembl"; transcript_biotype "protein_coding"; exon_id "ENSSSCE00000246292"; exon_version "1";	125418	327981	MSTRG.4.1
1	151421	151593	gene_id "ENSSSCG00000029697"; gene_version "2"; transcript_id "ENSSSCT00000042748"; transcript_version "1"; exon_number "6"; gene_name "FAM120B"; gene_source "ensembl"; gene_biotype "protein_coding"; transcript_name "FAM120B-206"; transcript_source "ensembl"; transcript_biotype "protein_coding"; protein_id "ENSSSCP00000037891"; protein_version "1";	125418	327981	MSTRG.4.1
1	147381	147473	gene_id "ENSSSCG00000029697"; gene_version "2"; transcript_id "ENSSSCT00000042748"; transcript_version "1"; exon_number "7"; gene_name "FAM120B"; gene_source "ensembl"; gene_biotype "protein_coding"; transcript_name "FAM120B-206"; transcript_source "ensembl"; transcript_biotype "protein_coding"; exon_id "ENSSSCE00000234546"; exon_version "1";	125418	327981	MSTRG.4.1
1	147381	147473	gene_id "ENSSSCG00000029697"; gene_version "2"; transcript_id "ENSSSCT00000042748"; transcript_version "1"; exon_number "7"; gene_name "FAM120B"; gene_source "ensembl"; gene_biotype "protein_coding"; transcript_name "FAM120B-206"; transcript_source "ensembl"; transcript_biotype "protein_coding"; protein_id "ENSSSCP00000037891"; protein_version "1";	125418	327981	MSTRG.4.1
1	132486	132692	gene_id "ENSSSCG00000029697"; gene_version "2"; transcript_id "ENSSSCT00000042748"; transcript_version "1"; exon_number "8"; gene_name "FAM120B"; gene_source "ensembl"; gene_biotype "protein_coding"; transcript_name "FAM120B-206"; transcript_source "ensembl"; transcript_biotype "protein_coding"; exon_id "ENSSSCE00000176473"; exon_version "1";	125418	327981	MSTRG.4.1
1	132486	132692	gene_id "ENSSSCG00000029697"; gene_version "2"; transcript_id "ENSSSCT00000042748"; transcript_version "1"; exon_number "8"; gene_name "FAM120B"; gene_source "ensembl"; gene_biotype "protein_coding"; transcript_name "FAM120B-206"; transcript_source "ensembl"; transcript_biotype "protein_coding"; protein_id "ENSSSCP00000037891"; protein_version "1";	125418	327981	MSTRG.4.1
1	131006	131114	gene_id "ENSSSCG00000029697"; gene_version "2"; transcript_id "ENSSSCT00000042748"; transcript_version "1"; exon_number "9"; gene_name "FAM120B"; gene_source "ensembl"; gene_biotype "protein_coding"; transcript_name "FAM120B-206"; transcript_source "ensembl"; transcript_biotype "protein_coding"; exon_id "ENSSSCE00000304649"; exon_version "1";	125418	327981	MSTRG.4.1
1	131006	131114	gene_id "ENSSSCG00000029697"; gene_version "2"; transcript_id "ENSSSCT00000042748"; transcript_version "1"; exon_number "9"; gene_name "FAM120B"; gene_source "ensembl"; gene_biotype "protein_coding"; transcript_name "FAM120B-206"; transcript_source "ensembl"; transcript_biotype "protein_coding"; protein_id "ENSSSCP00000037891"; protein_version "1";	125418	327981	MSTRG.4.1
1	128198	128290	gene_id "ENSSSCG00000029697"; gene_version "2"; transcript_id "ENSSSCT00000042748"; transcript_version "1"; exon_number "10"; gene_name "FAM120B"; gene_source "ensembl"; gene_biotype "protein_coding"; transcript_name "FAM120B-206"; transcript_source "ensembl"; transcript_biotype "protein_coding"; exon_id "ENSSSCE00000290851"; exon_version "1";	125418	327981	MSTRG.4.1
1	128198	128290	gene_id "ENSSSCG00000029697"; gene_version "2"; transcript_id "ENSSSCT00000042748"; transcript_version "1"; exon_number "10"; gene_name "FAM120B"; gene_source "ensembl"; gene_biotype "protein_coding"; transcript_name "FAM120B-206"; transcript_source "ensembl"; transcript_biotype "protein_coding"; protein_id "ENSSSCP00000037891"; protein_version "1";	125418	327981	MSTRG.4.1
1	186693	186785	gene_id "ENSSSCG00000029697"; gene_version "2"; transcript_id "ENSSSCT00000042748"; transcript_version "1"; gene_name "FAM120B"; gene_source "ensembl"; gene_biotype "protein_coding"; transcript_name "FAM120B-206"; transcript_source "ensembl"; transcript_biotype "protein_coding";	125418	327981	MSTRG.4.1
1	175735	175755	gene_id "ENSSSCG00000029697"; gene_version "2"; transcript_id "ENSSSCT00000042748"; transcript_version "1"; gene_name "FAM120B"; gene_source "ensembl"; gene_biotype "protein_coding"; transcript_name "FAM120B-206"; transcript_source "ensembl"; transcript_biotype "protein_coding";	125418	327981	MSTRG.4.1
1	166076	186785	gene_id "ENSSSCG00000029697"; gene_version "2"; transcript_id "ENSSSCT00000047788"; transcript_version "1"; gene_name "FAM120B"; gene_source "ensembl"; gene_biotype "protein_coding"; transcript_name "FAM120B-207"; transcript_source "ensembl"; transcript_biotype "protein_coding";	125418	327981	MSTRG.4.1
1	186693	186785	gene_id "ENSSSCG00000029697"; gene_version "2"; transcript_id "ENSSSCT00000047788"; transcript_version "1"; exon_number "1"; gene_name "FAM120B"; gene_source "ensembl"; gene_biotype "protein_coding"; transcript_name "FAM120B-207"; transcript_source "ensembl"; transcript_biotype "protein_coding"; exon_id "ENSSSCE00000165418"; exon_version "2";	125418	327981	MSTRG.4.1
1	174034	175755	gene_id "ENSSSCG00000029697"; gene_version "2"; transcript_id "ENSSSCT00000047788"; transcript_version "1"; exon_number "2"; gene_name "FAM120B"; gene_source "ensembl"; gene_biotype "protein_coding"; transcript_name "FAM120B-207"; transcript_source "ensembl"; transcript_biotype "protein_coding"; exon_id "ENSSSCE00000183724"; exon_version "2";	125418	327981	MSTRG.4.1
1	174034	175734	gene_id "ENSSSCG00000029697"; gene_version "2"; transcript_id "ENSSSCT00000047788"; transcript_version "1"; exon_number "2"; gene_name "FAM120B"; gene_source "ensembl"; gene_biotype "protein_coding"; transcript_name "FAM120B-207"; transcript_source "ensembl"; transcript_biotype "protein_coding"; protein_id "ENSSSCP00000031903"; protein_version "1";	125418	327981	MSTRG.4.1
1	175732	175734	gene_id "ENSSSCG00000029697"; gene_version "2"; transcript_id "ENSSSCT00000047788"; transcript_version "1"; exon_number "2"; gene_name "FAM120B"; gene_source "ensembl"; gene_biotype "protein_coding"; transcript_name "FAM120B-207"; transcript_source "ensembl"; transcript_biotype "protein_coding";	125418	327981	MSTRG.4.1
1	171676	171856	gene_id "ENSSSCG00000029697"; gene_version "2"; transcript_id "ENSSSCT00000047788"; transcript_version "1"; exon_number "3"; gene_name "FAM120B"; gene_source "ensembl"; gene_biotype "protein_coding"; transcript_name "FAM120B-207"; transcript_source "ensembl"; transcript_biotype "protein_coding"; exon_id "ENSSSCE00000191034"; exon_version "1";	125418	327981	MSTRG.4.1
1	171676	171856	gene_id "ENSSSCG00000029697"; gene_version "2"; transcript_id "ENSSSCT00000047788"; transcript_version "1"; exon_number "3"; gene_name "FAM120B"; gene_source "ensembl"; gene_biotype "protein_coding"; transcript_name "FAM120B-207"; transcript_source "ensembl"; transcript_biotype "protein_coding"; protein_id "ENSSSCP00000031903"; protein_version "1";	125418	327981	MSTRG.4.1
1	166076	170668	gene_id "ENSSSCG00000029697"; gene_version "2"; transcript_id "ENSSSCT00000047788"; transcript_version "1"; exon_number "4"; gene_name "FAM120B"; gene_source "ensembl"; gene_biotype "protein_coding"; transcript_name "FAM120B-207"; transcript_source "ensembl"; transcript_biotype "protein_coding"; exon_id "ENSSSCE00000285043"; exon_version "1";	125418	327981	MSTRG.4.1
1	170568	170668	gene_id "ENSSSCG00000029697"; gene_version "2"; transcript_id "ENSSSCT00000047788"; transcript_version "1"; exon_number "4"; gene_name "FAM120B"; gene_source "ensembl"; gene_biotype "protein_coding"; transcript_name "FAM120B-207"; transcript_source "ensembl"; transcript_biotype "protein_coding"; protein_id "ENSSSCP00000031903"; protein_version "1";	125418	327981	MSTRG.4.1
1	170565	170567	gene_id "ENSSSCG00000029697"; gene_version "2"; transcript_id "ENSSSCT00000047788"; transcript_version "1"; exon_number "4"; gene_name "FAM120B"; gene_source "ensembl"; gene_biotype "protein_coding"; transcript_name "FAM120B-207"; transcript_source "ensembl"; transcript_biotype "protein_coding";	125418	327981	MSTRG.4.1
1	186693	186785	gene_id "ENSSSCG00000029697"; gene_version "2"; transcript_id "ENSSSCT00000047788"; transcript_version "1"; gene_name "FAM120B"; gene_source "ensembl"; gene_biotype "protein_coding"; transcript_name "FAM120B-207"; transcript_source "ensembl"; transcript_biotype "protein_coding";	125418	327981	MSTRG.4.1
1	175735	175755	gene_id "ENSSSCG00000029697"; gene_version "2"; transcript_id "ENSSSCT00000047788"; transcript_version "1"; gene_name "FAM120B"; gene_source "ensembl"; gene_biotype "protein_coding"; transcript_name "FAM120B-207"; transcript_source "ensembl"; transcript_biotype "protein_coding";	125418	327981	MSTRG.4.1
1	166076	170564	gene_id "ENSSSCG00000029697"; gene_version "2"; transcript_id "ENSSSCT00000047788"; transcript_version "1"; gene_name "FAM120B"; gene_source "ensembl"; gene_biotype "protein_coding"; transcript_name "FAM120B-207"; transcript_source "ensembl"; transcript_biotype "protein_coding";	125418	327981	MSTRG.4.1
1	171200	186785	gene_id "ENSSSCG00000029697"; gene_version "2"; transcript_id "ENSSSCT00000026580"; transcript_version "2"; gene_name "FAM120B"; gene_source "ensembl"; gene_biotype "protein_coding"; transcript_name "FAM120B-208"; transcript_source "ensembl"; transcript_biotype "protein_coding";	125418	327981	MSTRG.4.1
1	186693	186785	gene_id "ENSSSCG00000029697"; gene_version "2"; transcript_id "ENSSSCT00000026580"; transcript_version "2"; exon_number "1"; gene_name "FAM120B"; gene_source "ensembl"; gene_biotype "protein_coding"; transcript_name "FAM120B-208"; transcript_source "ensembl"; transcript_biotype "protein_coding"; exon_id "ENSSSCE00000165418"; exon_version "2";	125418	327981	MSTRG.4.1
1	174034	175755	gene_id "ENSSSCG00000029697"; gene_version "2"; transcript_id "ENSSSCT00000026580"; transcript_version "2"; exon_number "2"; gene_name "FAM120B"; gene_source "ensembl"; gene_biotype "protein_coding"; transcript_name "FAM120B-208"; transcript_source "ensembl"; transcript_biotype "protein_coding"; exon_id "ENSSSCE00000183724"; exon_version "2";	125418	327981	MSTRG.4.1
1	174034	175734	gene_id "ENSSSCG00000029697"; gene_version "2"; transcript_id "ENSSSCT00000026580"; transcript_version "2"; exon_number "2"; gene_name "FAM120B"; gene_source "ensembl"; gene_biotype "protein_coding"; transcript_name "FAM120B-208"; transcript_source "ensembl"; transcript_biotype "protein_coding"; protein_id "ENSSSCP00000027903"; protein_version "2";	125418	327981	MSTRG.4.1
1	175732	175734	gene_id "ENSSSCG00000029697"; gene_version "2"; transcript_id "ENSSSCT00000026580"; transcript_version "2"; exon_number "2"; gene_name "FAM120B"; gene_source "ensembl"; gene_biotype "protein_coding"; transcript_name "FAM120B-208"; transcript_source "ensembl"; transcript_biotype "protein_coding";	125418	327981	MSTRG.4.1
1	171676	171856	gene_id "ENSSSCG00000029697"; gene_version "2"; transcript_id "ENSSSCT00000026580"; transcript_version "2"; exon_number "3"; gene_name "FAM120B"; gene_source "ensembl"; gene_biotype "protein_coding"; transcript_name "FAM120B-208"; transcript_source "ensembl"; transcript_biotype "protein_coding"; exon_id "ENSSSCE00000191034"; exon_version "1";	125418	327981	MSTRG.4.1
1	171676	171856	gene_id "ENSSSCG00000029697"; gene_version "2"; transcript_id "ENSSSCT00000026580"; transcript_version "2"; exon_number "3"; gene_name "FAM120B"; gene_source "ensembl"; gene_biotype "protein_coding"; transcript_name "FAM120B-208"; transcript_source "ensembl"; transcript_biotype "protein_coding"; protein_id "ENSSSCP00000027903"; protein_version "2";	125418	327981	MSTRG.4.1
1	171200	171216	gene_id "ENSSSCG00000029697"; gene_version "2"; transcript_id "ENSSSCT00000026580"; transcript_version "2"; exon_number "4"; gene_name "FAM120B"; gene_source "ensembl"; gene_biotype "protein_coding"; transcript_name "FAM120B-208"; transcript_source "ensembl"; transcript_biotype "protein_coding"; exon_id "ENSSSCE00000265615"; exon_version "1";	125418	327981	MSTRG.4.1
1	171203	171216	gene_id "ENSSSCG00000029697"; gene_version "2"; transcript_id "ENSSSCT00000026580"; transcript_version "2"; exon_number "4"; gene_name "FAM120B"; gene_source "ensembl"; gene_biotype "protein_coding"; transcript_name "FAM120B-208"; transcript_source "ensembl"; transcript_biotype "protein_coding"; protein_id "ENSSSCP00000027903"; protein_version "2";	125418	327981	MSTRG.4.1
1	171200	171202	gene_id "ENSSSCG00000029697"; gene_version "2"; transcript_id "ENSSSCT00000026580"; transcript_version "2"; exon_number "4"; gene_name "FAM120B"; gene_source "ensembl"; gene_biotype "protein_coding"; transcript_name "FAM120B-208"; transcript_source "ensembl"; transcript_biotype "protein_coding";	125418	327981	MSTRG.4.1
1	186693	186785	gene_id "ENSSSCG00000029697"; gene_version "2"; transcript_id "ENSSSCT00000026580"; transcript_version "2"; gene_name "FAM120B"; gene_source "ensembl"; gene_biotype "protein_coding"; transcript_name "FAM120B-208"; transcript_source "ensembl"; transcript_biotype "protein_coding";	125418	327981	MSTRG.4.1
1	175735	175755	gene_id "ENSSSCG00000029697"; gene_version "2"; transcript_id "ENSSSCT00000026580"; transcript_version "2"; gene_name "FAM120B"; gene_source "ensembl"; gene_biotype "protein_coding"; transcript_name "FAM120B-208"; transcript_source "ensembl"; transcript_biotype "protein_coding";	125418	327981	MSTRG.4.1
1	198992	211342	gene_id "ENSSSCG00000027726"; gene_version "2"; gene_name "DLL1"; gene_source "ensembl"; gene_biotype "protein_coding";	125418	327981	MSTRG.4.1
1	198992	208447	gene_id "ENSSSCG00000027726"; gene_version "2"; transcript_id "ENSSSCT00000024788"; transcript_version "2"; gene_name "DLL1"; gene_source "ensembl"; gene_biotype "protein_coding"; transcript_name "DLL1-201"; transcript_source "ensembl"; transcript_biotype "protein_coding";	125418	327981	MSTRG.4.1
1	198992	199131	gene_id "ENSSSCG00000027726"; gene_version "2"; transcript_id "ENSSSCT00000024788"; transcript_version "2"; exon_number "1"; gene_name "DLL1"; gene_source "ensembl"; gene_biotype "protein_coding"; transcript_name "DLL1-201"; transcript_source "ensembl"; transcript_biotype "protein_coding"; exon_id "ENSSSCE00000332298"; exon_version "1";	125418	327981	MSTRG.4.1
1	199778	200179	gene_id "ENSSSCG00000027726"; gene_version "2"; transcript_id "ENSSSCT00000024788"; transcript_version "2"; exon_number "2"; gene_name "DLL1"; gene_source "ensembl"; gene_biotype "protein_coding"; transcript_name "DLL1-201"; transcript_source "ensembl"; transcript_biotype "protein_coding"; exon_id "ENSSSCE00000173199"; exon_version "2";	125418	327981	MSTRG.4.1
1	200126	200179	gene_id "ENSSSCG00000027726"; gene_version "2"; transcript_id "ENSSSCT00000024788"; transcript_version "2"; exon_number "2"; gene_name "DLL1"; gene_source "ensembl"; gene_biotype "protein_coding"; transcript_name "DLL1-201"; transcript_source "ensembl"; transcript_biotype "protein_coding"; protein_id "ENSSSCP00000025758"; protein_version "1";	125418	327981	MSTRG.4.1
1	200126	200128	gene_id "ENSSSCG00000027726"; gene_version "2"; transcript_id "ENSSSCT00000024788"; transcript_version "2"; exon_number "2"; gene_name "DLL1"; gene_source "ensembl"; gene_biotype "protein_coding"; transcript_name "DLL1-201"; transcript_source "ensembl"; transcript_biotype "protein_coding";	125418	327981	MSTRG.4.1
1	200364	200660	gene_id "ENSSSCG00000027726"; gene_version "2"; transcript_id "ENSSSCT00000024788"; transcript_version "2"; exon_number "3"; gene_name "DLL1"; gene_source "ensembl"; gene_biotype "protein_coding"; transcript_name "DLL1-201"; transcript_source "ensembl"; transcript_biotype "protein_coding"; exon_id "ENSSSCE00000191663"; exon_version "1";	125418	327981	MSTRG.4.1
1	200364	200660	gene_id "ENSSSCG00000027726"; gene_version "2"; transcript_id "ENSSSCT00000024788"; transcript_version "2"; exon_number "3"; gene_name "DLL1"; gene_source "ensembl"; gene_biotype "protein_coding"; transcript_name "DLL1-201"; transcript_source "ensembl"; transcript_biotype "protein_coding"; protein_id "ENSSSCP00000025758"; protein_version "1";	125418	327981	MSTRG.4.1
1	201338	201398	gene_id "ENSSSCG00000027726"; gene_version "2"; transcript_id "ENSSSCT00000024788"; transcript_version "2"; exon_number "4"; gene_name "DLL1"; gene_source "ensembl"; gene_biotype "protein_coding"; transcript_name "DLL1-201"; transcript_source "ensembl"; transcript_biotype "protein_coding"; exon_id "ENSSSCE00000180003"; exon_version "1";	125418	327981	MSTRG.4.1
1	201338	201398	gene_id "ENSSSCG00000027726"; gene_version "2"; transcript_id "ENSSSCT00000024788"; transcript_version "2"; exon_number "4"; gene_name "DLL1"; gene_source "ensembl"; gene_biotype "protein_coding"; transcript_name "DLL1-201"; transcript_source "ensembl"; transcript_biotype "protein_coding"; protein_id "ENSSSCP00000025758"; protein_version "1";	125418	327981	MSTRG.4.1
1	201611	201868	gene_id "ENSSSCG00000027726"; gene_version "2"; transcript_id "ENSSSCT00000024788"; transcript_version "2"; exon_number "5"; gene_name "DLL1"; gene_source "ensembl"; gene_biotype "protein_coding"; transcript_name "DLL1-201"; transcript_source "ensembl"; transcript_biotype "protein_coding"; exon_id "ENSSSCE00000246747"; exon_version "1";	125418	327981	MSTRG.4.1
1	201611	201868	gene_id "ENSSSCG00000027726"; gene_version "2"; transcript_id "ENSSSCT00000024788"; transcript_version "2"; exon_number "5"; gene_name "DLL1"; gene_source "ensembl"; gene_biotype "protein_coding"; transcript_name "DLL1-201"; transcript_source "ensembl"; transcript_biotype "protein_coding"; protein_id "ENSSSCP00000025758"; protein_version "1";	125418	327981	MSTRG.4.1
1	203746	203806	gene_id "ENSSSCG00000027726"; gene_version "2"; transcript_id "ENSSSCT00000024788"; transcript_version "2"; exon_number "6"; gene_name "DLL1"; gene_source "ensembl"; gene_biotype "protein_coding"; transcript_name "DLL1-201"; transcript_source "ensembl"; transcript_biotype "protein_coding"; exon_id "ENSSSCE00000240095"; exon_version "1";	125418	327981	MSTRG.4.1
1	203746	203806	gene_id "ENSSSCG00000027726"; gene_version "2"; transcript_id "ENSSSCT00000024788"; transcript_version "2"; exon_number "6"; gene_name "DLL1"; gene_source "ensembl"; gene_biotype "protein_coding"; transcript_name "DLL1-201"; transcript_source "ensembl"; transcript_biotype "protein_coding"; protein_id "ENSSSCP00000025758"; protein_version "1";	125418	327981	MSTRG.4.1
1	204309	204439	gene_id "ENSSSCG00000027726"; gene_version "2"; transcript_id "ENSSSCT00000024788"; transcript_version "2"; exon_number "7"; gene_name "DLL1"; gene_source "ensembl"; gene_biotype "protein_coding"; transcript_name "DLL1-201"; transcript_source "ensembl"; transcript_biotype "protein_coding"; exon_id "ENSSSCE00000182323"; exon_version "1";	125418	327981	MSTRG.4.1
1	204309	204439	gene_id "ENSSSCG00000027726"; gene_version "2"; transcript_id "ENSSSCT00000024788"; transcript_version "2"; exon_number "7"; gene_name "DLL1"; gene_source "ensembl"; gene_biotype "protein_coding"; transcript_name "DLL1-201"; transcript_source "ensembl"; transcript_biotype "protein_coding"; protein_id "ENSSSCP00000025758"; protein_version "1";	125418	327981	MSTRG.4.1
1	204561	204730	gene_id "ENSSSCG00000027726"; gene_version "2"; transcript_id "ENSSSCT00000024788"; transcript_version "2"; exon_number "8"; gene_name "DLL1"; gene_source "ensembl"; gene_biotype "protein_coding"; transcript_name "DLL1-201"; transcript_source "ensembl"; transcript_biotype "protein_coding"; exon_id "ENSSSCE00000161105"; exon_version "1";	125418	327981	MSTRG.4.1
1	204561	204730	gene_id "ENSSSCG00000027726"; gene_version "2"; transcript_id "ENSSSCT00000024788"; transcript_version "2"; exon_number "8"; gene_name "DLL1"; gene_source "ensembl"; gene_biotype "protein_coding"; transcript_name "DLL1-201"; transcript_source "ensembl"; transcript_biotype "protein_coding"; protein_id "ENSSSCP00000025758"; protein_version "1";	125418	327981	MSTRG.4.1
1	204846	205062	gene_id "ENSSSCG00000027726"; gene_version "2"; transcript_id "ENSSSCT00000024788"; transcript_version "2"; exon_number "9"; gene_name "DLL1"; gene_source "ensembl"; gene_biotype "protein_coding"; transcript_name "DLL1-201"; transcript_source "ensembl"; transcript_biotype "protein_coding"; exon_id "ENSSSCE00000188957"; exon_version "1";	125418	327981	MSTRG.4.1
1	204846	205062	gene_id "ENSSSCG00000027726"; gene_version "2"; transcript_id "ENSSSCT00000024788"; transcript_version "2"; exon_number "9"; gene_name "DLL1"; gene_source "ensembl"; gene_biotype "protein_coding"; transcript_name "DLL1-201"; transcript_source "ensembl"; transcript_biotype "protein_coding"; protein_id "ENSSSCP00000025758"; protein_version "1";	125418	327981	MSTRG.4.1
1	206406	207201	gene_id "ENSSSCG00000027726"; gene_version "2"; transcript_id "ENSSSCT00000024788"; transcript_version "2"; exon_number "10"; gene_name "DLL1"; gene_source "ensembl"; gene_biotype "protein_coding"; transcript_name "DLL1-201"; transcript_source "ensembl"; transcript_biotype "protein_coding"; exon_id "ENSSSCE00000174378"; exon_version "2";	125418	327981	MSTRG.4.1
1	206406	207201	gene_id "ENSSSCG00000027726"; gene_version "2"; transcript_id "ENSSSCT00000024788"; transcript_version "2"; exon_number "10"; gene_name "DLL1"; gene_source "ensembl"; gene_biotype "protein_coding"; transcript_name "DLL1-201"; transcript_source "ensembl"; transcript_biotype "protein_coding"; protein_id "ENSSSCP00000025758"; protein_version "1";	125418	327981	MSTRG.4.1
1	207603	207720	gene_id "ENSSSCG00000027726"; gene_version "2"; transcript_id "ENSSSCT00000024788"; transcript_version "2"; exon_number "11"; gene_name "DLL1"; gene_source "ensembl"; gene_biotype "protein_coding"; transcript_name "DLL1-201"; transcript_source "ensembl"; transcript_biotype "protein_coding"; exon_id "ENSSSCE00000175038"; exon_version "1";	125418	327981	MSTRG.4.1
1	207603	207720	gene_id "ENSSSCG00000027726"; gene_version "2"; transcript_id "ENSSSCT00000024788"; transcript_version "2"; exon_number "11"; gene_name "DLL1"; gene_source "ensembl"; gene_biotype "protein_coding"; transcript_name "DLL1-201"; transcript_source "ensembl"; transcript_biotype "protein_coding"; protein_id "ENSSSCP00000025758"; protein_version "1";	125418	327981	MSTRG.4.1
1	207808	208447	gene_id "ENSSSCG00000027726"; gene_version "2"; transcript_id "ENSSSCT00000024788"; transcript_version "2"; exon_number "12"; gene_name "DLL1"; gene_source "ensembl"; gene_biotype "protein_coding"; transcript_name "DLL1-201"; transcript_source "ensembl"; transcript_biotype "protein_coding"; exon_id "ENSSSCE00000204896"; exon_version "2";	125418	327981	MSTRG.4.1
1	207808	207810	gene_id "ENSSSCG00000027726"; gene_version "2"; transcript_id "ENSSSCT00000024788"; transcript_version "2"; exon_number "12"; gene_name "DLL1"; gene_source "ensembl"; gene_biotype "protein_coding"; transcript_name "DLL1-201"; transcript_source "ensembl"; transcript_biotype "protein_coding"; protein_id "ENSSSCP00000025758"; protein_version "1";	125418	327981	MSTRG.4.1
1	207811	207813	gene_id "ENSSSCG00000027726"; gene_version "2"; transcript_id "ENSSSCT00000024788"; transcript_version "2"; exon_number "12"; gene_name "DLL1"; gene_source "ensembl"; gene_biotype "protein_coding"; transcript_name "DLL1-201"; transcript_source "ensembl"; transcript_biotype "protein_coding";	125418	327981	MSTRG.4.1
1	198992	199131	gene_id "ENSSSCG00000027726"; gene_version "2"; transcript_id "ENSSSCT00000024788"; transcript_version "2"; gene_name "DLL1"; gene_source "ensembl"; gene_biotype "protein_coding"; transcript_name "DLL1-201"; transcript_source "ensembl"; transcript_biotype "protein_coding";	125418	327981	MSTRG.4.1
1	199778	200125	gene_id "ENSSSCG00000027726"; gene_version "2"; transcript_id "ENSSSCT00000024788"; transcript_version "2"; gene_name "DLL1"; gene_source "ensembl"; gene_biotype "protein_coding"; transcript_name "DLL1-201"; transcript_source "ensembl"; transcript_biotype "protein_coding";	125418	327981	MSTRG.4.1
1	207814	208447	gene_id "ENSSSCG00000027726"; gene_version "2"; transcript_id "ENSSSCT00000024788"; transcript_version "2"; gene_name "DLL1"; gene_source "ensembl"; gene_biotype "protein_coding"; transcript_name "DLL1-201"; transcript_source "ensembl"; transcript_biotype "protein_coding";	125418	327981	MSTRG.4.1
1	199231	211342	gene_id "ENSSSCG00000027726"; gene_version "2"; transcript_id "ENSSSCT00000062318"; transcript_version "1"; gene_name "DLL1"; gene_source "ensembl"; gene_biotype "protein_coding"; transcript_name "DLL1-202"; transcript_source "ensembl"; transcript_biotype "protein_coding";	125418	327981	MSTRG.4.1
1	199231	200179	gene_id "ENSSSCG00000027726"; gene_version "2"; transcript_id "ENSSSCT00000062318"; transcript_version "1"; exon_number "1"; gene_name "DLL1"; gene_source "ensembl"; gene_biotype "protein_coding"; transcript_name "DLL1-202"; transcript_source "ensembl"; transcript_biotype "protein_coding"; exon_id "ENSSSCE00000302867"; exon_version "1";	125418	327981	MSTRG.4.1
1	200126	200179	gene_id "ENSSSCG00000027726"; gene_version "2"; transcript_id "ENSSSCT00000062318"; transcript_version "1"; exon_number "1"; gene_name "DLL1"; gene_source "ensembl"; gene_biotype "protein_coding"; transcript_name "DLL1-202"; transcript_source "ensembl"; transcript_biotype "protein_coding"; protein_id "ENSSSCP00000056767"; protein_version "1";	125418	327981	MSTRG.4.1
1	200126	200128	gene_id "ENSSSCG00000027726"; gene_version "2"; transcript_id "ENSSSCT00000062318"; transcript_version "1"; exon_number "1"; gene_name "DLL1"; gene_source "ensembl"; gene_biotype "protein_coding"; transcript_name "DLL1-202"; transcript_source "ensembl"; transcript_biotype "protein_coding";	125418	327981	MSTRG.4.1
1	200364	200660	gene_id "ENSSSCG00000027726"; gene_version "2"; transcript_id "ENSSSCT00000062318"; transcript_version "1"; exon_number "2"; gene_name "DLL1"; gene_source "ensembl"; gene_biotype "protein_coding"; transcript_name "DLL1-202"; transcript_source "ensembl"; transcript_biotype "protein_coding"; exon_id "ENSSSCE00000191663"; exon_version "1";	125418	327981	MSTRG.4.1
1	200364	200660	gene_id "ENSSSCG00000027726"; gene_version "2"; transcript_id "ENSSSCT00000062318"; transcript_version "1"; exon_number "2"; gene_name "DLL1"; gene_source "ensembl"; gene_biotype "protein_coding"; transcript_name "DLL1-202"; transcript_source "ensembl"; transcript_biotype "protein_coding"; protein_id "ENSSSCP00000056767"; protein_version "1";	125418	327981	MSTRG.4.1
1	201338	201398	gene_id "ENSSSCG00000027726"; gene_version "2"; transcript_id "ENSSSCT00000062318"; transcript_version "1"; exon_number "3"; gene_name "DLL1"; gene_source "ensembl"; gene_biotype "protein_coding"; transcript_name "DLL1-202"; transcript_source "ensembl"; transcript_biotype "protein_coding"; exon_id "ENSSSCE00000180003"; exon_version "1";	125418	327981	MSTRG.4.1
1	201338	201398	gene_id "ENSSSCG00000027726"; gene_version "2"; transcript_id "ENSSSCT00000062318"; transcript_version "1"; exon_number "3"; gene_name "DLL1"; gene_source "ensembl"; gene_biotype "protein_coding"; transcript_name "DLL1-202"; transcript_source "ensembl"; transcript_biotype "protein_coding"; protein_id "ENSSSCP00000056767"; protein_version "1";	125418	327981	MSTRG.4.1
1	201611	201868	gene_id "ENSSSCG00000027726"; gene_version "2"; transcript_id "ENSSSCT00000062318"; transcript_version "1"; exon_number "4"; gene_name "DLL1"; gene_source "ensembl"; gene_biotype "protein_coding"; transcript_name "DLL1-202"; transcript_source "ensembl"; transcript_biotype "protein_coding"; exon_id "ENSSSCE00000246747"; exon_version "1";	125418	327981	MSTRG.4.1
1	201611	201868	gene_id "ENSSSCG00000027726"; gene_version "2"; transcript_id "ENSSSCT00000062318"; transcript_version "1"; exon_number "4"; gene_name "DLL1"; gene_source "ensembl"; gene_biotype "protein_coding"; transcript_name "DLL1-202"; transcript_source "ensembl"; transcript_biotype "protein_coding"; protein_id "ENSSSCP00000056767"; protein_version "1";	125418	327981	MSTRG.4.1
1	203746	203806	gene_id "ENSSSCG00000027726"; gene_version "2"; transcript_id "ENSSSCT00000062318"; transcript_version "1"; exon_number "5"; gene_name "DLL1"; gene_source "ensembl"; gene_biotype "protein_coding"; transcript_name "DLL1-202"; transcript_source "ensembl"; transcript_biotype "protein_coding"; exon_id "ENSSSCE00000240095"; exon_version "1";	125418	327981	MSTRG.4.1
1	203746	203806	gene_id "ENSSSCG00000027726"; gene_version "2"; transcript_id "ENSSSCT00000062318"; transcript_version "1"; exon_number "5"; gene_name "DLL1"; gene_source "ensembl"; gene_biotype "protein_coding"; transcript_name "DLL1-202"; transcript_source "ensembl"; transcript_biotype "protein_coding"; protein_id "ENSSSCP00000056767"; protein_version "1";	125418	327981	MSTRG.4.1
1	204309	204439	gene_id "ENSSSCG00000027726"; gene_version "2"; transcript_id "ENSSSCT00000062318"; transcript_version "1"; exon_number "6"; gene_name "DLL1"; gene_source "ensembl"; gene_biotype "protein_coding"; transcript_name "DLL1-202"; transcript_source "ensembl"; transcript_biotype "protein_coding"; exon_id "ENSSSCE00000182323"; exon_version "1";	125418	327981	MSTRG.4.1
1	204309	204439	gene_id "ENSSSCG00000027726"; gene_version "2"; transcript_id "ENSSSCT00000062318"; transcript_version "1"; exon_number "6"; gene_name "DLL1"; gene_source "ensembl"; gene_biotype "protein_coding"; transcript_name "DLL1-202"; transcript_source "ensembl"; transcript_biotype "protein_coding"; protein_id "ENSSSCP00000056767"; protein_version "1";	125418	327981	MSTRG.4.1
1	204561	204730	gene_id "ENSSSCG00000027726"; gene_version "2"; transcript_id "ENSSSCT00000062318"; transcript_version "1"; exon_number "7"; gene_name "DLL1"; gene_source "ensembl"; gene_biotype "protein_coding"; transcript_name "DLL1-202"; transcript_source "ensembl"; transcript_biotype "protein_coding"; exon_id "ENSSSCE00000161105"; exon_version "1";	125418	327981	MSTRG.4.1
1	204561	204730	gene_id "ENSSSCG00000027726"; gene_version "2"; transcript_id "ENSSSCT00000062318"; transcript_version "1"; exon_number "7"; gene_name "DLL1"; gene_source "ensembl"; gene_biotype "protein_coding"; transcript_name "DLL1-202"; transcript_source "ensembl"; transcript_biotype "protein_coding"; protein_id "ENSSSCP00000056767"; protein_version "1";	125418	327981	MSTRG.4.1
1	204846	205062	gene_id "ENSSSCG00000027726"; gene_version "2"; transcript_id "ENSSSCT00000062318"; transcript_version "1"; exon_number "8"; gene_name "DLL1"; gene_source "ensembl"; gene_biotype "protein_coding"; transcript_name "DLL1-202"; transcript_source "ensembl"; transcript_biotype "protein_coding"; exon_id "ENSSSCE00000188957"; exon_version "1";	125418	327981	MSTRG.4.1
1	204846	205062	gene_id "ENSSSCG00000027726"; gene_version "2"; transcript_id "ENSSSCT00000062318"; transcript_version "1"; exon_number "8"; gene_name "DLL1"; gene_source "ensembl"; gene_biotype "protein_coding"; transcript_name "DLL1-202"; transcript_source "ensembl"; transcript_biotype "protein_coding"; protein_id "ENSSSCP00000056767"; protein_version "1";	125418	327981	MSTRG.4.1
1	206406	207201	gene_id "ENSSSCG00000027726"; gene_version "2"; transcript_id "ENSSSCT00000062318"; transcript_version "1"; exon_number "9"; gene_name "DLL1"; gene_source "ensembl"; gene_biotype "protein_coding"; transcript_name "DLL1-202"; transcript_source "ensembl"; transcript_biotype "protein_coding"; exon_id "ENSSSCE00000174378"; exon_version "2";	125418	327981	MSTRG.4.1
1	206406	207201	gene_id "ENSSSCG00000027726"; gene_version "2"; transcript_id "ENSSSCT00000062318"; transcript_version "1"; exon_number "9"; gene_name "DLL1"; gene_source "ensembl"; gene_biotype "protein_coding"; transcript_name "DLL1-202"; transcript_source "ensembl"; transcript_biotype "protein_coding"; protein_id "ENSSSCP00000056767"; protein_version "1";	125418	327981	MSTRG.4.1
1	207603	207720	gene_id "ENSSSCG00000027726"; gene_version "2"; transcript_id "ENSSSCT00000062318"; transcript_version "1"; exon_number "10"; gene_name "DLL1"; gene_source "ensembl"; gene_biotype "protein_coding"; transcript_name "DLL1-202"; transcript_source "ensembl"; transcript_biotype "protein_coding"; exon_id "ENSSSCE00000175038"; exon_version "1";	125418	327981	MSTRG.4.1
1	207603	207720	gene_id "ENSSSCG00000027726"; gene_version "2"; transcript_id "ENSSSCT00000062318"; transcript_version "1"; exon_number "10"; gene_name "DLL1"; gene_source "ensembl"; gene_biotype "protein_coding"; transcript_name "DLL1-202"; transcript_source "ensembl"; transcript_biotype "protein_coding"; protein_id "ENSSSCP00000056767"; protein_version "1";	125418	327981	MSTRG.4.1
1	207808	207828	gene_id "ENSSSCG00000027726"; gene_version "2"; transcript_id "ENSSSCT00000062318"; transcript_version "1"; exon_number "11"; gene_name "DLL1"; gene_source "ensembl"; gene_biotype "protein_coding"; transcript_name "DLL1-202"; transcript_source "ensembl"; transcript_biotype "protein_coding"; exon_id "ENSSSCE00000277531"; exon_version "1";	125418	327981	MSTRG.4.1
1	207808	207810	gene_id "ENSSSCG00000027726"; gene_version "2"; transcript_id "ENSSSCT00000062318"; transcript_version "1"; exon_number "11"; gene_name "DLL1"; gene_source "ensembl"; gene_biotype "protein_coding"; transcript_name "DLL1-202"; transcript_source "ensembl"; transcript_biotype "protein_coding"; protein_id "ENSSSCP00000056767"; protein_version "1";	125418	327981	MSTRG.4.1
1	207811	207813	gene_id "ENSSSCG00000027726"; gene_version "2"; transcript_id "ENSSSCT00000062318"; transcript_version "1"; exon_number "11"; gene_name "DLL1"; gene_source "ensembl"; gene_biotype "protein_coding"; transcript_name "DLL1-202"; transcript_source "ensembl"; transcript_biotype "protein_coding";	125418	327981	MSTRG.4.1
1	209393	211342	gene_id "ENSSSCG00000027726"; gene_version "2"; transcript_id "ENSSSCT00000062318"; transcript_version "1"; exon_number "12"; gene_name "DLL1"; gene_source "ensembl"; gene_biotype "protein_coding"; transcript_name "DLL1-202"; transcript_source "ensembl"; transcript_biotype "protein_coding"; exon_id "ENSSSCE00000311678"; exon_version "1";	125418	327981	MSTRG.4.1
1	199231	200125	gene_id "ENSSSCG00000027726"; gene_version "2"; transcript_id "ENSSSCT00000062318"; transcript_version "1"; gene_name "DLL1"; gene_source "ensembl"; gene_biotype "protein_coding"; transcript_name "DLL1-202"; transcript_source "ensembl"; transcript_biotype "protein_coding";	125418	327981	MSTRG.4.1
1	207814	207828	gene_id "ENSSSCG00000027726"; gene_version "2"; transcript_id "ENSSSCT00000062318"; transcript_version "1"; gene_name "DLL1"; gene_source "ensembl"; gene_biotype "protein_coding"; transcript_name "DLL1-202"; transcript_source "ensembl"; transcript_biotype "protein_coding";	125418	327981	MSTRG.4.1
1	209393	211342	gene_id "ENSSSCG00000027726"; gene_version "2"; transcript_id "ENSSSCT00000062318"; transcript_version "1"; gene_name "DLL1"; gene_source "ensembl"; gene_biotype "protein_coding"; transcript_name "DLL1-202"; transcript_source "ensembl"; transcript_biotype "protein_coding";	125418	327981	MSTRG.4.1
1	14070069	14091908	gene_id "ENSSSCG00000031744"; gene_version "1"; gene_source "ensembl"; gene_biotype "protein_coding";	14047784	14251427	MSTRG.145.1
1	14070069	14091908	gene_id "ENSSSCG00000031744"; gene_version "1"; transcript_id "ENSSSCT00000050808"; transcript_version "1"; gene_source "ensembl"; gene_biotype "protein_coding"; transcript_source "ensembl"; transcript_biotype "protein_coding";	14047784	14251427	MSTRG.145.1
1	14070069	14070134	gene_id "ENSSSCG00000031744"; gene_version "1"; transcript_id "ENSSSCT00000050808"; transcript_version "1"; exon_number "1"; gene_source "ensembl"; gene_biotype "protein_coding"; transcript_source "ensembl"; transcript_biotype "protein_coding"; exon_id "ENSSSCE00000331722"; exon_version "1";	14047784	14251427	MSTRG.145.1
1	14070069	14070134	gene_id "ENSSSCG00000031744"; gene_version "1"; transcript_id "ENSSSCT00000050808"; transcript_version "1"; exon_number "1"; gene_source "ensembl"; gene_biotype "protein_coding"; transcript_source "ensembl"; transcript_biotype "protein_coding"; protein_id "ENSSSCP00000035989"; protein_version "1";	14047784	14251427	MSTRG.145.1
1	14070069	14070071	gene_id "ENSSSCG00000031744"; gene_version "1"; transcript_id "ENSSSCT00000050808"; transcript_version "1"; exon_number "1"; gene_source "ensembl"; gene_biotype "protein_coding"; transcript_source "ensembl"; transcript_biotype "protein_coding";	14047784	14251427	MSTRG.145.1
1	14073311	14073550	gene_id "ENSSSCG00000031744"; gene_version "1"; transcript_id "ENSSSCT00000050808"; transcript_version "1"; exon_number "2"; gene_source "ensembl"; gene_biotype "protein_coding"; transcript_source "ensembl"; transcript_biotype "protein_coding"; exon_id "ENSSSCE00000033835"; exon_version "2";	14047784	14251427	MSTRG.145.1
1	14073311	14073550	gene_id "ENSSSCG00000031744"; gene_version "1"; transcript_id "ENSSSCT00000050808"; transcript_version "1"; exon_number "2"; gene_source "ensembl"; gene_biotype "protein_coding"; transcript_source "ensembl"; transcript_biotype "protein_coding"; protein_id "ENSSSCP00000035989"; protein_version "1";	14047784	14251427	MSTRG.145.1
1	14074143	14074352	gene_id "ENSSSCG00000031744"; gene_version "1"; transcript_id "ENSSSCT00000050808"; transcript_version "1"; exon_number "3"; gene_source "ensembl"; gene_biotype "protein_coding"; transcript_source "ensembl"; transcript_biotype "protein_coding"; exon_id "ENSSSCE00000033836"; exon_version "1";	14047784	14251427	MSTRG.145.1
1	14074143	14074352	gene_id "ENSSSCG00000031744"; gene_version "1"; transcript_id "ENSSSCT00000050808"; transcript_version "1"; exon_number "3"; gene_source "ensembl"; gene_biotype "protein_coding"; transcript_source "ensembl"; transcript_biotype "protein_coding"; protein_id "ENSSSCP00000035989"; protein_version "1";	14047784	14251427	MSTRG.145.1
1	14079141	14079242	gene_id "ENSSSCG00000031744"; gene_version "1"; transcript_id "ENSSSCT00000050808"; transcript_version "1"; exon_number "4"; gene_source "ensembl"; gene_biotype "protein_coding"; transcript_source "ensembl"; transcript_biotype "protein_coding"; exon_id "ENSSSCE00000033837"; exon_version "1";	14047784	14251427	MSTRG.145.1
1	14079141	14079242	gene_id "ENSSSCG00000031744"; gene_version "1"; transcript_id "ENSSSCT00000050808"; transcript_version "1"; exon_number "4"; gene_source "ensembl"; gene_biotype "protein_coding"; transcript_source "ensembl"; transcript_biotype "protein_coding"; protein_id "ENSSSCP00000035989"; protein_version "1";	14047784	14251427	MSTRG.145.1
1	14082238	14082357	gene_id "ENSSSCG00000031744"; gene_version "1"; transcript_id "ENSSSCT00000050808"; transcript_version "1"; exon_number "5"; gene_source "ensembl"; gene_biotype "protein_coding"; transcript_source "ensembl"; transcript_biotype "protein_coding"; exon_id "ENSSSCE00000033838"; exon_version "3";	14047784	14251427	MSTRG.145.1
1	14082238	14082357	gene_id "ENSSSCG00000031744"; gene_version "1"; transcript_id "ENSSSCT00000050808"; transcript_version "1"; exon_number "5"; gene_source "ensembl"; gene_biotype "protein_coding"; transcript_source "ensembl"; transcript_biotype "protein_coding"; protein_id "ENSSSCP00000035989"; protein_version "1";	14047784	14251427	MSTRG.145.1
1	14083886	14084086	gene_id "ENSSSCG00000031744"; gene_version "1"; transcript_id "ENSSSCT00000050808"; transcript_version "1"; exon_number "6"; gene_source "ensembl"; gene_biotype "protein_coding"; transcript_source "ensembl"; transcript_biotype "protein_coding"; exon_id "ENSSSCE00000166229"; exon_version "2";	14047784	14251427	MSTRG.145.1
1	14083886	14084086	gene_id "ENSSSCG00000031744"; gene_version "1"; transcript_id "ENSSSCT00000050808"; transcript_version "1"; exon_number "6"; gene_source "ensembl"; gene_biotype "protein_coding"; transcript_source "ensembl"; transcript_biotype "protein_coding"; protein_id "ENSSSCP00000035989"; protein_version "1";	14047784	14251427	MSTRG.145.1
1	14087204	14087377	gene_id "ENSSSCG00000031744"; gene_version "1"; transcript_id "ENSSSCT00000050808"; transcript_version "1"; exon_number "7"; gene_source "ensembl"; gene_biotype "protein_coding"; transcript_source "ensembl"; transcript_biotype "protein_coding"; exon_id "ENSSSCE00000033840"; exon_version "1";	14047784	14251427	MSTRG.145.1
1	14087204	14087377	gene_id "ENSSSCG00000031744"; gene_version "1"; transcript_id "ENSSSCT00000050808"; transcript_version "1"; exon_number "7"; gene_source "ensembl"; gene_biotype "protein_coding"; transcript_source "ensembl"; transcript_biotype "protein_coding"; protein_id "ENSSSCP00000035989"; protein_version "1";	14047784	14251427	MSTRG.145.1
1	14089095	14089226	gene_id "ENSSSCG00000031744"; gene_version "1"; transcript_id "ENSSSCT00000050808"; transcript_version "1"; exon_number "8"; gene_source "ensembl"; gene_biotype "protein_coding"; transcript_source "ensembl"; transcript_biotype "protein_coding"; exon_id "ENSSSCE00000033841"; exon_version "1";	14047784	14251427	MSTRG.145.1
1	14089095	14089226	gene_id "ENSSSCG00000031744"; gene_version "1"; transcript_id "ENSSSCT00000050808"; transcript_version "1"; exon_number "8"; gene_source "ensembl"; gene_biotype "protein_coding"; transcript_source "ensembl"; transcript_biotype "protein_coding"; protein_id "ENSSSCP00000035989"; protein_version "1";	14047784	14251427	MSTRG.145.1
1	14090110	14090191	gene_id "ENSSSCG00000031744"; gene_version "1"; transcript_id "ENSSSCT00000050808"; transcript_version "1"; exon_number "9"; gene_source "ensembl"; gene_biotype "protein_coding"; transcript_source "ensembl"; transcript_biotype "protein_coding"; exon_id "ENSSSCE00000341969"; exon_version "1";	14047784	14251427	MSTRG.145.1
1	14090110	14090191	gene_id "ENSSSCG00000031744"; gene_version "1"; transcript_id "ENSSSCT00000050808"; transcript_version "1"; exon_number "9"; gene_source "ensembl"; gene_biotype "protein_coding"; transcript_source "ensembl"; transcript_biotype "protein_coding"; protein_id "ENSSSCP00000035989"; protein_version "1";	14047784	14251427	MSTRG.145.1
1	14091784	14091908	gene_id "ENSSSCG00000031744"; gene_version "1"; transcript_id "ENSSSCT00000050808"; transcript_version "1"; exon_number "10"; gene_source "ensembl"; gene_biotype "protein_coding"; transcript_source "ensembl"; transcript_biotype "protein_coding"; exon_id "ENSSSCE00000033844"; exon_version "2";	14047784	14251427	MSTRG.145.1
1	14091784	14091905	gene_id "ENSSSCG00000031744"; gene_version "1"; transcript_id "ENSSSCT00000050808"; transcript_version "1"; exon_number "10"; gene_source "ensembl"; gene_biotype "protein_coding"; transcript_source "ensembl"; transcript_biotype "protein_coding"; protein_id "ENSSSCP00000035989"; protein_version "1";	14047784	14251427	MSTRG.145.1
1	14091906	14091908	gene_id "ENSSSCG00000031744"; gene_version "1"; transcript_id "ENSSSCT00000050808"; transcript_version "1"; exon_number "10"; gene_source "ensembl"; gene_biotype "protein_coding"; transcript_source "ensembl"; transcript_biotype "protein_coding";	14047784	14251427	MSTRG.145.1
1	14151446	14201703	gene_id "ENSSSCG00000004082"; gene_version "3"; gene_source "ensembl"; gene_biotype "protein_coding";	14047784	14251427	MSTRG.145.1
1	14151446	14201703	gene_id "ENSSSCG00000004082"; gene_version "3"; transcript_id "ENSSSCT00000004511"; transcript_version "3"; gene_source "ensembl"; gene_biotype "protein_coding"; transcript_source "ensembl"; transcript_biotype "protein_coding";	14047784	14251427	MSTRG.145.1
1	14151446	14151644	gene_id "ENSSSCG00000004082"; gene_version "3"; transcript_id "ENSSSCT00000004511"; transcript_version "3"; exon_number "1"; gene_source "ensembl"; gene_biotype "protein_coding"; transcript_source "ensembl"; transcript_biotype "protein_coding"; exon_id "ENSSSCE00000325176"; exon_version "1";	14047784	14251427	MSTRG.145.1
1	14151553	14151644	gene_id "ENSSSCG00000004082"; gene_version "3"; transcript_id "ENSSSCT00000004511"; transcript_version "3"; exon_number "1"; gene_source "ensembl"; gene_biotype "protein_coding"; transcript_source "ensembl"; transcript_biotype "protein_coding"; protein_id "ENSSSCP00000004409"; protein_version "3";	14047784	14251427	MSTRG.145.1
1	14151553	14151555	gene_id "ENSSSCG00000004082"; gene_version "3"; transcript_id "ENSSSCT00000004511"; transcript_version "3"; exon_number "1"; gene_source "ensembl"; gene_biotype "protein_coding"; transcript_source "ensembl"; transcript_biotype "protein_coding";	14047784	14251427	MSTRG.145.1
1	14156376	14156538	gene_id "ENSSSCG00000004082"; gene_version "3"; transcript_id "ENSSSCT00000004511"; transcript_version "3"; exon_number "2"; gene_source "ensembl"; gene_biotype "protein_coding"; transcript_source "ensembl"; transcript_biotype "protein_coding"; exon_id "ENSSSCE00000033863"; exon_version "1";	14047784	14251427	MSTRG.145.1
1	14156376	14156538	gene_id "ENSSSCG00000004082"; gene_version "3"; transcript_id "ENSSSCT00000004511"; transcript_version "3"; exon_number "2"; gene_source "ensembl"; gene_biotype "protein_coding"; transcript_source "ensembl"; transcript_biotype "protein_coding"; protein_id "ENSSSCP00000004409"; protein_version "3";	14047784	14251427	MSTRG.145.1
1	14165762	14165949	gene_id "ENSSSCG00000004082"; gene_version "3"; transcript_id "ENSSSCT00000004511"; transcript_version "3"; exon_number "3"; gene_source "ensembl"; gene_biotype "protein_coding"; transcript_source "ensembl"; transcript_biotype "protein_coding"; exon_id "ENSSSCE00000226480"; exon_version "1";	14047784	14251427	MSTRG.145.1
1	14165762	14165949	gene_id "ENSSSCG00000004082"; gene_version "3"; transcript_id "ENSSSCT00000004511"; transcript_version "3"; exon_number "3"; gene_source "ensembl"; gene_biotype "protein_coding"; transcript_source "ensembl"; transcript_biotype "protein_coding"; protein_id "ENSSSCP00000004409"; protein_version "3";	14047784	14251427	MSTRG.145.1
1	14166870	14167020	gene_id "ENSSSCG00000004082"; gene_version "3"; transcript_id "ENSSSCT00000004511"; transcript_version "3"; exon_number "4"; gene_source "ensembl"; gene_biotype "protein_coding"; transcript_source "ensembl"; transcript_biotype "protein_coding"; exon_id "ENSSSCE00000190801"; exon_version "1";	14047784	14251427	MSTRG.145.1
1	14166870	14167020	gene_id "ENSSSCG00000004082"; gene_version "3"; transcript_id "ENSSSCT00000004511"; transcript_version "3"; exon_number "4"; gene_source "ensembl"; gene_biotype "protein_coding"; transcript_source "ensembl"; transcript_biotype "protein_coding"; protein_id "ENSSSCP00000004409"; protein_version "3";	14047784	14251427	MSTRG.145.1
1	14171666	14171848	gene_id "ENSSSCG00000004082"; gene_version "3"; transcript_id "ENSSSCT00000004511"; transcript_version "3"; exon_number "5"; gene_source "ensembl"; gene_biotype "protein_coding"; transcript_source "ensembl"; transcript_biotype "protein_coding"; exon_id "ENSSSCE00000033866"; exon_version "1";	14047784	14251427	MSTRG.145.1
1	14171666	14171848	gene_id "ENSSSCG00000004082"; gene_version "3"; transcript_id "ENSSSCT00000004511"; transcript_version "3"; exon_number "5"; gene_source "ensembl"; gene_biotype "protein_coding"; transcript_source "ensembl"; transcript_biotype "protein_coding"; protein_id "ENSSSCP00000004409"; protein_version "3";	14047784	14251427	MSTRG.145.1
1	14172111	14172248	gene_id "ENSSSCG00000004082"; gene_version "3"; transcript_id "ENSSSCT00000004511"; transcript_version "3"; exon_number "6"; gene_source "ensembl"; gene_biotype "protein_coding"; transcript_source "ensembl"; transcript_biotype "protein_coding"; exon_id "ENSSSCE00000033867"; exon_version "1";	14047784	14251427	MSTRG.145.1
1	14172111	14172248	gene_id "ENSSSCG00000004082"; gene_version "3"; transcript_id "ENSSSCT00000004511"; transcript_version "3"; exon_number "6"; gene_source "ensembl"; gene_biotype "protein_coding"; transcript_source "ensembl"; transcript_biotype "protein_coding"; protein_id "ENSSSCP00000004409"; protein_version "3";	14047784	14251427	MSTRG.145.1
1	14173907	14174098	gene_id "ENSSSCG00000004082"; gene_version "3"; transcript_id "ENSSSCT00000004511"; transcript_version "3"; exon_number "7"; gene_source "ensembl"; gene_biotype "protein_coding"; transcript_source "ensembl"; transcript_biotype "protein_coding"; exon_id "ENSSSCE00000033868"; exon_version "3";	14047784	14251427	MSTRG.145.1
1	14173907	14174098	gene_id "ENSSSCG00000004082"; gene_version "3"; transcript_id "ENSSSCT00000004511"; transcript_version "3"; exon_number "7"; gene_source "ensembl"; gene_biotype "protein_coding"; transcript_source "ensembl"; transcript_biotype "protein_coding"; protein_id "ENSSSCP00000004409"; protein_version "3";	14047784	14251427	MSTRG.145.1
1	14174822	14175155	gene_id "ENSSSCG00000004082"; gene_version "3"; transcript_id "ENSSSCT00000004511"; transcript_version "3"; exon_number "8"; gene_source "ensembl"; gene_biotype "protein_coding"; transcript_source "ensembl"; transcript_biotype "protein_coding"; exon_id "ENSSSCE00000033869"; exon_version "3";	14047784	14251427	MSTRG.145.1
1	14174822	14175155	gene_id "ENSSSCG00000004082"; gene_version "3"; transcript_id "ENSSSCT00000004511"; transcript_version "3"; exon_number "8"; gene_source "ensembl"; gene_biotype "protein_coding"; transcript_source "ensembl"; transcript_biotype "protein_coding"; protein_id "ENSSSCP00000004409"; protein_version "3";	14047784	14251427	MSTRG.145.1
1	14178458	14178600	gene_id "ENSSSCG00000004082"; gene_version "3"; transcript_id "ENSSSCT00000004511"; transcript_version "3"; exon_number "9"; gene_source "ensembl"; gene_biotype "protein_coding"; transcript_source "ensembl"; transcript_biotype "protein_coding"; exon_id "ENSSSCE00000352147"; exon_version "1";	14047784	14251427	MSTRG.145.1
1	14178458	14178600	gene_id "ENSSSCG00000004082"; gene_version "3"; transcript_id "ENSSSCT00000004511"; transcript_version "3"; exon_number "9"; gene_source "ensembl"; gene_biotype "protein_coding"; transcript_source "ensembl"; transcript_biotype "protein_coding"; protein_id "ENSSSCP00000004409"; protein_version "3";	14047784	14251427	MSTRG.145.1
1	14180279	14180405	gene_id "ENSSSCG00000004082"; gene_version "3"; transcript_id "ENSSSCT00000004511"; transcript_version "3"; exon_number "10"; gene_source "ensembl"; gene_biotype "protein_coding"; transcript_source "ensembl"; transcript_biotype "protein_coding"; exon_id "ENSSSCE00000351879"; exon_version "1";	14047784	14251427	MSTRG.145.1
1	14180279	14180405	gene_id "ENSSSCG00000004082"; gene_version "3"; transcript_id "ENSSSCT00000004511"; transcript_version "3"; exon_number "10"; gene_source "ensembl"; gene_biotype "protein_coding"; transcript_source "ensembl"; transcript_biotype "protein_coding"; protein_id "ENSSSCP00000004409"; protein_version "3";	14047784	14251427	MSTRG.145.1
1	14181165	14181376	gene_id "ENSSSCG00000004082"; gene_version "3"; transcript_id "ENSSSCT00000004511"; transcript_version "3"; exon_number "11"; gene_source "ensembl"; gene_biotype "protein_coding"; transcript_source "ensembl"; transcript_biotype "protein_coding"; exon_id "ENSSSCE00000033873"; exon_version "3";	14047784	14251427	MSTRG.145.1
1	14181165	14181376	gene_id "ENSSSCG00000004082"; gene_version "3"; transcript_id "ENSSSCT00000004511"; transcript_version "3"; exon_number "11"; gene_source "ensembl"; gene_biotype "protein_coding"; transcript_source "ensembl"; transcript_biotype "protein_coding"; protein_id "ENSSSCP00000004409"; protein_version "3";	14047784	14251427	MSTRG.145.1
1	14184673	14184873	gene_id "ENSSSCG00000004082"; gene_version "3"; transcript_id "ENSSSCT00000004511"; transcript_version "3"; exon_number "12"; gene_source "ensembl"; gene_biotype "protein_coding"; transcript_source "ensembl"; transcript_biotype "protein_coding"; exon_id "ENSSSCE00000033874"; exon_version "1";	14047784	14251427	MSTRG.145.1
1	14184673	14184873	gene_id "ENSSSCG00000004082"; gene_version "3"; transcript_id "ENSSSCT00000004511"; transcript_version "3"; exon_number "12"; gene_source "ensembl"; gene_biotype "protein_coding"; transcript_source "ensembl"; transcript_biotype "protein_coding"; protein_id "ENSSSCP00000004409"; protein_version "3";	14047784	14251427	MSTRG.145.1
1	14186645	14186773	gene_id "ENSSSCG00000004082"; gene_version "3"; transcript_id "ENSSSCT00000004511"; transcript_version "3"; exon_number "13"; gene_source "ensembl"; gene_biotype "protein_coding"; transcript_source "ensembl"; transcript_biotype "protein_coding"; exon_id "ENSSSCE00000033875"; exon_version "2";	14047784	14251427	MSTRG.145.1
1	14186645	14186773	gene_id "ENSSSCG00000004082"; gene_version "3"; transcript_id "ENSSSCT00000004511"; transcript_version "3"; exon_number "13"; gene_source "ensembl"; gene_biotype "protein_coding"; transcript_source "ensembl"; transcript_biotype "protein_coding"; protein_id "ENSSSCP00000004409"; protein_version "3";	14047784	14251427	MSTRG.145.1
1	14188622	14188834	gene_id "ENSSSCG00000004082"; gene_version "3"; transcript_id "ENSSSCT00000004511"; transcript_version "3"; exon_number "14"; gene_source "ensembl"; gene_biotype "protein_coding"; transcript_source "ensembl"; transcript_biotype "protein_coding"; exon_id "ENSSSCE00000033876"; exon_version "1";	14047784	14251427	MSTRG.145.1
1	14188622	14188834	gene_id "ENSSSCG00000004082"; gene_version "3"; transcript_id "ENSSSCT00000004511"; transcript_version "3"; exon_number "14"; gene_source "ensembl"; gene_biotype "protein_coding"; transcript_source "ensembl"; transcript_biotype "protein_coding"; protein_id "ENSSSCP00000004409"; protein_version "3";	14047784	14251427	MSTRG.145.1
1	14190408	14190500	gene_id "ENSSSCG00000004082"; gene_version "3"; transcript_id "ENSSSCT00000004511"; transcript_version "3"; exon_number "15"; gene_source "ensembl"; gene_biotype "protein_coding"; transcript_source "ensembl"; transcript_biotype "protein_coding"; exon_id "ENSSSCE00000375660"; exon_version "1";	14047784	14251427	MSTRG.145.1
1	14190408	14190500	gene_id "ENSSSCG00000004082"; gene_version "3"; transcript_id "ENSSSCT00000004511"; transcript_version "3"; exon_number "15"; gene_source "ensembl"; gene_biotype "protein_coding"; transcript_source "ensembl"; transcript_biotype "protein_coding"; protein_id "ENSSSCP00000004409"; protein_version "3";	14047784	14251427	MSTRG.145.1
1	14191923	14191981	gene_id "ENSSSCG00000004082"; gene_version "3"; transcript_id "ENSSSCT00000004511"; transcript_version "3"; exon_number "16"; gene_source "ensembl"; gene_biotype "protein_coding"; transcript_source "ensembl"; transcript_biotype "protein_coding"; exon_id "ENSSSCE00000361974"; exon_version "1";	14047784	14251427	MSTRG.145.1
1	14191923	14191981	gene_id "ENSSSCG00000004082"; gene_version "3"; transcript_id "ENSSSCT00000004511"; transcript_version "3"; exon_number "16"; gene_source "ensembl"; gene_biotype "protein_coding"; transcript_source "ensembl"; transcript_biotype "protein_coding"; protein_id "ENSSSCP00000004409"; protein_version "3";	14047784	14251427	MSTRG.145.1
1	14200727	14201703	gene_id "ENSSSCG00000004082"; gene_version "3"; transcript_id "ENSSSCT00000004511"; transcript_version "3"; exon_number "17"; gene_source "ensembl"; gene_biotype "protein_coding"; transcript_source "ensembl"; transcript_biotype "protein_coding"; exon_id "ENSSSCE00000380869"; exon_version "1";	14047784	14251427	MSTRG.145.1
1	14200727	14200964	gene_id "ENSSSCG00000004082"; gene_version "3"; transcript_id "ENSSSCT00000004511"; transcript_version "3"; exon_number "17"; gene_source "ensembl"; gene_biotype "protein_coding"; transcript_source "ensembl"; transcript_biotype "protein_coding"; protein_id "ENSSSCP00000004409"; protein_version "3";	14047784	14251427	MSTRG.145.1
1	14200965	14200967	gene_id "ENSSSCG00000004082"; gene_version "3"; transcript_id "ENSSSCT00000004511"; transcript_version "3"; exon_number "17"; gene_source "ensembl"; gene_biotype "protein_coding"; transcript_source "ensembl"; transcript_biotype "protein_coding";	14047784	14251427	MSTRG.145.1
1	14151446	14151552	gene_id "ENSSSCG00000004082"; gene_version "3"; transcript_id "ENSSSCT00000004511"; transcript_version "3"; gene_source "ensembl"; gene_biotype "protein_coding"; transcript_source "ensembl"; transcript_biotype "protein_coding";	14047784	14251427	MSTRG.145.1
1	14200968	14201703	gene_id "ENSSSCG00000004082"; gene_version "3"; transcript_id "ENSSSCT00000004511"; transcript_version "3"; gene_source "ensembl"; gene_biotype "protein_coding"; transcript_source "ensembl"; transcript_biotype "protein_coding";	14047784	14251427	MSTRG.145.1
1	14217036	14507715	gene_id "ENSSSCG00000025777"; gene_version "3"; gene_name "ESR1"; gene_source "ensembl"; gene_biotype "protein_coding";	14047784	14251427	MSTRG.145.1
1	14217036	14491897	gene_id "ENSSSCG00000025777"; gene_version "3"; transcript_id "ENSSSCT00000063430"; transcript_version "1"; gene_name "ESR1"; gene_source "ensembl"; gene_biotype "protein_coding"; transcript_name "ESR1-201"; transcript_source "ensembl"; transcript_biotype "protein_coding";	14047784	14251427	MSTRG.145.1
1	14226061	14226244	gene_id "ENSSSCG00000025777"; gene_version "3"; transcript_id "ENSSSCT00000063430"; transcript_version "1"; exon_number "8"; gene_name "ESR1"; gene_source "ensembl"; gene_biotype "protein_coding"; transcript_name "ESR1-201"; transcript_source "ensembl"; transcript_biotype "protein_coding"; exon_id "ENSSSCE00000033881"; exon_version "1";	14047784	14251427	MSTRG.145.1
1	14226061	14226244	gene_id "ENSSSCG00000025777"; gene_version "3"; transcript_id "ENSSSCT00000063430"; transcript_version "1"; exon_number "8"; gene_name "ESR1"; gene_source "ensembl"; gene_biotype "protein_coding"; transcript_name "ESR1-201"; transcript_source "ensembl"; transcript_biotype "protein_coding"; protein_id "ENSSSCP00000039928"; protein_version "1";	14047784	14251427	MSTRG.145.1
1	14217036	14221568	gene_id "ENSSSCG00000025777"; gene_version "3"; transcript_id "ENSSSCT00000063430"; transcript_version "1"; exon_number "9"; gene_name "ESR1"; gene_source "ensembl"; gene_biotype "protein_coding"; transcript_name "ESR1-201"; transcript_source "ensembl"; transcript_biotype "protein_coding"; exon_id "ENSSSCE00000250283"; exon_version "2";	14047784	14251427	MSTRG.145.1
1	14221337	14221568	gene_id "ENSSSCG00000025777"; gene_version "3"; transcript_id "ENSSSCT00000063430"; transcript_version "1"; exon_number "9"; gene_name "ESR1"; gene_source "ensembl"; gene_biotype "protein_coding"; transcript_name "ESR1-201"; transcript_source "ensembl"; transcript_biotype "protein_coding"; protein_id "ENSSSCP00000039928"; protein_version "1";	14047784	14251427	MSTRG.145.1
1	14221334	14221336	gene_id "ENSSSCG00000025777"; gene_version "3"; transcript_id "ENSSSCT00000063430"; transcript_version "1"; exon_number "9"; gene_name "ESR1"; gene_source "ensembl"; gene_biotype "protein_coding"; transcript_name "ESR1-201"; transcript_source "ensembl"; transcript_biotype "protein_coding";	14047784	14251427	MSTRG.145.1
1	14217036	14221333	gene_id "ENSSSCG00000025777"; gene_version "3"; transcript_id "ENSSSCT00000063430"; transcript_version "1"; gene_name "ESR1"; gene_source "ensembl"; gene_biotype "protein_coding"; transcript_name "ESR1-201"; transcript_source "ensembl"; transcript_biotype "protein_coding";	14047784	14251427	MSTRG.145.1
1	14217036	14491628	gene_id "ENSSSCG00000025777"; gene_version "3"; transcript_id "ENSSSCT00000035147"; transcript_version "2"; gene_name "ESR1"; gene_source "ensembl"; gene_biotype "protein_coding"; transcript_name "ESR1-202"; transcript_source "ensembl"; transcript_biotype "protein_coding";	14047784	14251427	MSTRG.145.1
1	14226061	14226244	gene_id "ENSSSCG00000025777"; gene_version "3"; transcript_id "ENSSSCT00000035147"; transcript_version "2"; exon_number "8"; gene_name "ESR1"; gene_source "ensembl"; gene_biotype "protein_coding"; transcript_name "ESR1-202"; transcript_source "ensembl"; transcript_biotype "protein_coding"; exon_id "ENSSSCE00000033881"; exon_version "1";	14047784	14251427	MSTRG.145.1
1	14226061	14226244	gene_id "ENSSSCG00000025777"; gene_version "3"; transcript_id "ENSSSCT00000035147"; transcript_version "2"; exon_number "8"; gene_name "ESR1"; gene_source "ensembl"; gene_biotype "protein_coding"; transcript_name "ESR1-202"; transcript_source "ensembl"; transcript_biotype "protein_coding"; protein_id "ENSSSCP00000030835"; protein_version "2";	14047784	14251427	MSTRG.145.1
1	14217036	14221568	gene_id "ENSSSCG00000025777"; gene_version "3"; transcript_id "ENSSSCT00000035147"; transcript_version "2"; exon_number "9"; gene_name "ESR1"; gene_source "ensembl"; gene_biotype "protein_coding"; transcript_name "ESR1-202"; transcript_source "ensembl"; transcript_biotype "protein_coding"; exon_id "ENSSSCE00000250283"; exon_version "2";	14047784	14251427	MSTRG.145.1
1	14221337	14221568	gene_id "ENSSSCG00000025777"; gene_version "3"; transcript_id "ENSSSCT00000035147"; transcript_version "2"; exon_number "9"; gene_name "ESR1"; gene_source "ensembl"; gene_biotype "protein_coding"; transcript_name "ESR1-202"; transcript_source "ensembl"; transcript_biotype "protein_coding"; protein_id "ENSSSCP00000030835"; protein_version "2";	14047784	14251427	MSTRG.145.1
1	14221334	14221336	gene_id "ENSSSCG00000025777"; gene_version "3"; transcript_id "ENSSSCT00000035147"; transcript_version "2"; exon_number "9"; gene_name "ESR1"; gene_source "ensembl"; gene_biotype "protein_coding"; transcript_name "ESR1-202"; transcript_source "ensembl"; transcript_biotype "protein_coding";	14047784	14251427	MSTRG.145.1
1	14217036	14221333	gene_id "ENSSSCG00000025777"; gene_version "3"; transcript_id "ENSSSCT00000035147"; transcript_version "2"; gene_name "ESR1"; gene_source "ensembl"; gene_biotype "protein_coding"; transcript_name "ESR1-202"; transcript_source "ensembl"; transcript_biotype "protein_coding";	14047784	14251427	MSTRG.145.1
1	14218969	14493363	gene_id "ENSSSCG00000025777"; gene_version "3"; transcript_id "ENSSSCT00000024477"; transcript_version "2"; gene_name "ESR1"; gene_source "ensembl"; gene_biotype "protein_coding"; transcript_name "ESR1-203"; transcript_source "ensembl"; transcript_biotype "protein_coding";	14047784	14251427	MSTRG.145.1
1	14226061	14226244	gene_id "ENSSSCG00000025777"; gene_version "3"; transcript_id "ENSSSCT00000024477"; transcript_version "2"; exon_number "8"; gene_name "ESR1"; gene_source "ensembl"; gene_biotype "protein_coding"; transcript_name "ESR1-203"; transcript_source "ensembl"; transcript_biotype "protein_coding"; exon_id "ENSSSCE00000033881"; exon_version "1";	14047784	14251427	MSTRG.145.1
1	14226061	14226244	gene_id "ENSSSCG00000025777"; gene_version "3"; transcript_id "ENSSSCT00000024477"; transcript_version "2"; exon_number "8"; gene_name "ESR1"; gene_source "ensembl"; gene_biotype "protein_coding"; transcript_name "ESR1-203"; transcript_source "ensembl"; transcript_biotype "protein_coding"; protein_id "ENSSSCP00000026750"; protein_version "2";	14047784	14251427	MSTRG.145.1
1	14218969	14221568	gene_id "ENSSSCG00000025777"; gene_version "3"; transcript_id "ENSSSCT00000024477"; transcript_version "2"; exon_number "9"; gene_name "ESR1"; gene_source "ensembl"; gene_biotype "protein_coding"; transcript_name "ESR1-203"; transcript_source "ensembl"; transcript_biotype "protein_coding"; exon_id "ENSSSCE00000190068"; exon_version "2";	14047784	14251427	MSTRG.145.1
1	14221337	14221568	gene_id "ENSSSCG00000025777"; gene_version "3"; transcript_id "ENSSSCT00000024477"; transcript_version "2"; exon_number "9"; gene_name "ESR1"; gene_source "ensembl"; gene_biotype "protein_coding"; transcript_name "ESR1-203"; transcript_source "ensembl"; transcript_biotype "protein_coding"; protein_id "ENSSSCP00000026750"; protein_version "2";	14047784	14251427	MSTRG.145.1
1	14221334	14221336	gene_id "ENSSSCG00000025777"; gene_version "3"; transcript_id "ENSSSCT00000024477"; transcript_version "2"; exon_number "9"; gene_name "ESR1"; gene_source "ensembl"; gene_biotype "protein_coding"; transcript_name "ESR1-203"; transcript_source "ensembl"; transcript_biotype "protein_coding";	14047784	14251427	MSTRG.145.1
1	14218969	14221333	gene_id "ENSSSCG00000025777"; gene_version "3"; transcript_id "ENSSSCT00000024477"; transcript_version "2"; gene_name "ESR1"; gene_source "ensembl"; gene_biotype "protein_coding"; transcript_name "ESR1-203"; transcript_source "ensembl"; transcript_biotype "protein_coding";	14047784	14251427	MSTRG.145.1
1	14226057	14507715	gene_id "ENSSSCG00000025777"; gene_version "3"; transcript_id "ENSSSCT00000004517"; transcript_version "4"; gene_name "ESR1"; gene_source "ensembl"; gene_biotype "protein_coding"; transcript_name "ESR1-204"; transcript_source "ensembl"; transcript_biotype "protein_coding";	14047784	14251427	MSTRG.145.1
1	14226057	14226244	gene_id "ENSSSCG00000025777"; gene_version "3"; transcript_id "ENSSSCT00000004517"; transcript_version "4"; exon_number "8"; gene_name "ESR1"; gene_source "ensembl"; gene_biotype "protein_coding"; transcript_name "ESR1-204"; transcript_source "ensembl"; transcript_biotype "protein_coding"; exon_id "ENSSSCE00000325169"; exon_version "1";	14047784	14251427	MSTRG.145.1
1	14226060	14226244	gene_id "ENSSSCG00000025777"; gene_version "3"; transcript_id "ENSSSCT00000004517"; transcript_version "4"; exon_number "8"; gene_name "ESR1"; gene_source "ensembl"; gene_biotype "protein_coding"; transcript_name "ESR1-204"; transcript_source "ensembl"; transcript_biotype "protein_coding"; protein_id "ENSSSCP00000004415"; protein_version "4";	14047784	14251427	MSTRG.145.1
1	14226057	14226059	gene_id "ENSSSCG00000025777"; gene_version "3"; transcript_id "ENSSSCT00000004517"; transcript_version "4"; exon_number "8"; gene_name "ESR1"; gene_source "ensembl"; gene_biotype "protein_coding"; transcript_name "ESR1-204"; transcript_source "ensembl"; transcript_biotype "protein_coding";	14047784	14251427	MSTRG.145.1
1	56378300	56395493	gene_id "ENSSSCG00000004308"; gene_version "3"; gene_name "SPACA1"; gene_source "ensembl"; gene_biotype "protein_coding";	56329325	56568737	MSTRG.536.1
1	56378300	56395493	gene_id "ENSSSCG00000004308"; gene_version "3"; transcript_id "ENSSSCT00000004763"; transcript_version "3"; gene_name "SPACA1"; gene_source "ensembl"; gene_biotype "protein_coding"; transcript_name "SPACA1-201"; transcript_source "ensembl"; transcript_biotype "protein_coding";	56329325	56568737	MSTRG.536.1
1	56378300	56378507	gene_id "ENSSSCG00000004308"; gene_version "3"; transcript_id "ENSSSCT00000004763"; transcript_version "3"; exon_number "1"; gene_name "SPACA1"; gene_source "ensembl"; gene_biotype "protein_coding"; transcript_name "SPACA1-201"; transcript_source "ensembl"; transcript_biotype "protein_coding"; exon_id "ENSSSCE00000035828"; exon_version "2";	56329325	56568737	MSTRG.536.1
1	56378300	56378507	gene_id "ENSSSCG00000004308"; gene_version "3"; transcript_id "ENSSSCT00000004763"; transcript_version "3"; exon_number "1"; gene_name "SPACA1"; gene_source "ensembl"; gene_biotype "protein_coding"; transcript_name "SPACA1-201"; transcript_source "ensembl"; transcript_biotype "protein_coding"; protein_id "ENSSSCP00000004652"; protein_version "2";	56329325	56568737	MSTRG.536.1
1	56378300	56378302	gene_id "ENSSSCG00000004308"; gene_version "3"; transcript_id "ENSSSCT00000004763"; transcript_version "3"; exon_number "1"; gene_name "SPACA1"; gene_source "ensembl"; gene_biotype "protein_coding"; transcript_name "SPACA1-201"; transcript_source "ensembl"; transcript_biotype "protein_coding";	56329325	56568737	MSTRG.536.1
1	56383599	56383655	gene_id "ENSSSCG00000004308"; gene_version "3"; transcript_id "ENSSSCT00000004763"; transcript_version "3"; exon_number "2"; gene_name "SPACA1"; gene_source "ensembl"; gene_biotype "protein_coding"; transcript_name "SPACA1-201"; transcript_source "ensembl"; transcript_biotype "protein_coding"; exon_id "ENSSSCE00000035829"; exon_version "1";	56329325	56568737	MSTRG.536.1
1	56383599	56383655	gene_id "ENSSSCG00000004308"; gene_version "3"; transcript_id "ENSSSCT00000004763"; transcript_version "3"; exon_number "2"; gene_name "SPACA1"; gene_source "ensembl"; gene_biotype "protein_coding"; transcript_name "SPACA1-201"; transcript_source "ensembl"; transcript_biotype "protein_coding"; protein_id "ENSSSCP00000004652"; protein_version "2";	56329325	56568737	MSTRG.536.1
1	56386822	56386923	gene_id "ENSSSCG00000004308"; gene_version "3"; transcript_id "ENSSSCT00000004763"; transcript_version "3"; exon_number "3"; gene_name "SPACA1"; gene_source "ensembl"; gene_biotype "protein_coding"; transcript_name "SPACA1-201"; transcript_source "ensembl"; transcript_biotype "protein_coding"; exon_id "ENSSSCE00000035830"; exon_version "1";	56329325	56568737	MSTRG.536.1
1	56386822	56386923	gene_id "ENSSSCG00000004308"; gene_version "3"; transcript_id "ENSSSCT00000004763"; transcript_version "3"; exon_number "3"; gene_name "SPACA1"; gene_source "ensembl"; gene_biotype "protein_coding"; transcript_name "SPACA1-201"; transcript_source "ensembl"; transcript_biotype "protein_coding"; protein_id "ENSSSCP00000004652"; protein_version "2";	56329325	56568737	MSTRG.536.1
1	56387642	56387748	gene_id "ENSSSCG00000004308"; gene_version "3"; transcript_id "ENSSSCT00000004763"; transcript_version "3"; exon_number "4"; gene_name "SPACA1"; gene_source "ensembl"; gene_biotype "protein_coding"; transcript_name "SPACA1-201"; transcript_source "ensembl"; transcript_biotype "protein_coding"; exon_id "ENSSSCE00000035831"; exon_version "1";	56329325	56568737	MSTRG.536.1
1	56387642	56387748	gene_id "ENSSSCG00000004308"; gene_version "3"; transcript_id "ENSSSCT00000004763"; transcript_version "3"; exon_number "4"; gene_name "SPACA1"; gene_source "ensembl"; gene_biotype "protein_coding"; transcript_name "SPACA1-201"; transcript_source "ensembl"; transcript_biotype "protein_coding"; protein_id "ENSSSCP00000004652"; protein_version "2";	56329325	56568737	MSTRG.536.1
1	56389075	56389210	gene_id "ENSSSCG00000004308"; gene_version "3"; transcript_id "ENSSSCT00000004763"; transcript_version "3"; exon_number "5"; gene_name "SPACA1"; gene_source "ensembl"; gene_biotype "protein_coding"; transcript_name "SPACA1-201"; transcript_source "ensembl"; transcript_biotype "protein_coding"; exon_id "ENSSSCE00000035832"; exon_version "1";	56329325	56568737	MSTRG.536.1
1	56389075	56389210	gene_id "ENSSSCG00000004308"; gene_version "3"; transcript_id "ENSSSCT00000004763"; transcript_version "3"; exon_number "5"; gene_name "SPACA1"; gene_source "ensembl"; gene_biotype "protein_coding"; transcript_name "SPACA1-201"; transcript_source "ensembl"; transcript_biotype "protein_coding"; protein_id "ENSSSCP00000004652"; protein_version "2";	56329325	56568737	MSTRG.536.1
1	56394508	56394628	gene_id "ENSSSCG00000004308"; gene_version "3"; transcript_id "ENSSSCT00000004763"; transcript_version "3"; exon_number "6"; gene_name "SPACA1"; gene_source "ensembl"; gene_biotype "protein_coding"; transcript_name "SPACA1-201"; transcript_source "ensembl"; transcript_biotype "protein_coding"; exon_id "ENSSSCE00000035833"; exon_version "1";	56329325	56568737	MSTRG.536.1
1	56394508	56394628	gene_id "ENSSSCG00000004308"; gene_version "3"; transcript_id "ENSSSCT00000004763"; transcript_version "3"; exon_number "6"; gene_name "SPACA1"; gene_source "ensembl"; gene_biotype "protein_coding"; transcript_name "SPACA1-201"; transcript_source "ensembl"; transcript_biotype "protein_coding"; protein_id "ENSSSCP00000004652"; protein_version "2";	56329325	56568737	MSTRG.536.1
1	56395261	56395493	gene_id "ENSSSCG00000004308"; gene_version "3"; transcript_id "ENSSSCT00000004763"; transcript_version "3"; exon_number "7"; gene_name "SPACA1"; gene_source "ensembl"; gene_biotype "protein_coding"; transcript_name "SPACA1-201"; transcript_source "ensembl"; transcript_biotype "protein_coding"; exon_id "ENSSSCE00000035834"; exon_version "3";	56329325	56568737	MSTRG.536.1
1	56395261	56395414	gene_id "ENSSSCG00000004308"; gene_version "3"; transcript_id "ENSSSCT00000004763"; transcript_version "3"; exon_number "7"; gene_name "SPACA1"; gene_source "ensembl"; gene_biotype "protein_coding"; transcript_name "SPACA1-201"; transcript_source "ensembl"; transcript_biotype "protein_coding"; protein_id "ENSSSCP00000004652"; protein_version "2";	56329325	56568737	MSTRG.536.1
1	56395415	56395417	gene_id "ENSSSCG00000004308"; gene_version "3"; transcript_id "ENSSSCT00000004763"; transcript_version "3"; exon_number "7"; gene_name "SPACA1"; gene_source "ensembl"; gene_biotype "protein_coding"; transcript_name "SPACA1-201"; transcript_source "ensembl"; transcript_biotype "protein_coding";	56329325	56568737	MSTRG.536.1
1	56395418	56395493	gene_id "ENSSSCG00000004308"; gene_version "3"; transcript_id "ENSSSCT00000004763"; transcript_version "3"; gene_name "SPACA1"; gene_source "ensembl"; gene_biotype "protein_coding"; transcript_name "SPACA1-201"; transcript_source "ensembl"; transcript_biotype "protein_coding";	56329325	56568737	MSTRG.536.1
1	56470547	56471965	gene_id "ENSSSCG00000004309"; gene_version "2"; gene_name "CNR1"; gene_source "ensembl"; gene_biotype "protein_coding";	56329325	56568737	MSTRG.536.1
1	56470547	56471965	gene_id "ENSSSCG00000004309"; gene_version "2"; transcript_id "ENSSSCT00000004764"; transcript_version "2"; gene_name "CNR1"; gene_source "ensembl"; gene_biotype "protein_coding"; transcript_name "CNR1-201"; transcript_source "ensembl"; transcript_biotype "protein_coding";	56329325	56568737	MSTRG.536.1
1	56470547	56471965	gene_id "ENSSSCG00000004309"; gene_version "2"; transcript_id "ENSSSCT00000004764"; transcript_version "2"; exon_number "1"; gene_name "CNR1"; gene_source "ensembl"; gene_biotype "protein_coding"; transcript_name "CNR1-201"; transcript_source "ensembl"; transcript_biotype "protein_coding"; exon_id "ENSSSCE00000035835"; exon_version "1";	56329325	56568737	MSTRG.536.1
1	56470550	56471965	gene_id "ENSSSCG00000004309"; gene_version "2"; transcript_id "ENSSSCT00000004764"; transcript_version "2"; exon_number "1"; gene_name "CNR1"; gene_source "ensembl"; gene_biotype "protein_coding"; transcript_name "CNR1-201"; transcript_source "ensembl"; transcript_biotype "protein_coding"; protein_id "ENSSSCP00000004653"; protein_version "1";	56329325	56568737	MSTRG.536.1
1	56471963	56471965	gene_id "ENSSSCG00000004309"; gene_version "2"; transcript_id "ENSSSCT00000004764"; transcript_version "2"; exon_number "1"; gene_name "CNR1"; gene_source "ensembl"; gene_biotype "protein_coding"; transcript_name "CNR1-201"; transcript_source "ensembl"; transcript_biotype "protein_coding";	56329325	56568737	MSTRG.536.1
1	56470547	56470549	gene_id "ENSSSCG00000004309"; gene_version "2"; transcript_id "ENSSSCT00000004764"; transcript_version "2"; exon_number "1"; gene_name "CNR1"; gene_source "ensembl"; gene_biotype "protein_coding"; transcript_name "CNR1-201"; transcript_source "ensembl"; transcript_biotype "protein_coding";	56329325	56568737	MSTRG.536.1
1	56558443	56558598	gene_id "ENSSSCG00000019769"; gene_version "2"; gene_name "U1"; gene_source "ensembl"; gene_biotype "snRNA";	56329325	56568737	MSTRG.536.1
1	56558443	56558598	gene_id "ENSSSCG00000019769"; gene_version "2"; transcript_id "ENSSSCT00000021364"; transcript_version "2"; gene_name "U1"; gene_source "ensembl"; gene_biotype "snRNA"; transcript_name "U1.17-201"; transcript_source "ensembl"; transcript_biotype "snRNA";	56329325	56568737	MSTRG.536.1
1	56558443	56558598	gene_id "ENSSSCG00000019769"; gene_version "2"; transcript_id "ENSSSCT00000021364"; transcript_version "2"; exon_number "1"; gene_name "U1"; gene_source "ensembl"; gene_biotype "snRNA"; transcript_name "U1.17-201"; transcript_source "ensembl"; transcript_biotype "snRNA"; exon_id "ENSSSCE00000159346"; exon_version "1";	56329325	56568737	MSTRG.536.1
1	136121111	136236356	gene_id "ENSSSCG00000004802"; gene_version "3"; gene_name "AQR"; gene_source "ensembl"; gene_biotype "protein_coding";	136188886	136405346	MSTRG.1295.1
1	136121111	136236356	gene_id "ENSSSCG00000004802"; gene_version "3"; transcript_id "ENSSSCT00000040622"; transcript_version "1"; gene_name "AQR"; gene_source "ensembl"; gene_biotype "protein_coding"; transcript_name "AQR-201"; transcript_source "ensembl"; transcript_biotype "protein_coding";	136188886	136405346	MSTRG.1295.1
1	136190466	136190612	gene_id "ENSSSCG00000004802"; gene_version "3"; transcript_id "ENSSSCT00000040622"; transcript_version "1"; exon_number "23"; gene_name "AQR"; gene_source "ensembl"; gene_biotype "protein_coding"; transcript_name "AQR-201"; transcript_source "ensembl"; transcript_biotype "protein_coding"; exon_id "ENSSSCE00000041072"; exon_version "1";	136188886	136405346	MSTRG.1295.1
1	136190466	136190612	gene_id "ENSSSCG00000004802"; gene_version "3"; transcript_id "ENSSSCT00000040622"; transcript_version "1"; exon_number "23"; gene_name "AQR"; gene_source "ensembl"; gene_biotype "protein_coding"; transcript_name "AQR-201"; transcript_source "ensembl"; transcript_biotype "protein_coding"; protein_id "ENSSSCP00000031234"; protein_version "1";	136188886	136405346	MSTRG.1295.1
1	136191376	136191445	gene_id "ENSSSCG00000004802"; gene_version "3"; transcript_id "ENSSSCT00000040622"; transcript_version "1"; exon_number "24"; gene_name "AQR"; gene_source "ensembl"; gene_biotype "protein_coding"; transcript_name "AQR-201"; transcript_source "ensembl"; transcript_biotype "protein_coding"; exon_id "ENSSSCE00000041073"; exon_version "1";	136188886	136405346	MSTRG.1295.1
1	136191376	136191445	gene_id "ENSSSCG00000004802"; gene_version "3"; transcript_id "ENSSSCT00000040622"; transcript_version "1"; exon_number "24"; gene_name "AQR"; gene_source "ensembl"; gene_biotype "protein_coding"; transcript_name "AQR-201"; transcript_source "ensembl"; transcript_biotype "protein_coding"; protein_id "ENSSSCP00000031234"; protein_version "1";	136188886	136405346	MSTRG.1295.1
1	136195490	136195600	gene_id "ENSSSCG00000004802"; gene_version "3"; transcript_id "ENSSSCT00000040622"; transcript_version "1"; exon_number "25"; gene_name "AQR"; gene_source "ensembl"; gene_biotype "protein_coding"; transcript_name "AQR-201"; transcript_source "ensembl"; transcript_biotype "protein_coding"; exon_id "ENSSSCE00000041074"; exon_version "3";	136188886	136405346	MSTRG.1295.1
1	136195490	136195600	gene_id "ENSSSCG00000004802"; gene_version "3"; transcript_id "ENSSSCT00000040622"; transcript_version "1"; exon_number "25"; gene_name "AQR"; gene_source "ensembl"; gene_biotype "protein_coding"; transcript_name "AQR-201"; transcript_source "ensembl"; transcript_biotype "protein_coding"; protein_id "ENSSSCP00000031234"; protein_version "1";	136188886	136405346	MSTRG.1295.1
1	136199228	136199337	gene_id "ENSSSCG00000004802"; gene_version "3"; transcript_id "ENSSSCT00000040622"; transcript_version "1"; exon_number "26"; gene_name "AQR"; gene_source "ensembl"; gene_biotype "protein_coding"; transcript_name "AQR-201"; transcript_source "ensembl"; transcript_biotype "protein_coding"; exon_id "ENSSSCE00000041075"; exon_version "1";	136188886	136405346	MSTRG.1295.1
1	136199228	136199337	gene_id "ENSSSCG00000004802"; gene_version "3"; transcript_id "ENSSSCT00000040622"; transcript_version "1"; exon_number "26"; gene_name "AQR"; gene_source "ensembl"; gene_biotype "protein_coding"; transcript_name "AQR-201"; transcript_source "ensembl"; transcript_biotype "protein_coding"; protein_id "ENSSSCP00000031234"; protein_version "1";	136188886	136405346	MSTRG.1295.1
1	136203824	136203959	gene_id "ENSSSCG00000004802"; gene_version "3"; transcript_id "ENSSSCT00000040622"; transcript_version "1"; exon_number "27"; gene_name "AQR"; gene_source "ensembl"; gene_biotype "protein_coding"; transcript_name "AQR-201"; transcript_source "ensembl"; transcript_biotype "protein_coding"; exon_id "ENSSSCE00000041076"; exon_version "1";	136188886	136405346	MSTRG.1295.1
1	136203824	136203959	gene_id "ENSSSCG00000004802"; gene_version "3"; transcript_id "ENSSSCT00000040622"; transcript_version "1"; exon_number "27"; gene_name "AQR"; gene_source "ensembl"; gene_biotype "protein_coding"; transcript_name "AQR-201"; transcript_source "ensembl"; transcript_biotype "protein_coding"; protein_id "ENSSSCP00000031234"; protein_version "1";	136188886	136405346	MSTRG.1295.1
1	136205804	136206013	gene_id "ENSSSCG00000004802"; gene_version "3"; transcript_id "ENSSSCT00000040622"; transcript_version "1"; exon_number "28"; gene_name "AQR"; gene_source "ensembl"; gene_biotype "protein_coding"; transcript_name "AQR-201"; transcript_source "ensembl"; transcript_biotype "protein_coding"; exon_id "ENSSSCE00000041077"; exon_version "1";	136188886	136405346	MSTRG.1295.1
1	136205804	136206013	gene_id "ENSSSCG00000004802"; gene_version "3"; transcript_id "ENSSSCT00000040622"; transcript_version "1"; exon_number "28"; gene_name "AQR"; gene_source "ensembl"; gene_biotype "protein_coding"; transcript_name "AQR-201"; transcript_source "ensembl"; transcript_biotype "protein_coding"; protein_id "ENSSSCP00000031234"; protein_version "1";	136188886	136405346	MSTRG.1295.1
1	136207745	136207882	gene_id "ENSSSCG00000004802"; gene_version "3"; transcript_id "ENSSSCT00000040622"; transcript_version "1"; exon_number "29"; gene_name "AQR"; gene_source "ensembl"; gene_biotype "protein_coding"; transcript_name "AQR-201"; transcript_source "ensembl"; transcript_biotype "protein_coding"; exon_id "ENSSSCE00000041078"; exon_version "1";	136188886	136405346	MSTRG.1295.1
1	136207745	136207882	gene_id "ENSSSCG00000004802"; gene_version "3"; transcript_id "ENSSSCT00000040622"; transcript_version "1"; exon_number "29"; gene_name "AQR"; gene_source "ensembl"; gene_biotype "protein_coding"; transcript_name "AQR-201"; transcript_source "ensembl"; transcript_biotype "protein_coding"; protein_id "ENSSSCP00000031234"; protein_version "1";	136188886	136405346	MSTRG.1295.1
1	136212211	136212282	gene_id "ENSSSCG00000004802"; gene_version "3"; transcript_id "ENSSSCT00000040622"; transcript_version "1"; exon_number "30"; gene_name "AQR"; gene_source "ensembl"; gene_biotype "protein_coding"; transcript_name "AQR-201"; transcript_source "ensembl"; transcript_biotype "protein_coding"; exon_id "ENSSSCE00000041079"; exon_version "1";	136188886	136405346	MSTRG.1295.1
1	136212211	136212282	gene_id "ENSSSCG00000004802"; gene_version "3"; transcript_id "ENSSSCT00000040622"; transcript_version "1"; exon_number "30"; gene_name "AQR"; gene_source "ensembl"; gene_biotype "protein_coding"; transcript_name "AQR-201"; transcript_source "ensembl"; transcript_biotype "protein_coding"; protein_id "ENSSSCP00000031234"; protein_version "1";	136188886	136405346	MSTRG.1295.1
1	136213700	136213887	gene_id "ENSSSCG00000004802"; gene_version "3"; transcript_id "ENSSSCT00000040622"; transcript_version "1"; exon_number "31"; gene_name "AQR"; gene_source "ensembl"; gene_biotype "protein_coding"; transcript_name "AQR-201"; transcript_source "ensembl"; transcript_biotype "protein_coding"; exon_id "ENSSSCE00000041080"; exon_version "1";	136188886	136405346	MSTRG.1295.1
1	136213700	136213887	gene_id "ENSSSCG00000004802"; gene_version "3"; transcript_id "ENSSSCT00000040622"; transcript_version "1"; exon_number "31"; gene_name "AQR"; gene_source "ensembl"; gene_biotype "protein_coding"; transcript_name "AQR-201"; transcript_source "ensembl"; transcript_biotype "protein_coding"; protein_id "ENSSSCP00000031234"; protein_version "1";	136188886	136405346	MSTRG.1295.1
1	136214805	136214976	gene_id "ENSSSCG00000004802"; gene_version "3"; transcript_id "ENSSSCT00000040622"; transcript_version "1"; exon_number "32"; gene_name "AQR"; gene_source "ensembl"; gene_biotype "protein_coding"; transcript_name "AQR-201"; transcript_source "ensembl"; transcript_biotype "protein_coding"; exon_id "ENSSSCE00000041081"; exon_version "1";	136188886	136405346	MSTRG.1295.1
1	136214805	136214976	gene_id "ENSSSCG00000004802"; gene_version "3"; transcript_id "ENSSSCT00000040622"; transcript_version "1"; exon_number "32"; gene_name "AQR"; gene_source "ensembl"; gene_biotype "protein_coding"; transcript_name "AQR-201"; transcript_source "ensembl"; transcript_biotype "protein_coding"; protein_id "ENSSSCP00000031234"; protein_version "1";	136188886	136405346	MSTRG.1295.1
1	136216948	136217118	gene_id "ENSSSCG00000004802"; gene_version "3"; transcript_id "ENSSSCT00000040622"; transcript_version "1"; exon_number "33"; gene_name "AQR"; gene_source "ensembl"; gene_biotype "protein_coding"; transcript_name "AQR-201"; transcript_source "ensembl"; transcript_biotype "protein_coding"; exon_id "ENSSSCE00000041082"; exon_version "1";	136188886	136405346	MSTRG.1295.1
1	136216948	136217118	gene_id "ENSSSCG00000004802"; gene_version "3"; transcript_id "ENSSSCT00000040622"; transcript_version "1"; exon_number "33"; gene_name "AQR"; gene_source "ensembl"; gene_biotype "protein_coding"; transcript_name "AQR-201"; transcript_source "ensembl"; transcript_biotype "protein_coding"; protein_id "ENSSSCP00000031234"; protein_version "1";	136188886	136405346	MSTRG.1295.1
1	136220918	136221003	gene_id "ENSSSCG00000004802"; gene_version "3"; transcript_id "ENSSSCT00000040622"; transcript_version "1"; exon_number "34"; gene_name "AQR"; gene_source "ensembl"; gene_biotype "protein_coding"; transcript_name "AQR-201"; transcript_source "ensembl"; transcript_biotype "protein_coding"; exon_id "ENSSSCE00000041083"; exon_version "3";	136188886	136405346	MSTRG.1295.1
1	136220918	136221003	gene_id "ENSSSCG00000004802"; gene_version "3"; transcript_id "ENSSSCT00000040622"; transcript_version "1"; exon_number "34"; gene_name "AQR"; gene_source "ensembl"; gene_biotype "protein_coding"; transcript_name "AQR-201"; transcript_source "ensembl"; transcript_biotype "protein_coding"; protein_id "ENSSSCP00000031234"; protein_version "1";	136188886	136405346	MSTRG.1295.1
1	136226171	136226345	gene_id "ENSSSCG00000004802"; gene_version "3"; transcript_id "ENSSSCT00000040622"; transcript_version "1"; exon_number "35"; gene_name "AQR"; gene_source "ensembl"; gene_biotype "protein_coding"; transcript_name "AQR-201"; transcript_source "ensembl"; transcript_biotype "protein_coding"; exon_id "ENSSSCE00000326109"; exon_version "1";	136188886	136405346	MSTRG.1295.1
1	136226171	136226345	gene_id "ENSSSCG00000004802"; gene_version "3"; transcript_id "ENSSSCT00000040622"; transcript_version "1"; exon_number "35"; gene_name "AQR"; gene_source "ensembl"; gene_biotype "protein_coding"; transcript_name "AQR-201"; transcript_source "ensembl"; transcript_biotype "protein_coding"; protein_id "ENSSSCP00000031234"; protein_version "1";	136188886	136405346	MSTRG.1295.1
1	136229538	136229651	gene_id "ENSSSCG00000004802"; gene_version "3"; transcript_id "ENSSSCT00000040622"; transcript_version "1"; exon_number "36"; gene_name "AQR"; gene_source "ensembl"; gene_biotype "protein_coding"; transcript_name "AQR-201"; transcript_source "ensembl"; transcript_biotype "protein_coding"; exon_id "ENSSSCE00000278220"; exon_version "1";	136188886	136405346	MSTRG.1295.1
1	136229538	136229651	gene_id "ENSSSCG00000004802"; gene_version "3"; transcript_id "ENSSSCT00000040622"; transcript_version "1"; exon_number "36"; gene_name "AQR"; gene_source "ensembl"; gene_biotype "protein_coding"; transcript_name "AQR-201"; transcript_source "ensembl"; transcript_biotype "protein_coding"; protein_id "ENSSSCP00000031234"; protein_version "1";	136188886	136405346	MSTRG.1295.1
1	136233203	136233846	gene_id "ENSSSCG00000004802"; gene_version "3"; transcript_id "ENSSSCT00000040622"; transcript_version "1"; exon_number "37"; gene_name "AQR"; gene_source "ensembl"; gene_biotype "protein_coding"; transcript_name "AQR-201"; transcript_source "ensembl"; transcript_biotype "protein_coding"; exon_id "ENSSSCE00000274263"; exon_version "1";	136188886	136405346	MSTRG.1295.1
1	136233203	136233535	gene_id "ENSSSCG00000004802"; gene_version "3"; transcript_id "ENSSSCT00000040622"; transcript_version "1"; exon_number "37"; gene_name "AQR"; gene_source "ensembl"; gene_biotype "protein_coding"; transcript_name "AQR-201"; transcript_source "ensembl"; transcript_biotype "protein_coding"; protein_id "ENSSSCP00000031234"; protein_version "1";	136188886	136405346	MSTRG.1295.1
1	136233536	136233538	gene_id "ENSSSCG00000004802"; gene_version "3"; transcript_id "ENSSSCT00000040622"; transcript_version "1"; exon_number "37"; gene_name "AQR"; gene_source "ensembl"; gene_biotype "protein_coding"; transcript_name "AQR-201"; transcript_source "ensembl"; transcript_biotype "protein_coding";	136188886	136405346	MSTRG.1295.1
1	136234485	136236356	gene_id "ENSSSCG00000004802"; gene_version "3"; transcript_id "ENSSSCT00000040622"; transcript_version "1"; exon_number "38"; gene_name "AQR"; gene_source "ensembl"; gene_biotype "protein_coding"; transcript_name "AQR-201"; transcript_source "ensembl"; transcript_biotype "protein_coding"; exon_id "ENSSSCE00000273066"; exon_version "1";	136188886	136405346	MSTRG.1295.1
1	136233539	136233846	gene_id "ENSSSCG00000004802"; gene_version "3"; transcript_id "ENSSSCT00000040622"; transcript_version "1"; gene_name "AQR"; gene_source "ensembl"; gene_biotype "protein_coding"; transcript_name "AQR-201"; transcript_source "ensembl"; transcript_biotype "protein_coding";	136188886	136405346	MSTRG.1295.1
1	136234485	136236356	gene_id "ENSSSCG00000004802"; gene_version "3"; transcript_id "ENSSSCT00000040622"; transcript_version "1"; gene_name "AQR"; gene_source "ensembl"; gene_biotype "protein_coding"; transcript_name "AQR-201"; transcript_source "ensembl"; transcript_biotype "protein_coding";	136188886	136405346	MSTRG.1295.1
1	136136087	136233846	gene_id "ENSSSCG00000004802"; gene_version "3"; transcript_id "ENSSSCT00000005301"; transcript_version "3"; gene_name "AQR"; gene_source "ensembl"; gene_biotype "protein_coding"; transcript_name "AQR-202"; transcript_source "ensembl"; transcript_biotype "protein_coding";	136188886	136405346	MSTRG.1295.1
1	136190466	136190612	gene_id "ENSSSCG00000004802"; gene_version "3"; transcript_id "ENSSSCT00000005301"; transcript_version "3"; exon_number "21"; gene_name "AQR"; gene_source "ensembl"; gene_biotype "protein_coding"; transcript_name "AQR-202"; transcript_source "ensembl"; transcript_biotype "protein_coding"; exon_id "ENSSSCE00000041072"; exon_version "1";	136188886	136405346	MSTRG.1295.1
1	136190466	136190612	gene_id "ENSSSCG00000004802"; gene_version "3"; transcript_id "ENSSSCT00000005301"; transcript_version "3"; exon_number "21"; gene_name "AQR"; gene_source "ensembl"; gene_biotype "protein_coding"; transcript_name "AQR-202"; transcript_source "ensembl"; transcript_biotype "protein_coding"; protein_id "ENSSSCP00000005171"; protein_version "3";	136188886	136405346	MSTRG.1295.1
1	136191376	136191445	gene_id "ENSSSCG00000004802"; gene_version "3"; transcript_id "ENSSSCT00000005301"; transcript_version "3"; exon_number "22"; gene_name "AQR"; gene_source "ensembl"; gene_biotype "protein_coding"; transcript_name "AQR-202"; transcript_source "ensembl"; transcript_biotype "protein_coding"; exon_id "ENSSSCE00000041073"; exon_version "1";	136188886	136405346	MSTRG.1295.1
1	136191376	136191445	gene_id "ENSSSCG00000004802"; gene_version "3"; transcript_id "ENSSSCT00000005301"; transcript_version "3"; exon_number "22"; gene_name "AQR"; gene_source "ensembl"; gene_biotype "protein_coding"; transcript_name "AQR-202"; transcript_source "ensembl"; transcript_biotype "protein_coding"; protein_id "ENSSSCP00000005171"; protein_version "3";	136188886	136405346	MSTRG.1295.1
1	136195490	136195600	gene_id "ENSSSCG00000004802"; gene_version "3"; transcript_id "ENSSSCT00000005301"; transcript_version "3"; exon_number "23"; gene_name "AQR"; gene_source "ensembl"; gene_biotype "protein_coding"; transcript_name "AQR-202"; transcript_source "ensembl"; transcript_biotype "protein_coding"; exon_id "ENSSSCE00000041074"; exon_version "3";	136188886	136405346	MSTRG.1295.1
1	136195490	136195600	gene_id "ENSSSCG00000004802"; gene_version "3"; transcript_id "ENSSSCT00000005301"; transcript_version "3"; exon_number "23"; gene_name "AQR"; gene_source "ensembl"; gene_biotype "protein_coding"; transcript_name "AQR-202"; transcript_source "ensembl"; transcript_biotype "protein_coding"; protein_id "ENSSSCP00000005171"; protein_version "3";	136188886	136405346	MSTRG.1295.1
1	136199228	136199337	gene_id "ENSSSCG00000004802"; gene_version "3"; transcript_id "ENSSSCT00000005301"; transcript_version "3"; exon_number "24"; gene_name "AQR"; gene_source "ensembl"; gene_biotype "protein_coding"; transcript_name "AQR-202"; transcript_source "ensembl"; transcript_biotype "protein_coding"; exon_id "ENSSSCE00000041075"; exon_version "1";	136188886	136405346	MSTRG.1295.1
1	136199228	136199337	gene_id "ENSSSCG00000004802"; gene_version "3"; transcript_id "ENSSSCT00000005301"; transcript_version "3"; exon_number "24"; gene_name "AQR"; gene_source "ensembl"; gene_biotype "protein_coding"; transcript_name "AQR-202"; transcript_source "ensembl"; transcript_biotype "protein_coding"; protein_id "ENSSSCP00000005171"; protein_version "3";	136188886	136405346	MSTRG.1295.1
1	136203824	136203959	gene_id "ENSSSCG00000004802"; gene_version "3"; transcript_id "ENSSSCT00000005301"; transcript_version "3"; exon_number "25"; gene_name "AQR"; gene_source "ensembl"; gene_biotype "protein_coding"; transcript_name "AQR-202"; transcript_source "ensembl"; transcript_biotype "protein_coding"; exon_id "ENSSSCE00000041076"; exon_version "1";	136188886	136405346	MSTRG.1295.1
1	136203824	136203959	gene_id "ENSSSCG00000004802"; gene_version "3"; transcript_id "ENSSSCT00000005301"; transcript_version "3"; exon_number "25"; gene_name "AQR"; gene_source "ensembl"; gene_biotype "protein_coding"; transcript_name "AQR-202"; transcript_source "ensembl"; transcript_biotype "protein_coding"; protein_id "ENSSSCP00000005171"; protein_version "3";	136188886	136405346	MSTRG.1295.1
1	136205804	136205849	gene_id "ENSSSCG00000004802"; gene_version "3"; transcript_id "ENSSSCT00000005301"; transcript_version "3"; exon_number "26"; gene_name "AQR"; gene_source "ensembl"; gene_biotype "protein_coding"; transcript_name "AQR-202"; transcript_source "ensembl"; transcript_biotype "protein_coding"; exon_id "ENSSSCE00000365534"; exon_version "1";	136188886	136405346	MSTRG.1295.1
1	136205804	136205849	gene_id "ENSSSCG00000004802"; gene_version "3"; transcript_id "ENSSSCT00000005301"; transcript_version "3"; exon_number "26"; gene_name "AQR"; gene_source "ensembl"; gene_biotype "protein_coding"; transcript_name "AQR-202"; transcript_source "ensembl"; transcript_biotype "protein_coding"; protein_id "ENSSSCP00000005171"; protein_version "3";	136188886	136405346	MSTRG.1295.1
1	136205937	136206013	gene_id "ENSSSCG00000004802"; gene_version "3"; transcript_id "ENSSSCT00000005301"; transcript_version "3"; exon_number "27"; gene_name "AQR"; gene_source "ensembl"; gene_biotype "protein_coding"; transcript_name "AQR-202"; transcript_source "ensembl"; transcript_biotype "protein_coding"; exon_id "ENSSSCE00000292306"; exon_version "1";	136188886	136405346	MSTRG.1295.1
1	136205937	136206013	gene_id "ENSSSCG00000004802"; gene_version "3"; transcript_id "ENSSSCT00000005301"; transcript_version "3"; exon_number "27"; gene_name "AQR"; gene_source "ensembl"; gene_biotype "protein_coding"; transcript_name "AQR-202"; transcript_source "ensembl"; transcript_biotype "protein_coding"; protein_id "ENSSSCP00000005171"; protein_version "3";	136188886	136405346	MSTRG.1295.1
1	136207745	136207882	gene_id "ENSSSCG00000004802"; gene_version "3"; transcript_id "ENSSSCT00000005301"; transcript_version "3"; exon_number "28"; gene_name "AQR"; gene_source "ensembl"; gene_biotype "protein_coding"; transcript_name "AQR-202"; transcript_source "ensembl"; transcript_biotype "protein_coding"; exon_id "ENSSSCE00000041078"; exon_version "1";	136188886	136405346	MSTRG.1295.1
1	136207745	136207882	gene_id "ENSSSCG00000004802"; gene_version "3"; transcript_id "ENSSSCT00000005301"; transcript_version "3"; exon_number "28"; gene_name "AQR"; gene_source "ensembl"; gene_biotype "protein_coding"; transcript_name "AQR-202"; transcript_source "ensembl"; transcript_biotype "protein_coding"; protein_id "ENSSSCP00000005171"; protein_version "3";	136188886	136405346	MSTRG.1295.1
1	136212211	136212282	gene_id "ENSSSCG00000004802"; gene_version "3"; transcript_id "ENSSSCT00000005301"; transcript_version "3"; exon_number "29"; gene_name "AQR"; gene_source "ensembl"; gene_biotype "protein_coding"; transcript_name "AQR-202"; transcript_source "ensembl"; transcript_biotype "protein_coding"; exon_id "ENSSSCE00000041079"; exon_version "1";	136188886	136405346	MSTRG.1295.1
1	136212211	136212282	gene_id "ENSSSCG00000004802"; gene_version "3"; transcript_id "ENSSSCT00000005301"; transcript_version "3"; exon_number "29"; gene_name "AQR"; gene_source "ensembl"; gene_biotype "protein_coding"; transcript_name "AQR-202"; transcript_source "ensembl"; transcript_biotype "protein_coding"; protein_id "ENSSSCP00000005171"; protein_version "3";	136188886	136405346	MSTRG.1295.1
1	136213700	136213887	gene_id "ENSSSCG00000004802"; gene_version "3"; transcript_id "ENSSSCT00000005301"; transcript_version "3"; exon_number "30"; gene_name "AQR"; gene_source "ensembl"; gene_biotype "protein_coding"; transcript_name "AQR-202"; transcript_source "ensembl"; transcript_biotype "protein_coding"; exon_id "ENSSSCE00000041080"; exon_version "1";	136188886	136405346	MSTRG.1295.1
1	136213700	136213887	gene_id "ENSSSCG00000004802"; gene_version "3"; transcript_id "ENSSSCT00000005301"; transcript_version "3"; exon_number "30"; gene_name "AQR"; gene_source "ensembl"; gene_biotype "protein_coding"; transcript_name "AQR-202"; transcript_source "ensembl"; transcript_biotype "protein_coding"; protein_id "ENSSSCP00000005171"; protein_version "3";	136188886	136405346	MSTRG.1295.1
1	136214805	136214976	gene_id "ENSSSCG00000004802"; gene_version "3"; transcript_id "ENSSSCT00000005301"; transcript_version "3"; exon_number "31"; gene_name "AQR"; gene_source "ensembl"; gene_biotype "protein_coding"; transcript_name "AQR-202"; transcript_source "ensembl"; transcript_biotype "protein_coding"; exon_id "ENSSSCE00000041081"; exon_version "1";	136188886	136405346	MSTRG.1295.1
1	136214805	136214976	gene_id "ENSSSCG00000004802"; gene_version "3"; transcript_id "ENSSSCT00000005301"; transcript_version "3"; exon_number "31"; gene_name "AQR"; gene_source "ensembl"; gene_biotype "protein_coding"; transcript_name "AQR-202"; transcript_source "ensembl"; transcript_biotype "protein_coding"; protein_id "ENSSSCP00000005171"; protein_version "3";	136188886	136405346	MSTRG.1295.1
1	136216948	136217118	gene_id "ENSSSCG00000004802"; gene_version "3"; transcript_id "ENSSSCT00000005301"; transcript_version "3"; exon_number "32"; gene_name "AQR"; gene_source "ensembl"; gene_biotype "protein_coding"; transcript_name "AQR-202"; transcript_source "ensembl"; transcript_biotype "protein_coding"; exon_id "ENSSSCE00000041082"; exon_version "1";	136188886	136405346	MSTRG.1295.1
1	136216948	136217118	gene_id "ENSSSCG00000004802"; gene_version "3"; transcript_id "ENSSSCT00000005301"; transcript_version "3"; exon_number "32"; gene_name "AQR"; gene_source "ensembl"; gene_biotype "protein_coding"; transcript_name "AQR-202"; transcript_source "ensembl"; transcript_biotype "protein_coding"; protein_id "ENSSSCP00000005171"; protein_version "3";	136188886	136405346	MSTRG.1295.1
1	136220918	136221003	gene_id "ENSSSCG00000004802"; gene_version "3"; transcript_id "ENSSSCT00000005301"; transcript_version "3"; exon_number "33"; gene_name "AQR"; gene_source "ensembl"; gene_biotype "protein_coding"; transcript_name "AQR-202"; transcript_source "ensembl"; transcript_biotype "protein_coding"; exon_id "ENSSSCE00000041083"; exon_version "3";	136188886	136405346	MSTRG.1295.1
1	136220918	136221003	gene_id "ENSSSCG00000004802"; gene_version "3"; transcript_id "ENSSSCT00000005301"; transcript_version "3"; exon_number "33"; gene_name "AQR"; gene_source "ensembl"; gene_biotype "protein_coding"; transcript_name "AQR-202"; transcript_source "ensembl"; transcript_biotype "protein_coding"; protein_id "ENSSSCP00000005171"; protein_version "3";	136188886	136405346	MSTRG.1295.1
1	136226171	136226345	gene_id "ENSSSCG00000004802"; gene_version "3"; transcript_id "ENSSSCT00000005301"; transcript_version "3"; exon_number "34"; gene_name "AQR"; gene_source "ensembl"; gene_biotype "protein_coding"; transcript_name "AQR-202"; transcript_source "ensembl"; transcript_biotype "protein_coding"; exon_id "ENSSSCE00000326109"; exon_version "1";	136188886	136405346	MSTRG.1295.1
1	136226171	136226345	gene_id "ENSSSCG00000004802"; gene_version "3"; transcript_id "ENSSSCT00000005301"; transcript_version "3"; exon_number "34"; gene_name "AQR"; gene_source "ensembl"; gene_biotype "protein_coding"; transcript_name "AQR-202"; transcript_source "ensembl"; transcript_biotype "protein_coding"; protein_id "ENSSSCP00000005171"; protein_version "3";	136188886	136405346	MSTRG.1295.1
1	136229538	136229651	gene_id "ENSSSCG00000004802"; gene_version "3"; transcript_id "ENSSSCT00000005301"; transcript_version "3"; exon_number "35"; gene_name "AQR"; gene_source "ensembl"; gene_biotype "protein_coding"; transcript_name "AQR-202"; transcript_source "ensembl"; transcript_biotype "protein_coding"; exon_id "ENSSSCE00000278220"; exon_version "1";	136188886	136405346	MSTRG.1295.1
1	136229538	136229651	gene_id "ENSSSCG00000004802"; gene_version "3"; transcript_id "ENSSSCT00000005301"; transcript_version "3"; exon_number "35"; gene_name "AQR"; gene_source "ensembl"; gene_biotype "protein_coding"; transcript_name "AQR-202"; transcript_source "ensembl"; transcript_biotype "protein_coding"; protein_id "ENSSSCP00000005171"; protein_version "3";	136188886	136405346	MSTRG.1295.1
1	136233203	136233846	gene_id "ENSSSCG00000004802"; gene_version "3"; transcript_id "ENSSSCT00000005301"; transcript_version "3"; exon_number "36"; gene_name "AQR"; gene_source "ensembl"; gene_biotype "protein_coding"; transcript_name "AQR-202"; transcript_source "ensembl"; transcript_biotype "protein_coding"; exon_id "ENSSSCE00000274263"; exon_version "1";	136188886	136405346	MSTRG.1295.1
1	136233203	136233535	gene_id "ENSSSCG00000004802"; gene_version "3"; transcript_id "ENSSSCT00000005301"; transcript_version "3"; exon_number "36"; gene_name "AQR"; gene_source "ensembl"; gene_biotype "protein_coding"; transcript_name "AQR-202"; transcript_source "ensembl"; transcript_biotype "protein_coding"; protein_id "ENSSSCP00000005171"; protein_version "3";	136188886	136405346	MSTRG.1295.1
1	136233536	136233538	gene_id "ENSSSCG00000004802"; gene_version "3"; transcript_id "ENSSSCT00000005301"; transcript_version "3"; exon_number "36"; gene_name "AQR"; gene_source "ensembl"; gene_biotype "protein_coding"; transcript_name "AQR-202"; transcript_source "ensembl"; transcript_biotype "protein_coding";	136188886	136405346	MSTRG.1295.1
1	136233539	136233846	gene_id "ENSSSCG00000004802"; gene_version "3"; transcript_id "ENSSSCT00000005301"; transcript_version "3"; gene_name "AQR"; gene_source "ensembl"; gene_biotype "protein_coding"; transcript_name "AQR-202"; transcript_source "ensembl"; transcript_biotype "protein_coding";	136188886	136405346	MSTRG.1295.1
1	136281119	136286631	gene_id "ENSSSCG00000004803"; gene_version "4"; gene_name "ACTC1"; gene_source "ensembl"; gene_biotype "protein_coding";	136188886	136405346	MSTRG.1295.1
1	136281119	136286631	gene_id "ENSSSCG00000004803"; gene_version "4"; transcript_id "ENSSSCT00000005302"; transcript_version "4"; gene_name "ACTC1"; gene_source "ensembl"; gene_biotype "protein_coding"; transcript_name "ACTC1-201"; transcript_source "ensembl"; transcript_biotype "protein_coding";	136188886	136405346	MSTRG.1295.1
1	136281119	136281344	gene_id "ENSSSCG00000004803"; gene_version "4"; transcript_id "ENSSSCT00000005302"; transcript_version "4"; exon_number "1"; gene_name "ACTC1"; gene_source "ensembl"; gene_biotype "protein_coding"; transcript_name "ACTC1-201"; transcript_source "ensembl"; transcript_biotype "protein_coding"; exon_id "ENSSSCE00000309757"; exon_version "1";	136188886	136405346	MSTRG.1295.1
1	136281891	136282041	gene_id "ENSSSCG00000004803"; gene_version "4"; transcript_id "ENSSSCT00000005302"; transcript_version "4"; exon_number "2"; gene_name "ACTC1"; gene_source "ensembl"; gene_biotype "protein_coding"; transcript_name "ACTC1-201"; transcript_source "ensembl"; transcript_biotype "protein_coding"; exon_id "ENSSSCE00000041088"; exon_version "1";	136188886	136405346	MSTRG.1295.1
1	136281913	136282041	gene_id "ENSSSCG00000004803"; gene_version "4"; transcript_id "ENSSSCT00000005302"; transcript_version "4"; exon_number "2"; gene_name "ACTC1"; gene_source "ensembl"; gene_biotype "protein_coding"; transcript_name "ACTC1-201"; transcript_source "ensembl"; transcript_biotype "protein_coding"; protein_id "ENSSSCP00000005172"; protein_version "2";	136188886	136405346	MSTRG.1295.1
1	136281913	136281915	gene_id "ENSSSCG00000004803"; gene_version "4"; transcript_id "ENSSSCT00000005302"; transcript_version "4"; exon_number "2"; gene_name "ACTC1"; gene_source "ensembl"; gene_biotype "protein_coding"; transcript_name "ACTC1-201"; transcript_source "ensembl"; transcript_biotype "protein_coding";	136188886	136405346	MSTRG.1295.1
1	136283204	136283528	gene_id "ENSSSCG00000004803"; gene_version "4"; transcript_id "ENSSSCT00000005302"; transcript_version "4"; exon_number "3"; gene_name "ACTC1"; gene_source "ensembl"; gene_biotype "protein_coding"; transcript_name "ACTC1-201"; transcript_source "ensembl"; transcript_biotype "protein_coding"; exon_id "ENSSSCE00000041089"; exon_version "1";	136188886	136405346	MSTRG.1295.1
1	136283204	136283528	gene_id "ENSSSCG00000004803"; gene_version "4"; transcript_id "ENSSSCT00000005302"; transcript_version "4"; exon_number "3"; gene_name "ACTC1"; gene_source "ensembl"; gene_biotype "protein_coding"; transcript_name "ACTC1-201"; transcript_source "ensembl"; transcript_biotype "protein_coding"; protein_id "ENSSSCP00000005172"; protein_version "2";	136188886	136405346	MSTRG.1295.1
1	136284178	136284339	gene_id "ENSSSCG00000004803"; gene_version "4"; transcript_id "ENSSSCT00000005302"; transcript_version "4"; exon_number "4"; gene_name "ACTC1"; gene_source "ensembl"; gene_biotype "protein_coding"; transcript_name "ACTC1-201"; transcript_source "ensembl"; transcript_biotype "protein_coding"; exon_id "ENSSSCE00000041090"; exon_version "1";	136188886	136405346	MSTRG.1295.1
1	136284178	136284339	gene_id "ENSSSCG00000004803"; gene_version "4"; transcript_id "ENSSSCT00000005302"; transcript_version "4"; exon_number "4"; gene_name "ACTC1"; gene_source "ensembl"; gene_biotype "protein_coding"; transcript_name "ACTC1-201"; transcript_source "ensembl"; transcript_biotype "protein_coding"; protein_id "ENSSSCP00000005172"; protein_version "2";	136188886	136405346	MSTRG.1295.1
1	136284524	136284715	gene_id "ENSSSCG00000004803"; gene_version "4"; transcript_id "ENSSSCT00000005302"; transcript_version "4"; exon_number "5"; gene_name "ACTC1"; gene_source "ensembl"; gene_biotype "protein_coding"; transcript_name "ACTC1-201"; transcript_source "ensembl"; transcript_biotype "protein_coding"; exon_id "ENSSSCE00000041091"; exon_version "1";	136188886	136405346	MSTRG.1295.1
1	136284524	136284715	gene_id "ENSSSCG00000004803"; gene_version "4"; transcript_id "ENSSSCT00000005302"; transcript_version "4"; exon_number "5"; gene_name "ACTC1"; gene_source "ensembl"; gene_biotype "protein_coding"; transcript_name "ACTC1-201"; transcript_source "ensembl"; transcript_biotype "protein_coding"; protein_id "ENSSSCP00000005172"; protein_version "2";	136188886	136405346	MSTRG.1295.1
1	136285495	136285676	gene_id "ENSSSCG00000004803"; gene_version "4"; transcript_id "ENSSSCT00000005302"; transcript_version "4"; exon_number "6"; gene_name "ACTC1"; gene_source "ensembl"; gene_biotype "protein_coding"; transcript_name "ACTC1-201"; transcript_source "ensembl"; transcript_biotype "protein_coding"; exon_id "ENSSSCE00000041092"; exon_version "1";	136188886	136405346	MSTRG.1295.1
1	136285495	136285676	gene_id "ENSSSCG00000004803"; gene_version "4"; transcript_id "ENSSSCT00000005302"; transcript_version "4"; exon_number "6"; gene_name "ACTC1"; gene_source "ensembl"; gene_biotype "protein_coding"; transcript_name "ACTC1-201"; transcript_source "ensembl"; transcript_biotype "protein_coding"; protein_id "ENSSSCP00000005172"; protein_version "2";	136188886	136405346	MSTRG.1295.1
1	136286231	136286631	gene_id "ENSSSCG00000004803"; gene_version "4"; transcript_id "ENSSSCT00000005302"; transcript_version "4"; exon_number "7"; gene_name "ACTC1"; gene_source "ensembl"; gene_biotype "protein_coding"; transcript_name "ACTC1-201"; transcript_source "ensembl"; transcript_biotype "protein_coding"; exon_id "ENSSSCE00000186693"; exon_version "3";	136188886	136405346	MSTRG.1295.1
1	136286231	136286371	gene_id "ENSSSCG00000004803"; gene_version "4"; transcript_id "ENSSSCT00000005302"; transcript_version "4"; exon_number "7"; gene_name "ACTC1"; gene_source "ensembl"; gene_biotype "protein_coding"; transcript_name "ACTC1-201"; transcript_source "ensembl"; transcript_biotype "protein_coding"; protein_id "ENSSSCP00000005172"; protein_version "2";	136188886	136405346	MSTRG.1295.1
1	136286372	136286374	gene_id "ENSSSCG00000004803"; gene_version "4"; transcript_id "ENSSSCT00000005302"; transcript_version "4"; exon_number "7"; gene_name "ACTC1"; gene_source "ensembl"; gene_biotype "protein_coding"; transcript_name "ACTC1-201"; transcript_source "ensembl"; transcript_biotype "protein_coding";	136188886	136405346	MSTRG.1295.1
1	136281119	136281344	gene_id "ENSSSCG00000004803"; gene_version "4"; transcript_id "ENSSSCT00000005302"; transcript_version "4"; gene_name "ACTC1"; gene_source "ensembl"; gene_biotype "protein_coding"; transcript_name "ACTC1-201"; transcript_source "ensembl"; transcript_biotype "protein_coding";	136188886	136405346	MSTRG.1295.1
1	136281891	136281912	gene_id "ENSSSCG00000004803"; gene_version "4"; transcript_id "ENSSSCT00000005302"; transcript_version "4"; gene_name "ACTC1"; gene_source "ensembl"; gene_biotype "protein_coding"; transcript_name "ACTC1-201"; transcript_source "ensembl"; transcript_biotype "protein_coding";	136188886	136405346	MSTRG.1295.1
1	136286375	136286631	gene_id "ENSSSCG00000004803"; gene_version "4"; transcript_id "ENSSSCT00000005302"; transcript_version "4"; gene_name "ACTC1"; gene_source "ensembl"; gene_biotype "protein_coding"; transcript_name "ACTC1-201"; transcript_source "ensembl"; transcript_biotype "protein_coding";	136188886	136405346	MSTRG.1295.1
1	136281277	136286631	gene_id "ENSSSCG00000004803"; gene_version "4"; transcript_id "ENSSSCT00000058944"; transcript_version "1"; gene_name "ACTC1"; gene_source "ensembl"; gene_biotype "protein_coding"; transcript_name "ACTC1-202"; transcript_source "ensembl"; transcript_biotype "protein_coding";	136188886	136405346	MSTRG.1295.1
1	136281277	136282041	gene_id "ENSSSCG00000004803"; gene_version "4"; transcript_id "ENSSSCT00000058944"; transcript_version "1"; exon_number "1"; gene_name "ACTC1"; gene_source "ensembl"; gene_biotype "protein_coding"; transcript_name "ACTC1-202"; transcript_source "ensembl"; transcript_biotype "protein_coding"; exon_id "ENSSSCE00000367699"; exon_version "1";	136188886	136405346	MSTRG.1295.1
1	136281913	136282041	gene_id "ENSSSCG00000004803"; gene_version "4"; transcript_id "ENSSSCT00000058944"; transcript_version "1"; exon_number "1"; gene_name "ACTC1"; gene_source "ensembl"; gene_biotype "protein_coding"; transcript_name "ACTC1-202"; transcript_source "ensembl"; transcript_biotype "protein_coding"; protein_id "ENSSSCP00000039640"; protein_version "1";	136188886	136405346	MSTRG.1295.1
1	136281913	136281915	gene_id "ENSSSCG00000004803"; gene_version "4"; transcript_id "ENSSSCT00000058944"; transcript_version "1"; exon_number "1"; gene_name "ACTC1"; gene_source "ensembl"; gene_biotype "protein_coding"; transcript_name "ACTC1-202"; transcript_source "ensembl"; transcript_biotype "protein_coding";	136188886	136405346	MSTRG.1295.1
1	136283204	136283528	gene_id "ENSSSCG00000004803"; gene_version "4"; transcript_id "ENSSSCT00000058944"; transcript_version "1"; exon_number "2"; gene_name "ACTC1"; gene_source "ensembl"; gene_biotype "protein_coding"; transcript_name "ACTC1-202"; transcript_source "ensembl"; transcript_biotype "protein_coding"; exon_id "ENSSSCE00000041089"; exon_version "1";	136188886	136405346	MSTRG.1295.1
1	136283204	136283528	gene_id "ENSSSCG00000004803"; gene_version "4"; transcript_id "ENSSSCT00000058944"; transcript_version "1"; exon_number "2"; gene_name "ACTC1"; gene_source "ensembl"; gene_biotype "protein_coding"; transcript_name "ACTC1-202"; transcript_source "ensembl"; transcript_biotype "protein_coding"; protein_id "ENSSSCP00000039640"; protein_version "1";	136188886	136405346	MSTRG.1295.1
1	136284178	136284339	gene_id "ENSSSCG00000004803"; gene_version "4"; transcript_id "ENSSSCT00000058944"; transcript_version "1"; exon_number "3"; gene_name "ACTC1"; gene_source "ensembl"; gene_biotype "protein_coding"; transcript_name "ACTC1-202"; transcript_source "ensembl"; transcript_biotype "protein_coding"; exon_id "ENSSSCE00000041090"; exon_version "1";	136188886	136405346	MSTRG.1295.1
1	136284178	136284339	gene_id "ENSSSCG00000004803"; gene_version "4"; transcript_id "ENSSSCT00000058944"; transcript_version "1"; exon_number "3"; gene_name "ACTC1"; gene_source "ensembl"; gene_biotype "protein_coding"; transcript_name "ACTC1-202"; transcript_source "ensembl"; transcript_biotype "protein_coding"; protein_id "ENSSSCP00000039640"; protein_version "1";	136188886	136405346	MSTRG.1295.1
1	136284524	136284715	gene_id "ENSSSCG00000004803"; gene_version "4"; transcript_id "ENSSSCT00000058944"; transcript_version "1"; exon_number "4"; gene_name "ACTC1"; gene_source "ensembl"; gene_biotype "protein_coding"; transcript_name "ACTC1-202"; transcript_source "ensembl"; transcript_biotype "protein_coding"; exon_id "ENSSSCE00000041091"; exon_version "1";	136188886	136405346	MSTRG.1295.1
1	136284524	136284715	gene_id "ENSSSCG00000004803"; gene_version "4"; transcript_id "ENSSSCT00000058944"; transcript_version "1"; exon_number "4"; gene_name "ACTC1"; gene_source "ensembl"; gene_biotype "protein_coding"; transcript_name "ACTC1-202"; transcript_source "ensembl"; transcript_biotype "protein_coding"; protein_id "ENSSSCP00000039640"; protein_version "1";	136188886	136405346	MSTRG.1295.1
1	136285495	136285676	gene_id "ENSSSCG00000004803"; gene_version "4"; transcript_id "ENSSSCT00000058944"; transcript_version "1"; exon_number "5"; gene_name "ACTC1"; gene_source "ensembl"; gene_biotype "protein_coding"; transcript_name "ACTC1-202"; transcript_source "ensembl"; transcript_biotype "protein_coding"; exon_id "ENSSSCE00000041092"; exon_version "1";	136188886	136405346	MSTRG.1295.1
1	136285495	136285676	gene_id "ENSSSCG00000004803"; gene_version "4"; transcript_id "ENSSSCT00000058944"; transcript_version "1"; exon_number "5"; gene_name "ACTC1"; gene_source "ensembl"; gene_biotype "protein_coding"; transcript_name "ACTC1-202"; transcript_source "ensembl"; transcript_biotype "protein_coding"; protein_id "ENSSSCP00000039640"; protein_version "1";	136188886	136405346	MSTRG.1295.1
1	136286231	136286631	gene_id "ENSSSCG00000004803"; gene_version "4"; transcript_id "ENSSSCT00000058944"; transcript_version "1"; exon_number "6"; gene_name "ACTC1"; gene_source "ensembl"; gene_biotype "protein_coding"; transcript_name "ACTC1-202"; transcript_source "ensembl"; transcript_biotype "protein_coding"; exon_id "ENSSSCE00000186693"; exon_version "3";	136188886	136405346	MSTRG.1295.1
1	136286231	136286371	gene_id "ENSSSCG00000004803"; gene_version "4"; transcript_id "ENSSSCT00000058944"; transcript_version "1"; exon_number "6"; gene_name "ACTC1"; gene_source "ensembl"; gene_biotype "protein_coding"; transcript_name "ACTC1-202"; transcript_source "ensembl"; transcript_biotype "protein_coding"; protein_id "ENSSSCP00000039640"; protein_version "1";	136188886	136405346	MSTRG.1295.1
1	136286372	136286374	gene_id "ENSSSCG00000004803"; gene_version "4"; transcript_id "ENSSSCT00000058944"; transcript_version "1"; exon_number "6"; gene_name "ACTC1"; gene_source "ensembl"; gene_biotype "protein_coding"; transcript_name "ACTC1-202"; transcript_source "ensembl"; transcript_biotype "protein_coding";	136188886	136405346	MSTRG.1295.1
1	136281277	136281912	gene_id "ENSSSCG00000004803"; gene_version "4"; transcript_id "ENSSSCT00000058944"; transcript_version "1"; gene_name "ACTC1"; gene_source "ensembl"; gene_biotype "protein_coding"; transcript_name "ACTC1-202"; transcript_source "ensembl"; transcript_biotype "protein_coding";	136188886	136405346	MSTRG.1295.1
1	136286375	136286631	gene_id "ENSSSCG00000004803"; gene_version "4"; transcript_id "ENSSSCT00000058944"; transcript_version "1"; gene_name "ACTC1"; gene_source "ensembl"; gene_biotype "protein_coding"; transcript_name "ACTC1-202"; transcript_source "ensembl"; transcript_biotype "protein_coding";	136188886	136405346	MSTRG.1295.1
1	136323803	136329188	gene_id "ENSSSCG00000036219"; gene_version "1"; gene_name "GJD2"; gene_source "ensembl"; gene_biotype "protein_coding";	136188886	136405346	MSTRG.1295.1
1	136323803	136329188	gene_id "ENSSSCG00000036219"; gene_version "1"; transcript_id "ENSSSCT00000040219"; transcript_version "1"; gene_name "GJD2"; gene_source "ensembl"; gene_biotype "protein_coding"; transcript_name "GJD2-201"; transcript_source "ensembl"; transcript_biotype "protein_coding";	136188886	136405346	MSTRG.1295.1
1	136323803	136324461	gene_id "ENSSSCG00000036219"; gene_version "1"; transcript_id "ENSSSCT00000040219"; transcript_version "1"; exon_number "1"; gene_name "GJD2"; gene_source "ensembl"; gene_biotype "protein_coding"; transcript_name "GJD2-201"; transcript_source "ensembl"; transcript_biotype "protein_coding"; exon_id "ENSSSCE00000353586"; exon_version "1";	136188886	136405346	MSTRG.1295.1
1	136324391	136324461	gene_id "ENSSSCG00000036219"; gene_version "1"; transcript_id "ENSSSCT00000040219"; transcript_version "1"; exon_number "1"; gene_name "GJD2"; gene_source "ensembl"; gene_biotype "protein_coding"; transcript_name "GJD2-201"; transcript_source "ensembl"; transcript_biotype "protein_coding"; protein_id "ENSSSCP00000044736"; protein_version "1";	136188886	136405346	MSTRG.1295.1
1	136324391	136324393	gene_id "ENSSSCG00000036219"; gene_version "1"; transcript_id "ENSSSCT00000040219"; transcript_version "1"; exon_number "1"; gene_name "GJD2"; gene_source "ensembl"; gene_biotype "protein_coding"; transcript_name "GJD2-201"; transcript_source "ensembl"; transcript_biotype "protein_coding";	136188886	136405346	MSTRG.1295.1
1	136325452	136329188	gene_id "ENSSSCG00000036219"; gene_version "1"; transcript_id "ENSSSCT00000040219"; transcript_version "1"; exon_number "2"; gene_name "GJD2"; gene_source "ensembl"; gene_biotype "protein_coding"; transcript_name "GJD2-201"; transcript_source "ensembl"; transcript_biotype "protein_coding"; exon_id "ENSSSCE00000292141"; exon_version "1";	136188886	136405346	MSTRG.1295.1
1	136325452	136326343	gene_id "ENSSSCG00000036219"; gene_version "1"; transcript_id "ENSSSCT00000040219"; transcript_version "1"; exon_number "2"; gene_name "GJD2"; gene_source "ensembl"; gene_biotype "protein_coding"; transcript_name "GJD2-201"; transcript_source "ensembl"; transcript_biotype "protein_coding"; protein_id "ENSSSCP00000044736"; protein_version "1";	136188886	136405346	MSTRG.1295.1
1	136326344	136326346	gene_id "ENSSSCG00000036219"; gene_version "1"; transcript_id "ENSSSCT00000040219"; transcript_version "1"; exon_number "2"; gene_name "GJD2"; gene_source "ensembl"; gene_biotype "protein_coding"; transcript_name "GJD2-201"; transcript_source "ensembl"; transcript_biotype "protein_coding";	136188886	136405346	MSTRG.1295.1
1	136323803	136324390	gene_id "ENSSSCG00000036219"; gene_version "1"; transcript_id "ENSSSCT00000040219"; transcript_version "1"; gene_name "GJD2"; gene_source "ensembl"; gene_biotype "protein_coding"; transcript_name "GJD2-201"; transcript_source "ensembl"; transcript_biotype "protein_coding";	136188886	136405346	MSTRG.1295.1
1	136326347	136329188	gene_id "ENSSSCG00000036219"; gene_version "1"; transcript_id "ENSSSCT00000040219"; transcript_version "1"; gene_name "GJD2"; gene_source "ensembl"; gene_biotype "protein_coding"; transcript_name "GJD2-201"; transcript_source "ensembl"; transcript_biotype "protein_coding";	136188886	136405346	MSTRG.1295.1
1	141887132	141986547	gene_id "ENSSSCG00000004832"; gene_version "3"; gene_name "UBE3A"; gene_source "ensembl"; gene_biotype "protein_coding";	141980088	142189124	MSTRG.1349.1
1	141887132	141986547	gene_id "ENSSSCG00000004832"; gene_version "3"; transcript_id "ENSSSCT00000048664"; transcript_version "1"; gene_name "UBE3A"; gene_source "ensembl"; gene_biotype "protein_coding"; transcript_name "UBE3A-201"; transcript_source "ensembl"; transcript_biotype "protein_coding";	141980088	142189124	MSTRG.1349.1
1	141983466	141983609	gene_id "ENSSSCG00000004832"; gene_version "3"; transcript_id "ENSSSCT00000048664"; transcript_version "1"; exon_number "12"; gene_name "UBE3A"; gene_source "ensembl"; gene_biotype "protein_coding"; transcript_name "UBE3A-201"; transcript_source "ensembl"; transcript_biotype "protein_coding"; exon_id "ENSSSCE00000228068"; exon_version "1";	141980088	142189124	MSTRG.1349.1
1	141983466	141983609	gene_id "ENSSSCG00000004832"; gene_version "3"; transcript_id "ENSSSCT00000048664"; transcript_version "1"; exon_number "12"; gene_name "UBE3A"; gene_source "ensembl"; gene_biotype "protein_coding"; transcript_name "UBE3A-201"; transcript_source "ensembl"; transcript_biotype "protein_coding"; protein_id "ENSSSCP00000039203"; protein_version "1";	141980088	142189124	MSTRG.1349.1
1	141984591	141986547	gene_id "ENSSSCG00000004832"; gene_version "3"; transcript_id "ENSSSCT00000048664"; transcript_version "1"; exon_number "13"; gene_name "UBE3A"; gene_source "ensembl"; gene_biotype "protein_coding"; transcript_name "UBE3A-201"; transcript_source "ensembl"; transcript_biotype "protein_coding"; exon_id "ENSSSCE00000381905"; exon_version "1";	141980088	142189124	MSTRG.1349.1
1	141984591	141984708	gene_id "ENSSSCG00000004832"; gene_version "3"; transcript_id "ENSSSCT00000048664"; transcript_version "1"; exon_number "13"; gene_name "UBE3A"; gene_source "ensembl"; gene_biotype "protein_coding"; transcript_name "UBE3A-201"; transcript_source "ensembl"; transcript_biotype "protein_coding"; protein_id "ENSSSCP00000039203"; protein_version "1";	141980088	142189124	MSTRG.1349.1
1	141984709	141984711	gene_id "ENSSSCG00000004832"; gene_version "3"; transcript_id "ENSSSCT00000048664"; transcript_version "1"; exon_number "13"; gene_name "UBE3A"; gene_source "ensembl"; gene_biotype "protein_coding"; transcript_name "UBE3A-201"; transcript_source "ensembl"; transcript_biotype "protein_coding";	141980088	142189124	MSTRG.1349.1
1	141984712	141986547	gene_id "ENSSSCG00000004832"; gene_version "3"; transcript_id "ENSSSCT00000048664"; transcript_version "1"; gene_name "UBE3A"; gene_source "ensembl"; gene_biotype "protein_coding"; transcript_name "UBE3A-201"; transcript_source "ensembl"; transcript_biotype "protein_coding";	141980088	142189124	MSTRG.1349.1
1	141887159	141984709	gene_id "ENSSSCG00000004832"; gene_version "3"; transcript_id "ENSSSCT00000047902"; transcript_version "1"; gene_name "UBE3A"; gene_source "ensembl"; gene_biotype "protein_coding"; transcript_name "UBE3A-202"; transcript_source "ensembl"; transcript_biotype "protein_coding";	141980088	142189124	MSTRG.1349.1
1	141983466	141984709	gene_id "ENSSSCG00000004832"; gene_version "3"; transcript_id "ENSSSCT00000047902"; transcript_version "1"; exon_number "10"; gene_name "UBE3A"; gene_source "ensembl"; gene_biotype "protein_coding"; transcript_name "UBE3A-202"; transcript_source "ensembl"; transcript_biotype "protein_coding"; exon_id "ENSSSCE00000270036"; exon_version "1";	141980088	142189124	MSTRG.1349.1
1	141983466	141983610	gene_id "ENSSSCG00000004832"; gene_version "3"; transcript_id "ENSSSCT00000047902"; transcript_version "1"; exon_number "10"; gene_name "UBE3A"; gene_source "ensembl"; gene_biotype "protein_coding"; transcript_name "UBE3A-202"; transcript_source "ensembl"; transcript_biotype "protein_coding"; protein_id "ENSSSCP00000034550"; protein_version "1";	141980088	142189124	MSTRG.1349.1
1	141983611	141983613	gene_id "ENSSSCG00000004832"; gene_version "3"; transcript_id "ENSSSCT00000047902"; transcript_version "1"; exon_number "10"; gene_name "UBE3A"; gene_source "ensembl"; gene_biotype "protein_coding"; transcript_name "UBE3A-202"; transcript_source "ensembl"; transcript_biotype "protein_coding";	141980088	142189124	MSTRG.1349.1
1	141983614	141984709	gene_id "ENSSSCG00000004832"; gene_version "3"; transcript_id "ENSSSCT00000047902"; transcript_version "1"; gene_name "UBE3A"; gene_source "ensembl"; gene_biotype "protein_coding"; transcript_name "UBE3A-202"; transcript_source "ensembl"; transcript_biotype "protein_coding";	141980088	142189124	MSTRG.1349.1
1	141887177	141986547	gene_id "ENSSSCG00000004832"; gene_version "3"; transcript_id "ENSSSCT00000063766"; transcript_version "1"; gene_name "UBE3A"; gene_source "ensembl"; gene_biotype "protein_coding"; transcript_name "UBE3A-203"; transcript_source "ensembl"; transcript_biotype "protein_coding";	141980088	142189124	MSTRG.1349.1
1	141983466	141983609	gene_id "ENSSSCG00000004832"; gene_version "3"; transcript_id "ENSSSCT00000063766"; transcript_version "1"; exon_number "13"; gene_name "UBE3A"; gene_source "ensembl"; gene_biotype "protein_coding"; transcript_name "UBE3A-203"; transcript_source "ensembl"; transcript_biotype "protein_coding"; exon_id "ENSSSCE00000228068"; exon_version "1";	141980088	142189124	MSTRG.1349.1
1	141983466	141983609	gene_id "ENSSSCG00000004832"; gene_version "3"; transcript_id "ENSSSCT00000063766"; transcript_version "1"; exon_number "13"; gene_name "UBE3A"; gene_source "ensembl"; gene_biotype "protein_coding"; transcript_name "UBE3A-203"; transcript_source "ensembl"; transcript_biotype "protein_coding"; protein_id "ENSSSCP00000040516"; protein_version "1";	141980088	142189124	MSTRG.1349.1
1	141984591	141986547	gene_id "ENSSSCG00000004832"; gene_version "3"; transcript_id "ENSSSCT00000063766"; transcript_version "1"; exon_number "14"; gene_name "UBE3A"; gene_source "ensembl"; gene_biotype "protein_coding"; transcript_name "UBE3A-203"; transcript_source "ensembl"; transcript_biotype "protein_coding"; exon_id "ENSSSCE00000381905"; exon_version "1";	141980088	142189124	MSTRG.1349.1
1	141984591	141984708	gene_id "ENSSSCG00000004832"; gene_version "3"; transcript_id "ENSSSCT00000063766"; transcript_version "1"; exon_number "14"; gene_name "UBE3A"; gene_source "ensembl"; gene_biotype "protein_coding"; transcript_name "UBE3A-203"; transcript_source "ensembl"; transcript_biotype "protein_coding"; protein_id "ENSSSCP00000040516"; protein_version "1";	141980088	142189124	MSTRG.1349.1
1	141984709	141984711	gene_id "ENSSSCG00000004832"; gene_version "3"; transcript_id "ENSSSCT00000063766"; transcript_version "1"; exon_number "14"; gene_name "UBE3A"; gene_source "ensembl"; gene_biotype "protein_coding"; transcript_name "UBE3A-203"; transcript_source "ensembl"; transcript_biotype "protein_coding";	141980088	142189124	MSTRG.1349.1
1	141984712	141986547	gene_id "ENSSSCG00000004832"; gene_version "3"; transcript_id "ENSSSCT00000063766"; transcript_version "1"; gene_name "UBE3A"; gene_source "ensembl"; gene_biotype "protein_coding"; transcript_name "UBE3A-203"; transcript_source "ensembl"; transcript_biotype "protein_coding";	141980088	142189124	MSTRG.1349.1
1	141887228	141984856	gene_id "ENSSSCG00000004832"; gene_version "3"; transcript_id "ENSSSCT00000005334"; transcript_version "3"; gene_name "UBE3A"; gene_source "ensembl"; gene_biotype "protein_coding"; transcript_name "UBE3A-204"; transcript_source "ensembl"; transcript_biotype "protein_coding";	141980088	142189124	MSTRG.1349.1
1	141983466	141983609	gene_id "ENSSSCG00000004832"; gene_version "3"; transcript_id "ENSSSCT00000005334"; transcript_version "3"; exon_number "11"; gene_name "UBE3A"; gene_source "ensembl"; gene_biotype "protein_coding"; transcript_name "UBE3A-204"; transcript_source "ensembl"; transcript_biotype "protein_coding"; exon_id "ENSSSCE00000228068"; exon_version "1";	141980088	142189124	MSTRG.1349.1
1	141983466	141983609	gene_id "ENSSSCG00000004832"; gene_version "3"; transcript_id "ENSSSCT00000005334"; transcript_version "3"; exon_number "11"; gene_name "UBE3A"; gene_source "ensembl"; gene_biotype "protein_coding"; transcript_name "UBE3A-204"; transcript_source "ensembl"; transcript_biotype "protein_coding"; protein_id "ENSSSCP00000005203"; protein_version "3";	141980088	142189124	MSTRG.1349.1
1	141984591	141984856	gene_id "ENSSSCG00000004832"; gene_version "3"; transcript_id "ENSSSCT00000005334"; transcript_version "3"; exon_number "12"; gene_name "UBE3A"; gene_source "ensembl"; gene_biotype "protein_coding"; transcript_name "UBE3A-204"; transcript_source "ensembl"; transcript_biotype "protein_coding"; exon_id "ENSSSCE00000267777"; exon_version "1";	141980088	142189124	MSTRG.1349.1
1	141984591	141984708	gene_id "ENSSSCG00000004832"; gene_version "3"; transcript_id "ENSSSCT00000005334"; transcript_version "3"; exon_number "12"; gene_name "UBE3A"; gene_source "ensembl"; gene_biotype "protein_coding"; transcript_name "UBE3A-204"; transcript_source "ensembl"; transcript_biotype "protein_coding"; protein_id "ENSSSCP00000005203"; protein_version "3";	141980088	142189124	MSTRG.1349.1
1	141984709	141984711	gene_id "ENSSSCG00000004832"; gene_version "3"; transcript_id "ENSSSCT00000005334"; transcript_version "3"; exon_number "12"; gene_name "UBE3A"; gene_source "ensembl"; gene_biotype "protein_coding"; transcript_name "UBE3A-204"; transcript_source "ensembl"; transcript_biotype "protein_coding";	141980088	142189124	MSTRG.1349.1
1	141984712	141984856	gene_id "ENSSSCG00000004832"; gene_version "3"; transcript_id "ENSSSCT00000005334"; transcript_version "3"; gene_name "UBE3A"; gene_source "ensembl"; gene_biotype "protein_coding"; transcript_name "UBE3A-204"; transcript_source "ensembl"; transcript_biotype "protein_coding";	141980088	142189124	MSTRG.1349.1
1	141924192	141984711	gene_id "ENSSSCG00000004832"; gene_version "3"; transcript_id "ENSSSCT00000064743"; transcript_version "1"; gene_name "UBE3A"; gene_source "ensembl"; gene_biotype "protein_coding"; transcript_name "UBE3A-205"; transcript_source "ensembl"; transcript_biotype "protein_coding";	141980088	142189124	MSTRG.1349.1
1	141983466	141983609	gene_id "ENSSSCG00000004832"; gene_version "3"; transcript_id "ENSSSCT00000064743"; transcript_version "1"; exon_number "11"; gene_name "UBE3A"; gene_source "ensembl"; gene_biotype "protein_coding"; transcript_name "UBE3A-205"; transcript_source "ensembl"; transcript_biotype "protein_coding"; exon_id "ENSSSCE00000228068"; exon_version "1";	141980088	142189124	MSTRG.1349.1
1	141983466	141983609	gene_id "ENSSSCG00000004832"; gene_version "3"; transcript_id "ENSSSCT00000064743"; transcript_version "1"; exon_number "11"; gene_name "UBE3A"; gene_source "ensembl"; gene_biotype "protein_coding"; transcript_name "UBE3A-205"; transcript_source "ensembl"; transcript_biotype "protein_coding"; protein_id "ENSSSCP00000040252"; protein_version "1";	141980088	142189124	MSTRG.1349.1
1	141984591	141984711	gene_id "ENSSSCG00000004832"; gene_version "3"; transcript_id "ENSSSCT00000064743"; transcript_version "1"; exon_number "12"; gene_name "UBE3A"; gene_source "ensembl"; gene_biotype "protein_coding"; transcript_name "UBE3A-205"; transcript_source "ensembl"; transcript_biotype "protein_coding"; exon_id "ENSSSCE00000169063"; exon_version "2";	141980088	142189124	MSTRG.1349.1
1	141984591	141984708	gene_id "ENSSSCG00000004832"; gene_version "3"; transcript_id "ENSSSCT00000064743"; transcript_version "1"; exon_number "12"; gene_name "UBE3A"; gene_source "ensembl"; gene_biotype "protein_coding"; transcript_name "UBE3A-205"; transcript_source "ensembl"; transcript_biotype "protein_coding"; protein_id "ENSSSCP00000040252"; protein_version "1";	141980088	142189124	MSTRG.1349.1
1	141984709	141984711	gene_id "ENSSSCG00000004832"; gene_version "3"; transcript_id "ENSSSCT00000064743"; transcript_version "1"; exon_number "12"; gene_name "UBE3A"; gene_source "ensembl"; gene_biotype "protein_coding"; transcript_name "UBE3A-205"; transcript_source "ensembl"; transcript_biotype "protein_coding";	141980088	142189124	MSTRG.1349.1
1	141926264	141984711	gene_id "ENSSSCG00000004832"; gene_version "3"; transcript_id "ENSSSCT00000059702"; transcript_version "1"; gene_name "UBE3A"; gene_source "ensembl"; gene_biotype "protein_coding"; transcript_name "UBE3A-206"; transcript_source "ensembl"; transcript_biotype "protein_coding";	141980088	142189124	MSTRG.1349.1
1	141983466	141983609	gene_id "ENSSSCG00000004832"; gene_version "3"; transcript_id "ENSSSCT00000059702"; transcript_version "1"; exon_number "10"; gene_name "UBE3A"; gene_source "ensembl"; gene_biotype "protein_coding"; transcript_name "UBE3A-206"; transcript_source "ensembl"; transcript_biotype "protein_coding"; exon_id "ENSSSCE00000228068"; exon_version "1";	141980088	142189124	MSTRG.1349.1
1	141983466	141983609	gene_id "ENSSSCG00000004832"; gene_version "3"; transcript_id "ENSSSCT00000059702"; transcript_version "1"; exon_number "10"; gene_name "UBE3A"; gene_source "ensembl"; gene_biotype "protein_coding"; transcript_name "UBE3A-206"; transcript_source "ensembl"; transcript_biotype "protein_coding"; protein_id "ENSSSCP00000056397"; protein_version "1";	141980088	142189124	MSTRG.1349.1
1	141984591	141984711	gene_id "ENSSSCG00000004832"; gene_version "3"; transcript_id "ENSSSCT00000059702"; transcript_version "1"; exon_number "11"; gene_name "UBE3A"; gene_source "ensembl"; gene_biotype "protein_coding"; transcript_name "UBE3A-206"; transcript_source "ensembl"; transcript_biotype "protein_coding"; exon_id "ENSSSCE00000169063"; exon_version "2";	141980088	142189124	MSTRG.1349.1
1	141984591	141984708	gene_id "ENSSSCG00000004832"; gene_version "3"; transcript_id "ENSSSCT00000059702"; transcript_version "1"; exon_number "11"; gene_name "UBE3A"; gene_source "ensembl"; gene_biotype "protein_coding"; transcript_name "UBE3A-206"; transcript_source "ensembl"; transcript_biotype "protein_coding"; protein_id "ENSSSCP00000056397"; protein_version "1";	141980088	142189124	MSTRG.1349.1
1	141984709	141984711	gene_id "ENSSSCG00000004832"; gene_version "3"; transcript_id "ENSSSCT00000059702"; transcript_version "1"; exon_number "11"; gene_name "UBE3A"; gene_source "ensembl"; gene_biotype "protein_coding"; transcript_name "UBE3A-206"; transcript_source "ensembl"; transcript_biotype "protein_coding";	141980088	142189124	MSTRG.1349.1
1	142005835	142005901	gene_id "ENSSSCG00000026014"; gene_version "2"; gene_name "SNORD109A"; gene_source "ensembl"; gene_biotype "snoRNA";	141980088	142189124	MSTRG.1349.1
1	142005835	142005901	gene_id "ENSSSCG00000026014"; gene_version "2"; transcript_id "ENSSSCT00000027747"; transcript_version "2"; gene_name "SNORD109A"; gene_source "ensembl"; gene_biotype "snoRNA"; transcript_name "SNORD109A.1-201"; transcript_source "ensembl"; transcript_biotype "snoRNA";	141980088	142189124	MSTRG.1349.1
1	142005835	142005901	gene_id "ENSSSCG00000026014"; gene_version "2"; transcript_id "ENSSSCT00000027747"; transcript_version "2"; exon_number "1"; gene_name "SNORD109A"; gene_source "ensembl"; gene_biotype "snoRNA"; transcript_name "SNORD109A.1-201"; transcript_source "ensembl"; transcript_biotype "snoRNA"; exon_id "ENSSSCE00000206954"; exon_version "1";	141980088	142189124	MSTRG.1349.1
1	142018412	142018491	gene_id "ENSSSCG00000038142"; gene_version "1"; gene_name "SNORD115"; gene_source "ensembl"; gene_biotype "snoRNA";	141980088	142189124	MSTRG.1349.1
1	142018412	142018491	gene_id "ENSSSCG00000038142"; gene_version "1"; transcript_id "ENSSSCT00000055029"; transcript_version "1"; gene_name "SNORD115"; gene_source "ensembl"; gene_biotype "snoRNA"; transcript_name "SNORD115.7-201"; transcript_source "ensembl"; transcript_biotype "snoRNA";	141980088	142189124	MSTRG.1349.1
1	142018412	142018491	gene_id "ENSSSCG00000038142"; gene_version "1"; transcript_id "ENSSSCT00000055029"; transcript_version "1"; exon_number "1"; gene_name "SNORD115"; gene_source "ensembl"; gene_biotype "snoRNA"; transcript_name "SNORD115.7-201"; transcript_source "ensembl"; transcript_biotype "snoRNA"; exon_id "ENSSSCE00000350539"; exon_version "1";	141980088	142189124	MSTRG.1349.1
1	142023878	142023958	gene_id "ENSSSCG00000019409"; gene_version "2"; gene_name "SNORD115"; gene_source "ensembl"; gene_biotype "snoRNA";	141980088	142189124	MSTRG.1349.1
1	142023878	142023958	gene_id "ENSSSCG00000019409"; gene_version "2"; transcript_id "ENSSSCT00000021004"; transcript_version "2"; gene_name "SNORD115"; gene_source "ensembl"; gene_biotype "snoRNA"; transcript_name "SNORD115.3-201"; transcript_source "ensembl"; transcript_biotype "snoRNA";	141980088	142189124	MSTRG.1349.1
1	142023878	142023958	gene_id "ENSSSCG00000019409"; gene_version "2"; transcript_id "ENSSSCT00000021004"; transcript_version "2"; exon_number "1"; gene_name "SNORD115"; gene_source "ensembl"; gene_biotype "snoRNA"; transcript_name "SNORD115.3-201"; transcript_source "ensembl"; transcript_biotype "snoRNA"; exon_id "ENSSSCE00000158986"; exon_version "1";	141980088	142189124	MSTRG.1349.1
1	142029563	142029643	gene_id "ENSSSCG00000019878"; gene_version "2"; gene_name "SNORD115"; gene_source "ensembl"; gene_biotype "snoRNA";	141980088	142189124	MSTRG.1349.1
1	142029563	142029643	gene_id "ENSSSCG00000019878"; gene_version "2"; transcript_id "ENSSSCT00000021473"; transcript_version "2"; gene_name "SNORD115"; gene_source "ensembl"; gene_biotype "snoRNA"; transcript_name "SNORD115.4-201"; transcript_source "ensembl"; transcript_biotype "snoRNA";	141980088	142189124	MSTRG.1349.1
1	142029563	142029643	gene_id "ENSSSCG00000019878"; gene_version "2"; transcript_id "ENSSSCT00000021473"; transcript_version "2"; exon_number "1"; gene_name "SNORD115"; gene_source "ensembl"; gene_biotype "snoRNA"; transcript_name "SNORD115.4-201"; transcript_source "ensembl"; transcript_biotype "snoRNA"; exon_id "ENSSSCE00000159455"; exon_version "1";	141980088	142189124	MSTRG.1349.1
1	142031496	142031575	gene_id "ENSSSCG00000019155"; gene_version "2"; gene_name "SNORD115"; gene_source "ensembl"; gene_biotype "snoRNA";	141980088	142189124	MSTRG.1349.1
1	142031496	142031575	gene_id "ENSSSCG00000019155"; gene_version "2"; transcript_id "ENSSSCT00000020750"; transcript_version "2"; gene_name "SNORD115"; gene_source "ensembl"; gene_biotype "snoRNA"; transcript_name "SNORD115.2-201"; transcript_source "ensembl"; transcript_biotype "snoRNA";	141980088	142189124	MSTRG.1349.1
1	142031496	142031575	gene_id "ENSSSCG00000019155"; gene_version "2"; transcript_id "ENSSSCT00000020750"; transcript_version "2"; exon_number "1"; gene_name "SNORD115"; gene_source "ensembl"; gene_biotype "snoRNA"; transcript_name "SNORD115.2-201"; transcript_source "ensembl"; transcript_biotype "snoRNA"; exon_id "ENSSSCE00000158732"; exon_version "1";	141980088	142189124	MSTRG.1349.1
1	142033817	142033896	gene_id "ENSSSCG00000020399"; gene_version "2"; gene_name "SNORD115"; gene_source "ensembl"; gene_biotype "snoRNA";	141980088	142189124	MSTRG.1349.1
1	142033817	142033896	gene_id "ENSSSCG00000020399"; gene_version "2"; transcript_id "ENSSSCT00000021994"; transcript_version "2"; gene_name "SNORD115"; gene_source "ensembl"; gene_biotype "snoRNA"; transcript_name "SNORD115.5-201"; transcript_source "ensembl"; transcript_biotype "snoRNA";	141980088	142189124	MSTRG.1349.1
1	142033817	142033896	gene_id "ENSSSCG00000020399"; gene_version "2"; transcript_id "ENSSSCT00000021994"; transcript_version "2"; exon_number "1"; gene_name "SNORD115"; gene_source "ensembl"; gene_biotype "snoRNA"; transcript_name "SNORD115.5-201"; transcript_source "ensembl"; transcript_biotype "snoRNA"; exon_id "ENSSSCE00000159976"; exon_version "1";	141980088	142189124	MSTRG.1349.1
1	142037868	142037919	gene_id "ENSSSCG00000037725"; gene_version "1"; gene_name "SNORD115"; gene_source "ensembl"; gene_biotype "snoRNA";	141980088	142189124	MSTRG.1349.1
1	142037868	142037919	gene_id "ENSSSCG00000037725"; gene_version "1"; transcript_id "ENSSSCT00000058069"; transcript_version "1"; gene_name "SNORD115"; gene_source "ensembl"; gene_biotype "snoRNA"; transcript_name "SNORD115.6-201"; transcript_source "ensembl"; transcript_biotype "snoRNA";	141980088	142189124	MSTRG.1349.1
1	142037868	142037919	gene_id "ENSSSCG00000037725"; gene_version "1"; transcript_id "ENSSSCT00000058069"; transcript_version "1"; exon_number "1"; gene_name "SNORD115"; gene_source "ensembl"; gene_biotype "snoRNA"; transcript_name "SNORD115.6-201"; transcript_source "ensembl"; transcript_biotype "snoRNA"; exon_id "ENSSSCE00000271868"; exon_version "1";	141980088	142189124	MSTRG.1349.1
1	142040508	142040591	gene_id "ENSSSCG00000018361"; gene_version "2"; gene_name "SNORD115"; gene_source "ensembl"; gene_biotype "snoRNA";	141980088	142189124	MSTRG.1349.1
1	142040508	142040591	gene_id "ENSSSCG00000018361"; gene_version "2"; transcript_id "ENSSSCT00000019956"; transcript_version "2"; gene_name "SNORD115"; gene_source "ensembl"; gene_biotype "snoRNA"; transcript_name "SNORD115.1-201"; transcript_source "ensembl"; transcript_biotype "snoRNA";	141980088	142189124	MSTRG.1349.1
1	142040508	142040591	gene_id "ENSSSCG00000018361"; gene_version "2"; transcript_id "ENSSSCT00000019956"; transcript_version "2"; exon_number "1"; gene_name "SNORD115"; gene_source "ensembl"; gene_biotype "snoRNA"; transcript_name "SNORD115.1-201"; transcript_source "ensembl"; transcript_biotype "snoRNA"; exon_id "ENSSSCE00000157938"; exon_version "1";	141980088	142189124	MSTRG.1349.1
1	142090857	142091160	gene_id "ENSSSCG00000031294"; gene_version "1"; gene_source "ensembl"; gene_biotype "protein_coding";	141980088	142189124	MSTRG.1349.1
1	142090857	142091160	gene_id "ENSSSCG00000031294"; gene_version "1"; transcript_id "ENSSSCT00000055131"; transcript_version "1"; gene_source "ensembl"; gene_biotype "protein_coding"; transcript_source "ensembl"; transcript_biotype "protein_coding";	141980088	142189124	MSTRG.1349.1
1	142091126	142091160	gene_id "ENSSSCG00000031294"; gene_version "1"; transcript_id "ENSSSCT00000055131"; transcript_version "1"; exon_number "1"; gene_source "ensembl"; gene_biotype "protein_coding"; transcript_source "ensembl"; transcript_biotype "protein_coding"; exon_id "ENSSSCE00000347377"; exon_version "1";	141980088	142189124	MSTRG.1349.1
1	142091126	142091160	gene_id "ENSSSCG00000031294"; gene_version "1"; transcript_id "ENSSSCT00000055131"; transcript_version "1"; exon_number "1"; gene_source "ensembl"; gene_biotype "protein_coding"; transcript_source "ensembl"; transcript_biotype "protein_coding"; protein_id "ENSSSCP00000037023"; protein_version "1";	141980088	142189124	MSTRG.1349.1
1	142091158	142091160	gene_id "ENSSSCG00000031294"; gene_version "1"; transcript_id "ENSSSCT00000055131"; transcript_version "1"; exon_number "1"; gene_source "ensembl"; gene_biotype "protein_coding"; transcript_source "ensembl"; transcript_biotype "protein_coding";	141980088	142189124	MSTRG.1349.1
1	142091051	142091105	gene_id "ENSSSCG00000031294"; gene_version "1"; transcript_id "ENSSSCT00000055131"; transcript_version "1"; exon_number "2"; gene_source "ensembl"; gene_biotype "protein_coding"; transcript_source "ensembl"; transcript_biotype "protein_coding"; exon_id "ENSSSCE00000291941"; exon_version "1";	141980088	142189124	MSTRG.1349.1
1	142091051	142091105	gene_id "ENSSSCG00000031294"; gene_version "1"; transcript_id "ENSSSCT00000055131"; transcript_version "1"; exon_number "2"; gene_source "ensembl"; gene_biotype "protein_coding"; transcript_source "ensembl"; transcript_biotype "protein_coding"; protein_id "ENSSSCP00000037023"; protein_version "1";	141980088	142189124	MSTRG.1349.1
1	142090857	142090997	gene_id "ENSSSCG00000031294"; gene_version "1"; transcript_id "ENSSSCT00000055131"; transcript_version "1"; exon_number "3"; gene_source "ensembl"; gene_biotype "protein_coding"; transcript_source "ensembl"; transcript_biotype "protein_coding"; exon_id "ENSSSCE00000277266"; exon_version "1";	141980088	142189124	MSTRG.1349.1
1	142090860	142090997	gene_id "ENSSSCG00000031294"; gene_version "1"; transcript_id "ENSSSCT00000055131"; transcript_version "1"; exon_number "3"; gene_source "ensembl"; gene_biotype "protein_coding"; transcript_source "ensembl"; transcript_biotype "protein_coding"; protein_id "ENSSSCP00000037023"; protein_version "1";	141980088	142189124	MSTRG.1349.1
1	142090857	142090859	gene_id "ENSSSCG00000031294"; gene_version "1"; transcript_id "ENSSSCT00000055131"; transcript_version "1"; exon_number "3"; gene_source "ensembl"; gene_biotype "protein_coding"; transcript_source "ensembl"; transcript_biotype "protein_coding";	141980088	142189124	MSTRG.1349.1
1	142097703	142098007	gene_id "ENSSSCG00000034759"; gene_version "1"; gene_source "ensembl"; gene_biotype "protein_coding";	141980088	142189124	MSTRG.1349.1
1	142097703	142098007	gene_id "ENSSSCG00000034759"; gene_version "1"; transcript_id "ENSSSCT00000056320"; transcript_version "1"; gene_source "ensembl"; gene_biotype "protein_coding"; transcript_source "ensembl"; transcript_biotype "protein_coding";	141980088	142189124	MSTRG.1349.1
1	142097958	142098007	gene_id "ENSSSCG00000034759"; gene_version "1"; transcript_id "ENSSSCT00000056320"; transcript_version "1"; exon_number "1"; gene_source "ensembl"; gene_biotype "protein_coding"; transcript_source "ensembl"; transcript_biotype "protein_coding"; exon_id "ENSSSCE00000346760"; exon_version "1";	141980088	142189124	MSTRG.1349.1
1	142097958	142098007	gene_id "ENSSSCG00000034759"; gene_version "1"; transcript_id "ENSSSCT00000056320"; transcript_version "1"; exon_number "1"; gene_source "ensembl"; gene_biotype "protein_coding"; transcript_source "ensembl"; transcript_biotype "protein_coding"; protein_id "ENSSSCP00000038091"; protein_version "1";	141980088	142189124	MSTRG.1349.1
1	142098005	142098007	gene_id "ENSSSCG00000034759"; gene_version "1"; transcript_id "ENSSSCT00000056320"; transcript_version "1"; exon_number "1"; gene_source "ensembl"; gene_biotype "protein_coding"; transcript_source "ensembl"; transcript_biotype "protein_coding";	141980088	142189124	MSTRG.1349.1
1	142097703	142097916	gene_id "ENSSSCG00000034759"; gene_version "1"; transcript_id "ENSSSCT00000056320"; transcript_version "1"; exon_number "2"; gene_source "ensembl"; gene_biotype "protein_coding"; transcript_source "ensembl"; transcript_biotype "protein_coding"; exon_id "ENSSSCE00000297325"; exon_version "1";	141980088	142189124	MSTRG.1349.1
1	142097706	142097916	gene_id "ENSSSCG00000034759"; gene_version "1"; transcript_id "ENSSSCT00000056320"; transcript_version "1"; exon_number "2"; gene_source "ensembl"; gene_biotype "protein_coding"; transcript_source "ensembl"; transcript_biotype "protein_coding"; protein_id "ENSSSCP00000038091"; protein_version "1";	141980088	142189124	MSTRG.1349.1
1	142097703	142097705	gene_id "ENSSSCG00000034759"; gene_version "1"; transcript_id "ENSSSCT00000056320"; transcript_version "1"; exon_number "2"; gene_source "ensembl"; gene_biotype "protein_coding"; transcript_source "ensembl"; transcript_biotype "protein_coding";	141980088	142189124	MSTRG.1349.1
1	229768962	229849140	gene_id "ENSSSCG00000037206"; gene_version "1"; gene_source "ensembl"; gene_biotype "protein_coding";	229772848	230055667	MSTRG.1975.1
1	229768962	229849140	gene_id "ENSSSCG00000037206"; gene_version "1"; gene_source "ensembl"; gene_biotype "protein_coding";	229772898	230052247	MSTRG.1975.2
1	229768962	229849140	gene_id "ENSSSCG00000037206"; gene_version "1"; transcript_id "ENSSSCT00000043827"; transcript_version "1"; gene_source "ensembl"; gene_biotype "protein_coding"; transcript_source "ensembl"; transcript_biotype "protein_coding";	229772848	230055667	MSTRG.1975.1
1	229768962	229849140	gene_id "ENSSSCG00000037206"; gene_version "1"; transcript_id "ENSSSCT00000043827"; transcript_version "1"; gene_source "ensembl"; gene_biotype "protein_coding"; transcript_source "ensembl"; transcript_biotype "protein_coding";	229772898	230052247	MSTRG.1975.2
1	229848876	229849140	gene_id "ENSSSCG00000037206"; gene_version "1"; transcript_id "ENSSSCT00000043827"; transcript_version "1"; exon_number "1"; gene_source "ensembl"; gene_biotype "protein_coding"; transcript_source "ensembl"; transcript_biotype "protein_coding"; exon_id "ENSSSCE00000305266"; exon_version "1";	229772848	230055667	MSTRG.1975.1
1	229848876	229849140	gene_id "ENSSSCG00000037206"; gene_version "1"; transcript_id "ENSSSCT00000043827"; transcript_version "1"; exon_number "1"; gene_source "ensembl"; gene_biotype "protein_coding"; transcript_source "ensembl"; transcript_biotype "protein_coding"; exon_id "ENSSSCE00000305266"; exon_version "1";	229772898	230052247	MSTRG.1975.2
1	229848876	229848911	gene_id "ENSSSCG00000037206"; gene_version "1"; transcript_id "ENSSSCT00000043827"; transcript_version "1"; exon_number "1"; gene_source "ensembl"; gene_biotype "protein_coding"; transcript_source "ensembl"; transcript_biotype "protein_coding"; protein_id "ENSSSCP00000055806"; protein_version "1";	229772848	230055667	MSTRG.1975.1
1	229848876	229848911	gene_id "ENSSSCG00000037206"; gene_version "1"; transcript_id "ENSSSCT00000043827"; transcript_version "1"; exon_number "1"; gene_source "ensembl"; gene_biotype "protein_coding"; transcript_source "ensembl"; transcript_biotype "protein_coding"; protein_id "ENSSSCP00000055806"; protein_version "1";	229772898	230052247	MSTRG.1975.2
1	229848909	229848911	gene_id "ENSSSCG00000037206"; gene_version "1"; transcript_id "ENSSSCT00000043827"; transcript_version "1"; exon_number "1"; gene_source "ensembl"; gene_biotype "protein_coding"; transcript_source "ensembl"; transcript_biotype "protein_coding";	229772848	230055667	MSTRG.1975.1
1	229848909	229848911	gene_id "ENSSSCG00000037206"; gene_version "1"; transcript_id "ENSSSCT00000043827"; transcript_version "1"; exon_number "1"; gene_source "ensembl"; gene_biotype "protein_coding"; transcript_source "ensembl"; transcript_biotype "protein_coding";	229772898	230052247	MSTRG.1975.2
1	229795034	229795138	gene_id "ENSSSCG00000037206"; gene_version "1"; transcript_id "ENSSSCT00000043827"; transcript_version "1"; exon_number "2"; gene_source "ensembl"; gene_biotype "protein_coding"; transcript_source "ensembl"; transcript_biotype "protein_coding"; exon_id "ENSSSCE00000380888"; exon_version "1";	229772848	230055667	MSTRG.1975.1
1	229795034	229795138	gene_id "ENSSSCG00000037206"; gene_version "1"; transcript_id "ENSSSCT00000043827"; transcript_version "1"; exon_number "2"; gene_source "ensembl"; gene_biotype "protein_coding"; transcript_source "ensembl"; transcript_biotype "protein_coding"; exon_id "ENSSSCE00000380888"; exon_version "1";	229772898	230052247	MSTRG.1975.2
1	229795034	229795138	gene_id "ENSSSCG00000037206"; gene_version "1"; transcript_id "ENSSSCT00000043827"; transcript_version "1"; exon_number "2"; gene_source "ensembl"; gene_biotype "protein_coding"; transcript_source "ensembl"; transcript_biotype "protein_coding"; protein_id "ENSSSCP00000055806"; protein_version "1";	229772848	230055667	MSTRG.1975.1
1	229795034	229795138	gene_id "ENSSSCG00000037206"; gene_version "1"; transcript_id "ENSSSCT00000043827"; transcript_version "1"; exon_number "2"; gene_source "ensembl"; gene_biotype "protein_coding"; transcript_source "ensembl"; transcript_biotype "protein_coding"; protein_id "ENSSSCP00000055806"; protein_version "1";	229772898	230052247	MSTRG.1975.2
1	229791288	229791490	gene_id "ENSSSCG00000037206"; gene_version "1"; transcript_id "ENSSSCT00000043827"; transcript_version "1"; exon_number "3"; gene_source "ensembl"; gene_biotype "protein_coding"; transcript_source "ensembl"; transcript_biotype "protein_coding"; exon_id "ENSSSCE00000274256"; exon_version "1";	229772848	230055667	MSTRG.1975.1
1	229791288	229791490	gene_id "ENSSSCG00000037206"; gene_version "1"; transcript_id "ENSSSCT00000043827"; transcript_version "1"; exon_number "3"; gene_source "ensembl"; gene_biotype "protein_coding"; transcript_source "ensembl"; transcript_biotype "protein_coding"; exon_id "ENSSSCE00000274256"; exon_version "1";	229772898	230052247	MSTRG.1975.2
1	229791288	229791490	gene_id "ENSSSCG00000037206"; gene_version "1"; transcript_id "ENSSSCT00000043827"; transcript_version "1"; exon_number "3"; gene_source "ensembl"; gene_biotype "protein_coding"; transcript_source "ensembl"; transcript_biotype "protein_coding"; protein_id "ENSSSCP00000055806"; protein_version "1";	229772848	230055667	MSTRG.1975.1
1	229791288	229791490	gene_id "ENSSSCG00000037206"; gene_version "1"; transcript_id "ENSSSCT00000043827"; transcript_version "1"; exon_number "3"; gene_source "ensembl"; gene_biotype "protein_coding"; transcript_source "ensembl"; transcript_biotype "protein_coding"; protein_id "ENSSSCP00000055806"; protein_version "1";	229772898	230052247	MSTRG.1975.2
1	229788474	229788637	gene_id "ENSSSCG00000037206"; gene_version "1"; transcript_id "ENSSSCT00000043827"; transcript_version "1"; exon_number "4"; gene_source "ensembl"; gene_biotype "protein_coding"; transcript_source "ensembl"; transcript_biotype "protein_coding"; exon_id "ENSSSCE00000353331"; exon_version "1";	229772848	230055667	MSTRG.1975.1
1	229788474	229788637	gene_id "ENSSSCG00000037206"; gene_version "1"; transcript_id "ENSSSCT00000043827"; transcript_version "1"; exon_number "4"; gene_source "ensembl"; gene_biotype "protein_coding"; transcript_source "ensembl"; transcript_biotype "protein_coding"; exon_id "ENSSSCE00000353331"; exon_version "1";	229772898	230052247	MSTRG.1975.2
1	229788474	229788637	gene_id "ENSSSCG00000037206"; gene_version "1"; transcript_id "ENSSSCT00000043827"; transcript_version "1"; exon_number "4"; gene_source "ensembl"; gene_biotype "protein_coding"; transcript_source "ensembl"; transcript_biotype "protein_coding"; protein_id "ENSSSCP00000055806"; protein_version "1";	229772848	230055667	MSTRG.1975.1
1	229788474	229788637	gene_id "ENSSSCG00000037206"; gene_version "1"; transcript_id "ENSSSCT00000043827"; transcript_version "1"; exon_number "4"; gene_source "ensembl"; gene_biotype "protein_coding"; transcript_source "ensembl"; transcript_biotype "protein_coding"; protein_id "ENSSSCP00000055806"; protein_version "1";	229772898	230052247	MSTRG.1975.2
1	229772729	229772881	gene_id "ENSSSCG00000037206"; gene_version "1"; transcript_id "ENSSSCT00000043827"; transcript_version "1"; exon_number "5"; gene_source "ensembl"; gene_biotype "protein_coding"; transcript_source "ensembl"; transcript_biotype "protein_coding"; exon_id "ENSSSCE00000281130"; exon_version "1";	229772848	230055667	MSTRG.1975.1
1	229772729	229772881	gene_id "ENSSSCG00000037206"; gene_version "1"; transcript_id "ENSSSCT00000043827"; transcript_version "1"; exon_number "5"; gene_source "ensembl"; gene_biotype "protein_coding"; transcript_source "ensembl"; transcript_biotype "protein_coding"; protein_id "ENSSSCP00000055806"; protein_version "1";	229772848	230055667	MSTRG.1975.1
1	229848912	229849140	gene_id "ENSSSCG00000037206"; gene_version "1"; transcript_id "ENSSSCT00000043827"; transcript_version "1"; gene_source "ensembl"; gene_biotype "protein_coding"; transcript_source "ensembl"; transcript_biotype "protein_coding";	229772848	230055667	MSTRG.1975.1
1	229848912	229849140	gene_id "ENSSSCG00000037206"; gene_version "1"; transcript_id "ENSSSCT00000043827"; transcript_version "1"; gene_source "ensembl"; gene_biotype "protein_coding"; transcript_source "ensembl"; transcript_biotype "protein_coding";	229772898	230052247	MSTRG.1975.2
1	229956229	229957520	gene_id "ENSSSCG00000005279"; gene_version "2"; gene_name "FOXB2"; gene_source "ensembl"; gene_biotype "protein_coding";	229772848	230055667	MSTRG.1975.1
1	229956229	229957520	gene_id "ENSSSCG00000005279"; gene_version "2"; gene_name "FOXB2"; gene_source "ensembl"; gene_biotype "protein_coding";	229772898	230052247	MSTRG.1975.2
1	229956229	229957520	gene_id "ENSSSCG00000005279"; gene_version "2"; transcript_id "ENSSSCT00000005814"; transcript_version "2"; gene_name "FOXB2"; gene_source "ensembl"; gene_biotype "protein_coding"; transcript_name "FOXB2-201"; transcript_source "ensembl"; transcript_biotype "protein_coding";	229772848	230055667	MSTRG.1975.1
1	229956229	229957520	gene_id "ENSSSCG00000005279"; gene_version "2"; transcript_id "ENSSSCT00000005814"; transcript_version "2"; gene_name "FOXB2"; gene_source "ensembl"; gene_biotype "protein_coding"; transcript_name "FOXB2-201"; transcript_source "ensembl"; transcript_biotype "protein_coding";	229772898	230052247	MSTRG.1975.2
1	229956229	229957035	gene_id "ENSSSCG00000005279"; gene_version "2"; transcript_id "ENSSSCT00000005814"; transcript_version "2"; exon_number "1"; gene_name "FOXB2"; gene_source "ensembl"; gene_biotype "protein_coding"; transcript_name "FOXB2-201"; transcript_source "ensembl"; transcript_biotype "protein_coding"; exon_id "ENSSSCE00000045290"; exon_version "2";	229772848	230055667	MSTRG.1975.1
1	229956229	229957035	gene_id "ENSSSCG00000005279"; gene_version "2"; transcript_id "ENSSSCT00000005814"; transcript_version "2"; exon_number "1"; gene_name "FOXB2"; gene_source "ensembl"; gene_biotype "protein_coding"; transcript_name "FOXB2-201"; transcript_source "ensembl"; transcript_biotype "protein_coding"; exon_id "ENSSSCE00000045290"; exon_version "2";	229772898	230052247	MSTRG.1975.2
1	229956229	229957035	gene_id "ENSSSCG00000005279"; gene_version "2"; transcript_id "ENSSSCT00000005814"; transcript_version "2"; exon_number "1"; gene_name "FOXB2"; gene_source "ensembl"; gene_biotype "protein_coding"; transcript_name "FOXB2-201"; transcript_source "ensembl"; transcript_biotype "protein_coding"; protein_id "ENSSSCP00000005670"; protein_version "2";	229772848	230055667	MSTRG.1975.1
1	229956229	229957035	gene_id "ENSSSCG00000005279"; gene_version "2"; transcript_id "ENSSSCT00000005814"; transcript_version "2"; exon_number "1"; gene_name "FOXB2"; gene_source "ensembl"; gene_biotype "protein_coding"; transcript_name "FOXB2-201"; transcript_source "ensembl"; transcript_biotype "protein_coding"; protein_id "ENSSSCP00000005670"; protein_version "2";	229772898	230052247	MSTRG.1975.2
1	229956229	229956231	gene_id "ENSSSCG00000005279"; gene_version "2"; transcript_id "ENSSSCT00000005814"; transcript_version "2"; exon_number "1"; gene_name "FOXB2"; gene_source "ensembl"; gene_biotype "protein_coding"; transcript_name "FOXB2-201"; transcript_source "ensembl"; transcript_biotype "protein_coding";	229772848	230055667	MSTRG.1975.1
1	229956229	229956231	gene_id "ENSSSCG00000005279"; gene_version "2"; transcript_id "ENSSSCT00000005814"; transcript_version "2"; exon_number "1"; gene_name "FOXB2"; gene_source "ensembl"; gene_biotype "protein_coding"; transcript_name "FOXB2-201"; transcript_source "ensembl"; transcript_biotype "protein_coding";	229772898	230052247	MSTRG.1975.2
1	229957068	229957520	gene_id "ENSSSCG00000005279"; gene_version "2"; transcript_id "ENSSSCT00000005814"; transcript_version "2"; exon_number "2"; gene_name "FOXB2"; gene_source "ensembl"; gene_biotype "protein_coding"; transcript_name "FOXB2-201"; transcript_source "ensembl"; transcript_biotype "protein_coding"; exon_id "ENSSSCE00000352227"; exon_version "1";	229772848	230055667	MSTRG.1975.1
1	229957068	229957520	gene_id "ENSSSCG00000005279"; gene_version "2"; transcript_id "ENSSSCT00000005814"; transcript_version "2"; exon_number "2"; gene_name "FOXB2"; gene_source "ensembl"; gene_biotype "protein_coding"; transcript_name "FOXB2-201"; transcript_source "ensembl"; transcript_biotype "protein_coding"; exon_id "ENSSSCE00000352227"; exon_version "1";	229772898	230052247	MSTRG.1975.2
1	229957068	229957517	gene_id "ENSSSCG00000005279"; gene_version "2"; transcript_id "ENSSSCT00000005814"; transcript_version "2"; exon_number "2"; gene_name "FOXB2"; gene_source "ensembl"; gene_biotype "protein_coding"; transcript_name "FOXB2-201"; transcript_source "ensembl"; transcript_biotype "protein_coding"; protein_id "ENSSSCP00000005670"; protein_version "2";	229772848	230055667	MSTRG.1975.1
1	229957068	229957517	gene_id "ENSSSCG00000005279"; gene_version "2"; transcript_id "ENSSSCT00000005814"; transcript_version "2"; exon_number "2"; gene_name "FOXB2"; gene_source "ensembl"; gene_biotype "protein_coding"; transcript_name "FOXB2-201"; transcript_source "ensembl"; transcript_biotype "protein_coding"; protein_id "ENSSSCP00000005670"; protein_version "2";	229772898	230052247	MSTRG.1975.2
1	229957518	229957520	gene_id "ENSSSCG00000005279"; gene_version "2"; transcript_id "ENSSSCT00000005814"; transcript_version "2"; exon_number "2"; gene_name "FOXB2"; gene_source "ensembl"; gene_biotype "protein_coding"; transcript_name "FOXB2-201"; transcript_source "ensembl"; transcript_biotype "protein_coding";	229772848	230055667	MSTRG.1975.1
1	229957518	229957520	gene_id "ENSSSCG00000005279"; gene_version "2"; transcript_id "ENSSSCT00000005814"; transcript_version "2"; exon_number "2"; gene_name "FOXB2"; gene_source "ensembl"; gene_biotype "protein_coding"; transcript_name "FOXB2-201"; transcript_source "ensembl"; transcript_biotype "protein_coding";	229772898	230052247	MSTRG.1975.2
1	237316398	237440387	gene_id "ENSSSCG00000005344"; gene_version "3"; gene_name "MELK"; gene_source "ensembl"; gene_biotype "protein_coding";	237347039	237551047	MSTRG.2051.1
1	237316398	237440387	gene_id "ENSSSCG00000005344"; gene_version "3"; transcript_id "ENSSSCT00000060405"; transcript_version "1"; gene_name "MELK"; gene_source "ensembl"; gene_biotype "protein_coding"; transcript_name "MELK-201"; transcript_source "ensembl"; transcript_biotype "protein_coding";	237347039	237551047	MSTRG.2051.1
1	237356545	237356643	gene_id "ENSSSCG00000005344"; gene_version "3"; transcript_id "ENSSSCT00000060405"; transcript_version "1"; exon_number "8"; gene_name "MELK"; gene_source "ensembl"; gene_biotype "protein_coding"; transcript_name "MELK-201"; transcript_source "ensembl"; transcript_biotype "protein_coding"; exon_id "ENSSSCE00000045920"; exon_version "1";	237347039	237551047	MSTRG.2051.1
1	237356545	237356643	gene_id "ENSSSCG00000005344"; gene_version "3"; transcript_id "ENSSSCT00000060405"; transcript_version "1"; exon_number "8"; gene_name "MELK"; gene_source "ensembl"; gene_biotype "protein_coding"; transcript_name "MELK-201"; transcript_source "ensembl"; transcript_biotype "protein_coding"; protein_id "ENSSSCP00000056245"; protein_version "1";	237347039	237551047	MSTRG.2051.1
1	237381209	237381277	gene_id "ENSSSCG00000005344"; gene_version "3"; transcript_id "ENSSSCT00000060405"; transcript_version "1"; exon_number "9"; gene_name "MELK"; gene_source "ensembl"; gene_biotype "protein_coding"; transcript_name "MELK-201"; transcript_source "ensembl"; transcript_biotype "protein_coding"; exon_id "ENSSSCE00000045921"; exon_version "1";	237347039	237551047	MSTRG.2051.1
1	237381209	237381277	gene_id "ENSSSCG00000005344"; gene_version "3"; transcript_id "ENSSSCT00000060405"; transcript_version "1"; exon_number "9"; gene_name "MELK"; gene_source "ensembl"; gene_biotype "protein_coding"; transcript_name "MELK-201"; transcript_source "ensembl"; transcript_biotype "protein_coding"; protein_id "ENSSSCP00000056245"; protein_version "1";	237347039	237551047	MSTRG.2051.1
1	237382689	237382787	gene_id "ENSSSCG00000005344"; gene_version "3"; transcript_id "ENSSSCT00000060405"; transcript_version "1"; exon_number "10"; gene_name "MELK"; gene_source "ensembl"; gene_biotype "protein_coding"; transcript_name "MELK-201"; transcript_source "ensembl"; transcript_biotype "protein_coding"; exon_id "ENSSSCE00000045922"; exon_version "1";	237347039	237551047	MSTRG.2051.1
1	237382689	237382787	gene_id "ENSSSCG00000005344"; gene_version "3"; transcript_id "ENSSSCT00000060405"; transcript_version "1"; exon_number "10"; gene_name "MELK"; gene_source "ensembl"; gene_biotype "protein_coding"; transcript_name "MELK-201"; transcript_source "ensembl"; transcript_biotype "protein_coding"; protein_id "ENSSSCP00000056245"; protein_version "1";	237347039	237551047	MSTRG.2051.1
1	237390716	237390802	gene_id "ENSSSCG00000005344"; gene_version "3"; transcript_id "ENSSSCT00000060405"; transcript_version "1"; exon_number "11"; gene_name "MELK"; gene_source "ensembl"; gene_biotype "protein_coding"; transcript_name "MELK-201"; transcript_source "ensembl"; transcript_biotype "protein_coding"; exon_id "ENSSSCE00000045923"; exon_version "1";	237347039	237551047	MSTRG.2051.1
1	237390716	237390802	gene_id "ENSSSCG00000005344"; gene_version "3"; transcript_id "ENSSSCT00000060405"; transcript_version "1"; exon_number "11"; gene_name "MELK"; gene_source "ensembl"; gene_biotype "protein_coding"; transcript_name "MELK-201"; transcript_source "ensembl"; transcript_biotype "protein_coding"; protein_id "ENSSSCP00000056245"; protein_version "1";	237347039	237551047	MSTRG.2051.1
1	237401566	237401694	gene_id "ENSSSCG00000005344"; gene_version "3"; transcript_id "ENSSSCT00000060405"; transcript_version "1"; exon_number "12"; gene_name "MELK"; gene_source "ensembl"; gene_biotype "protein_coding"; transcript_name "MELK-201"; transcript_source "ensembl"; transcript_biotype "protein_coding"; exon_id "ENSSSCE00000045924"; exon_version "1";	237347039	237551047	MSTRG.2051.1
1	237401566	237401694	gene_id "ENSSSCG00000005344"; gene_version "3"; transcript_id "ENSSSCT00000060405"; transcript_version "1"; exon_number "12"; gene_name "MELK"; gene_source "ensembl"; gene_biotype "protein_coding"; transcript_name "MELK-201"; transcript_source "ensembl"; transcript_biotype "protein_coding"; protein_id "ENSSSCP00000056245"; protein_version "1";	237347039	237551047	MSTRG.2051.1
1	237406983	237407105	gene_id "ENSSSCG00000005344"; gene_version "3"; transcript_id "ENSSSCT00000060405"; transcript_version "1"; exon_number "13"; gene_name "MELK"; gene_source "ensembl"; gene_biotype "protein_coding"; transcript_name "MELK-201"; transcript_source "ensembl"; transcript_biotype "protein_coding"; exon_id "ENSSSCE00000045925"; exon_version "1";	237347039	237551047	MSTRG.2051.1
1	237406983	237407105	gene_id "ENSSSCG00000005344"; gene_version "3"; transcript_id "ENSSSCT00000060405"; transcript_version "1"; exon_number "13"; gene_name "MELK"; gene_source "ensembl"; gene_biotype "protein_coding"; transcript_name "MELK-201"; transcript_source "ensembl"; transcript_biotype "protein_coding"; protein_id "ENSSSCP00000056245"; protein_version "1";	237347039	237551047	MSTRG.2051.1
1	237418044	237418275	gene_id "ENSSSCG00000005344"; gene_version "3"; transcript_id "ENSSSCT00000060405"; transcript_version "1"; exon_number "14"; gene_name "MELK"; gene_source "ensembl"; gene_biotype "protein_coding"; transcript_name "MELK-201"; transcript_source "ensembl"; transcript_biotype "protein_coding"; exon_id "ENSSSCE00000045926"; exon_version "1";	237347039	237551047	MSTRG.2051.1
1	237418044	237418275	gene_id "ENSSSCG00000005344"; gene_version "3"; transcript_id "ENSSSCT00000060405"; transcript_version "1"; exon_number "14"; gene_name "MELK"; gene_source "ensembl"; gene_biotype "protein_coding"; transcript_name "MELK-201"; transcript_source "ensembl"; transcript_biotype "protein_coding"; protein_id "ENSSSCP00000056245"; protein_version "1";	237347039	237551047	MSTRG.2051.1
1	237420091	237420187	gene_id "ENSSSCG00000005344"; gene_version "3"; transcript_id "ENSSSCT00000060405"; transcript_version "1"; exon_number "15"; gene_name "MELK"; gene_source "ensembl"; gene_biotype "protein_coding"; transcript_name "MELK-201"; transcript_source "ensembl"; transcript_biotype "protein_coding"; exon_id "ENSSSCE00000045927"; exon_version "1";	237347039	237551047	MSTRG.2051.1
1	237420091	237420187	gene_id "ENSSSCG00000005344"; gene_version "3"; transcript_id "ENSSSCT00000060405"; transcript_version "1"; exon_number "15"; gene_name "MELK"; gene_source "ensembl"; gene_biotype "protein_coding"; transcript_name "MELK-201"; transcript_source "ensembl"; transcript_biotype "protein_coding"; protein_id "ENSSSCP00000056245"; protein_version "1";	237347039	237551047	MSTRG.2051.1
1	237421455	237421623	gene_id "ENSSSCG00000005344"; gene_version "3"; transcript_id "ENSSSCT00000060405"; transcript_version "1"; exon_number "16"; gene_name "MELK"; gene_source "ensembl"; gene_biotype "protein_coding"; transcript_name "MELK-201"; transcript_source "ensembl"; transcript_biotype "protein_coding"; exon_id "ENSSSCE00000045928"; exon_version "1";	237347039	237551047	MSTRG.2051.1
1	237421455	237421623	gene_id "ENSSSCG00000005344"; gene_version "3"; transcript_id "ENSSSCT00000060405"; transcript_version "1"; exon_number "16"; gene_name "MELK"; gene_source "ensembl"; gene_biotype "protein_coding"; transcript_name "MELK-201"; transcript_source "ensembl"; transcript_biotype "protein_coding"; protein_id "ENSSSCP00000056245"; protein_version "1";	237347039	237551047	MSTRG.2051.1
1	237427536	237427639	gene_id "ENSSSCG00000005344"; gene_version "3"; transcript_id "ENSSSCT00000060405"; transcript_version "1"; exon_number "17"; gene_name "MELK"; gene_source "ensembl"; gene_biotype "protein_coding"; transcript_name "MELK-201"; transcript_source "ensembl"; transcript_biotype "protein_coding"; exon_id "ENSSSCE00000045929"; exon_version "1";	237347039	237551047	MSTRG.2051.1
1	237427536	237427639	gene_id "ENSSSCG00000005344"; gene_version "3"; transcript_id "ENSSSCT00000060405"; transcript_version "1"; exon_number "17"; gene_name "MELK"; gene_source "ensembl"; gene_biotype "protein_coding"; transcript_name "MELK-201"; transcript_source "ensembl"; transcript_biotype "protein_coding"; protein_id "ENSSSCP00000056245"; protein_version "1";	237347039	237551047	MSTRG.2051.1
1	237430993	237431083	gene_id "ENSSSCG00000005344"; gene_version "3"; transcript_id "ENSSSCT00000060405"; transcript_version "1"; exon_number "18"; gene_name "MELK"; gene_source "ensembl"; gene_biotype "protein_coding"; transcript_name "MELK-201"; transcript_source "ensembl"; transcript_biotype "protein_coding"; exon_id "ENSSSCE00000285008"; exon_version "1";	237347039	237551047	MSTRG.2051.1
1	237430993	237431083	gene_id "ENSSSCG00000005344"; gene_version "3"; transcript_id "ENSSSCT00000060405"; transcript_version "1"; exon_number "18"; gene_name "MELK"; gene_source "ensembl"; gene_biotype "protein_coding"; transcript_name "MELK-201"; transcript_source "ensembl"; transcript_biotype "protein_coding"; protein_id "ENSSSCP00000056245"; protein_version "1";	237347039	237551047	MSTRG.2051.1
1	237437530	237440387	gene_id "ENSSSCG00000005344"; gene_version "3"; transcript_id "ENSSSCT00000060405"; transcript_version "1"; exon_number "19"; gene_name "MELK"; gene_source "ensembl"; gene_biotype "protein_coding"; transcript_name "MELK-201"; transcript_source "ensembl"; transcript_biotype "protein_coding"; exon_id "ENSSSCE00000368488"; exon_version "1";	237347039	237551047	MSTRG.2051.1
1	237437530	237437628	gene_id "ENSSSCG00000005344"; gene_version "3"; transcript_id "ENSSSCT00000060405"; transcript_version "1"; exon_number "19"; gene_name "MELK"; gene_source "ensembl"; gene_biotype "protein_coding"; transcript_name "MELK-201"; transcript_source "ensembl"; transcript_biotype "protein_coding"; protein_id "ENSSSCP00000056245"; protein_version "1";	237347039	237551047	MSTRG.2051.1
1	237437629	237437631	gene_id "ENSSSCG00000005344"; gene_version "3"; transcript_id "ENSSSCT00000060405"; transcript_version "1"; exon_number "19"; gene_name "MELK"; gene_source "ensembl"; gene_biotype "protein_coding"; transcript_name "MELK-201"; transcript_source "ensembl"; transcript_biotype "protein_coding";	237347039	237551047	MSTRG.2051.1
1	237437632	237440387	gene_id "ENSSSCG00000005344"; gene_version "3"; transcript_id "ENSSSCT00000060405"; transcript_version "1"; gene_name "MELK"; gene_source "ensembl"; gene_biotype "protein_coding"; transcript_name "MELK-201"; transcript_source "ensembl"; transcript_biotype "protein_coding";	237347039	237551047	MSTRG.2051.1
1	237317125	237440387	gene_id "ENSSSCG00000005344"; gene_version "3"; transcript_id "ENSSSCT00000050904"; transcript_version "1"; gene_name "MELK"; gene_source "ensembl"; gene_biotype "protein_coding"; transcript_name "MELK-202"; transcript_source "ensembl"; transcript_biotype "protein_coding";	237347039	237551047	MSTRG.2051.1
1	237356545	237356643	gene_id "ENSSSCG00000005344"; gene_version "3"; transcript_id "ENSSSCT00000050904"; transcript_version "1"; exon_number "9"; gene_name "MELK"; gene_source "ensembl"; gene_biotype "protein_coding"; transcript_name "MELK-202"; transcript_source "ensembl"; transcript_biotype "protein_coding"; exon_id "ENSSSCE00000045920"; exon_version "1";	237347039	237551047	MSTRG.2051.1
1	237356545	237356643	gene_id "ENSSSCG00000005344"; gene_version "3"; transcript_id "ENSSSCT00000050904"; transcript_version "1"; exon_number "9"; gene_name "MELK"; gene_source "ensembl"; gene_biotype "protein_coding"; transcript_name "MELK-202"; transcript_source "ensembl"; transcript_biotype "protein_coding"; protein_id "ENSSSCP00000056935"; protein_version "1";	237347039	237551047	MSTRG.2051.1
1	237381209	237381277	gene_id "ENSSSCG00000005344"; gene_version "3"; transcript_id "ENSSSCT00000050904"; transcript_version "1"; exon_number "10"; gene_name "MELK"; gene_source "ensembl"; gene_biotype "protein_coding"; transcript_name "MELK-202"; transcript_source "ensembl"; transcript_biotype "protein_coding"; exon_id "ENSSSCE00000045921"; exon_version "1";	237347039	237551047	MSTRG.2051.1
1	237381209	237381277	gene_id "ENSSSCG00000005344"; gene_version "3"; transcript_id "ENSSSCT00000050904"; transcript_version "1"; exon_number "10"; gene_name "MELK"; gene_source "ensembl"; gene_biotype "protein_coding"; transcript_name "MELK-202"; transcript_source "ensembl"; transcript_biotype "protein_coding"; protein_id "ENSSSCP00000056935"; protein_version "1";	237347039	237551047	MSTRG.2051.1
1	237382689	237382787	gene_id "ENSSSCG00000005344"; gene_version "3"; transcript_id "ENSSSCT00000050904"; transcript_version "1"; exon_number "11"; gene_name "MELK"; gene_source "ensembl"; gene_biotype "protein_coding"; transcript_name "MELK-202"; transcript_source "ensembl"; transcript_biotype "protein_coding"; exon_id "ENSSSCE00000045922"; exon_version "1";	237347039	237551047	MSTRG.2051.1
1	237382689	237382787	gene_id "ENSSSCG00000005344"; gene_version "3"; transcript_id "ENSSSCT00000050904"; transcript_version "1"; exon_number "11"; gene_name "MELK"; gene_source "ensembl"; gene_biotype "protein_coding"; transcript_name "MELK-202"; transcript_source "ensembl"; transcript_biotype "protein_coding"; protein_id "ENSSSCP00000056935"; protein_version "1";	237347039	237551047	MSTRG.2051.1
1	237390716	237390802	gene_id "ENSSSCG00000005344"; gene_version "3"; transcript_id "ENSSSCT00000050904"; transcript_version "1"; exon_number "12"; gene_name "MELK"; gene_source "ensembl"; gene_biotype "protein_coding"; transcript_name "MELK-202"; transcript_source "ensembl"; transcript_biotype "protein_coding"; exon_id "ENSSSCE00000045923"; exon_version "1";	237347039	237551047	MSTRG.2051.1
1	237390716	237390802	gene_id "ENSSSCG00000005344"; gene_version "3"; transcript_id "ENSSSCT00000050904"; transcript_version "1"; exon_number "12"; gene_name "MELK"; gene_source "ensembl"; gene_biotype "protein_coding"; transcript_name "MELK-202"; transcript_source "ensembl"; transcript_biotype "protein_coding"; protein_id "ENSSSCP00000056935"; protein_version "1";	237347039	237551047	MSTRG.2051.1
1	237401566	237401694	gene_id "ENSSSCG00000005344"; gene_version "3"; transcript_id "ENSSSCT00000050904"; transcript_version "1"; exon_number "13"; gene_name "MELK"; gene_source "ensembl"; gene_biotype "protein_coding"; transcript_name "MELK-202"; transcript_source "ensembl"; transcript_biotype "protein_coding"; exon_id "ENSSSCE00000045924"; exon_version "1";	237347039	237551047	MSTRG.2051.1
1	237401566	237401694	gene_id "ENSSSCG00000005344"; gene_version "3"; transcript_id "ENSSSCT00000050904"; transcript_version "1"; exon_number "13"; gene_name "MELK"; gene_source "ensembl"; gene_biotype "protein_coding"; transcript_name "MELK-202"; transcript_source "ensembl"; transcript_biotype "protein_coding"; protein_id "ENSSSCP00000056935"; protein_version "1";	237347039	237551047	MSTRG.2051.1
1	237406983	237407105	gene_id "ENSSSCG00000005344"; gene_version "3"; transcript_id "ENSSSCT00000050904"; transcript_version "1"; exon_number "14"; gene_name "MELK"; gene_source "ensembl"; gene_biotype "protein_coding"; transcript_name "MELK-202"; transcript_source "ensembl"; transcript_biotype "protein_coding"; exon_id "ENSSSCE00000045925"; exon_version "1";	237347039	237551047	MSTRG.2051.1
1	237406983	237407105	gene_id "ENSSSCG00000005344"; gene_version "3"; transcript_id "ENSSSCT00000050904"; transcript_version "1"; exon_number "14"; gene_name "MELK"; gene_source "ensembl"; gene_biotype "protein_coding"; transcript_name "MELK-202"; transcript_source "ensembl"; transcript_biotype "protein_coding"; protein_id "ENSSSCP00000056935"; protein_version "1";	237347039	237551047	MSTRG.2051.1
1	237418044	237418275	gene_id "ENSSSCG00000005344"; gene_version "3"; transcript_id "ENSSSCT00000050904"; transcript_version "1"; exon_number "15"; gene_name "MELK"; gene_source "ensembl"; gene_biotype "protein_coding"; transcript_name "MELK-202"; transcript_source "ensembl"; transcript_biotype "protein_coding"; exon_id "ENSSSCE00000045926"; exon_version "1";	237347039	237551047	MSTRG.2051.1
1	237418044	237418275	gene_id "ENSSSCG00000005344"; gene_version "3"; transcript_id "ENSSSCT00000050904"; transcript_version "1"; exon_number "15"; gene_name "MELK"; gene_source "ensembl"; gene_biotype "protein_coding"; transcript_name "MELK-202"; transcript_source "ensembl"; transcript_biotype "protein_coding"; protein_id "ENSSSCP00000056935"; protein_version "1";	237347039	237551047	MSTRG.2051.1
1	237420091	237420187	gene_id "ENSSSCG00000005344"; gene_version "3"; transcript_id "ENSSSCT00000050904"; transcript_version "1"; exon_number "16"; gene_name "MELK"; gene_source "ensembl"; gene_biotype "protein_coding"; transcript_name "MELK-202"; transcript_source "ensembl"; transcript_biotype "protein_coding"; exon_id "ENSSSCE00000045927"; exon_version "1";	237347039	237551047	MSTRG.2051.1
1	237420091	237420187	gene_id "ENSSSCG00000005344"; gene_version "3"; transcript_id "ENSSSCT00000050904"; transcript_version "1"; exon_number "16"; gene_name "MELK"; gene_source "ensembl"; gene_biotype "protein_coding"; transcript_name "MELK-202"; transcript_source "ensembl"; transcript_biotype "protein_coding"; protein_id "ENSSSCP00000056935"; protein_version "1";	237347039	237551047	MSTRG.2051.1
1	237421455	237421623	gene_id "ENSSSCG00000005344"; gene_version "3"; transcript_id "ENSSSCT00000050904"; transcript_version "1"; exon_number "17"; gene_name "MELK"; gene_source "ensembl"; gene_biotype "protein_coding"; transcript_name "MELK-202"; transcript_source "ensembl"; transcript_biotype "protein_coding"; exon_id "ENSSSCE00000045928"; exon_version "1";	237347039	237551047	MSTRG.2051.1
1	237421455	237421623	gene_id "ENSSSCG00000005344"; gene_version "3"; transcript_id "ENSSSCT00000050904"; transcript_version "1"; exon_number "17"; gene_name "MELK"; gene_source "ensembl"; gene_biotype "protein_coding"; transcript_name "MELK-202"; transcript_source "ensembl"; transcript_biotype "protein_coding"; protein_id "ENSSSCP00000056935"; protein_version "1";	237347039	237551047	MSTRG.2051.1
1	237427536	237427639	gene_id "ENSSSCG00000005344"; gene_version "3"; transcript_id "ENSSSCT00000050904"; transcript_version "1"; exon_number "18"; gene_name "MELK"; gene_source "ensembl"; gene_biotype "protein_coding"; transcript_name "MELK-202"; transcript_source "ensembl"; transcript_biotype "protein_coding"; exon_id "ENSSSCE00000045929"; exon_version "1";	237347039	237551047	MSTRG.2051.1
1	237427536	237427639	gene_id "ENSSSCG00000005344"; gene_version "3"; transcript_id "ENSSSCT00000050904"; transcript_version "1"; exon_number "18"; gene_name "MELK"; gene_source "ensembl"; gene_biotype "protein_coding"; transcript_name "MELK-202"; transcript_source "ensembl"; transcript_biotype "protein_coding"; protein_id "ENSSSCP00000056935"; protein_version "1";	237347039	237551047	MSTRG.2051.1
1	237430993	237431083	gene_id "ENSSSCG00000005344"; gene_version "3"; transcript_id "ENSSSCT00000050904"; transcript_version "1"; exon_number "19"; gene_name "MELK"; gene_source "ensembl"; gene_biotype "protein_coding"; transcript_name "MELK-202"; transcript_source "ensembl"; transcript_biotype "protein_coding"; exon_id "ENSSSCE00000285008"; exon_version "1";	237347039	237551047	MSTRG.2051.1
1	237430993	237431083	gene_id "ENSSSCG00000005344"; gene_version "3"; transcript_id "ENSSSCT00000050904"; transcript_version "1"; exon_number "19"; gene_name "MELK"; gene_source "ensembl"; gene_biotype "protein_coding"; transcript_name "MELK-202"; transcript_source "ensembl"; transcript_biotype "protein_coding"; protein_id "ENSSSCP00000056935"; protein_version "1";	237347039	237551047	MSTRG.2051.1
1	237437530	237440387	gene_id "ENSSSCG00000005344"; gene_version "3"; transcript_id "ENSSSCT00000050904"; transcript_version "1"; exon_number "20"; gene_name "MELK"; gene_source "ensembl"; gene_biotype "protein_coding"; transcript_name "MELK-202"; transcript_source "ensembl"; transcript_biotype "protein_coding"; exon_id "ENSSSCE00000368488"; exon_version "1";	237347039	237551047	MSTRG.2051.1
1	237437530	237437628	gene_id "ENSSSCG00000005344"; gene_version "3"; transcript_id "ENSSSCT00000050904"; transcript_version "1"; exon_number "20"; gene_name "MELK"; gene_source "ensembl"; gene_biotype "protein_coding"; transcript_name "MELK-202"; transcript_source "ensembl"; transcript_biotype "protein_coding"; protein_id "ENSSSCP00000056935"; protein_version "1";	237347039	237551047	MSTRG.2051.1
1	237437629	237437631	gene_id "ENSSSCG00000005344"; gene_version "3"; transcript_id "ENSSSCT00000050904"; transcript_version "1"; exon_number "20"; gene_name "MELK"; gene_source "ensembl"; gene_biotype "protein_coding"; transcript_name "MELK-202"; transcript_source "ensembl"; transcript_biotype "protein_coding";	237347039	237551047	MSTRG.2051.1
1	237437632	237440387	gene_id "ENSSSCG00000005344"; gene_version "3"; transcript_id "ENSSSCT00000050904"; transcript_version "1"; gene_name "MELK"; gene_source "ensembl"; gene_biotype "protein_coding"; transcript_name "MELK-202"; transcript_source "ensembl"; transcript_biotype "protein_coding";	237347039	237551047	MSTRG.2051.1
1	237317199	237431516	gene_id "ENSSSCG00000005344"; gene_version "3"; transcript_id "ENSSSCT00000005883"; transcript_version "3"; gene_name "MELK"; gene_source "ensembl"; gene_biotype "protein_coding"; transcript_name "MELK-203"; transcript_source "ensembl"; transcript_biotype "protein_coding";	237347039	237551047	MSTRG.2051.1
1	237356545	237356643	gene_id "ENSSSCG00000005344"; gene_version "3"; transcript_id "ENSSSCT00000005883"; transcript_version "3"; exon_number "7"; gene_name "MELK"; gene_source "ensembl"; gene_biotype "protein_coding"; transcript_name "MELK-203"; transcript_source "ensembl"; transcript_biotype "protein_coding"; exon_id "ENSSSCE00000045920"; exon_version "1";	237347039	237551047	MSTRG.2051.1
1	237356545	237356643	gene_id "ENSSSCG00000005344"; gene_version "3"; transcript_id "ENSSSCT00000005883"; transcript_version "3"; exon_number "7"; gene_name "MELK"; gene_source "ensembl"; gene_biotype "protein_coding"; transcript_name "MELK-203"; transcript_source "ensembl"; transcript_biotype "protein_coding"; protein_id "ENSSSCP00000005737"; protein_version "3";	237347039	237551047	MSTRG.2051.1
1	237381209	237381277	gene_id "ENSSSCG00000005344"; gene_version "3"; transcript_id "ENSSSCT00000005883"; transcript_version "3"; exon_number "8"; gene_name "MELK"; gene_source "ensembl"; gene_biotype "protein_coding"; transcript_name "MELK-203"; transcript_source "ensembl"; transcript_biotype "protein_coding"; exon_id "ENSSSCE00000045921"; exon_version "1";	237347039	237551047	MSTRG.2051.1
1	237381209	237381277	gene_id "ENSSSCG00000005344"; gene_version "3"; transcript_id "ENSSSCT00000005883"; transcript_version "3"; exon_number "8"; gene_name "MELK"; gene_source "ensembl"; gene_biotype "protein_coding"; transcript_name "MELK-203"; transcript_source "ensembl"; transcript_biotype "protein_coding"; protein_id "ENSSSCP00000005737"; protein_version "3";	237347039	237551047	MSTRG.2051.1
1	237382689	237382787	gene_id "ENSSSCG00000005344"; gene_version "3"; transcript_id "ENSSSCT00000005883"; transcript_version "3"; exon_number "9"; gene_name "MELK"; gene_source "ensembl"; gene_biotype "protein_coding"; transcript_name "MELK-203"; transcript_source "ensembl"; transcript_biotype "protein_coding"; exon_id "ENSSSCE00000045922"; exon_version "1";	237347039	237551047	MSTRG.2051.1
1	237382689	237382787	gene_id "ENSSSCG00000005344"; gene_version "3"; transcript_id "ENSSSCT00000005883"; transcript_version "3"; exon_number "9"; gene_name "MELK"; gene_source "ensembl"; gene_biotype "protein_coding"; transcript_name "MELK-203"; transcript_source "ensembl"; transcript_biotype "protein_coding"; protein_id "ENSSSCP00000005737"; protein_version "3";	237347039	237551047	MSTRG.2051.1
1	237390716	237390802	gene_id "ENSSSCG00000005344"; gene_version "3"; transcript_id "ENSSSCT00000005883"; transcript_version "3"; exon_number "10"; gene_name "MELK"; gene_source "ensembl"; gene_biotype "protein_coding"; transcript_name "MELK-203"; transcript_source "ensembl"; transcript_biotype "protein_coding"; exon_id "ENSSSCE00000045923"; exon_version "1";	237347039	237551047	MSTRG.2051.1
1	237390716	237390802	gene_id "ENSSSCG00000005344"; gene_version "3"; transcript_id "ENSSSCT00000005883"; transcript_version "3"; exon_number "10"; gene_name "MELK"; gene_source "ensembl"; gene_biotype "protein_coding"; transcript_name "MELK-203"; transcript_source "ensembl"; transcript_biotype "protein_coding"; protein_id "ENSSSCP00000005737"; protein_version "3";	237347039	237551047	MSTRG.2051.1
1	237401566	237401694	gene_id "ENSSSCG00000005344"; gene_version "3"; transcript_id "ENSSSCT00000005883"; transcript_version "3"; exon_number "11"; gene_name "MELK"; gene_source "ensembl"; gene_biotype "protein_coding"; transcript_name "MELK-203"; transcript_source "ensembl"; transcript_biotype "protein_coding"; exon_id "ENSSSCE00000045924"; exon_version "1";	237347039	237551047	MSTRG.2051.1
1	237401566	237401694	gene_id "ENSSSCG00000005344"; gene_version "3"; transcript_id "ENSSSCT00000005883"; transcript_version "3"; exon_number "11"; gene_name "MELK"; gene_source "ensembl"; gene_biotype "protein_coding"; transcript_name "MELK-203"; transcript_source "ensembl"; transcript_biotype "protein_coding"; protein_id "ENSSSCP00000005737"; protein_version "3";	237347039	237551047	MSTRG.2051.1
1	237406983	237407105	gene_id "ENSSSCG00000005344"; gene_version "3"; transcript_id "ENSSSCT00000005883"; transcript_version "3"; exon_number "12"; gene_name "MELK"; gene_source "ensembl"; gene_biotype "protein_coding"; transcript_name "MELK-203"; transcript_source "ensembl"; transcript_biotype "protein_coding"; exon_id "ENSSSCE00000045925"; exon_version "1";	237347039	237551047	MSTRG.2051.1
1	237406983	237407105	gene_id "ENSSSCG00000005344"; gene_version "3"; transcript_id "ENSSSCT00000005883"; transcript_version "3"; exon_number "12"; gene_name "MELK"; gene_source "ensembl"; gene_biotype "protein_coding"; transcript_name "MELK-203"; transcript_source "ensembl"; transcript_biotype "protein_coding"; protein_id "ENSSSCP00000005737"; protein_version "3";	237347039	237551047	MSTRG.2051.1
1	237418044	237418275	gene_id "ENSSSCG00000005344"; gene_version "3"; transcript_id "ENSSSCT00000005883"; transcript_version "3"; exon_number "13"; gene_name "MELK"; gene_source "ensembl"; gene_biotype "protein_coding"; transcript_name "MELK-203"; transcript_source "ensembl"; transcript_biotype "protein_coding"; exon_id "ENSSSCE00000045926"; exon_version "1";	237347039	237551047	MSTRG.2051.1
1	237418044	237418275	gene_id "ENSSSCG00000005344"; gene_version "3"; transcript_id "ENSSSCT00000005883"; transcript_version "3"; exon_number "13"; gene_name "MELK"; gene_source "ensembl"; gene_biotype "protein_coding"; transcript_name "MELK-203"; transcript_source "ensembl"; transcript_biotype "protein_coding"; protein_id "ENSSSCP00000005737"; protein_version "3";	237347039	237551047	MSTRG.2051.1
1	237420091	237420187	gene_id "ENSSSCG00000005344"; gene_version "3"; transcript_id "ENSSSCT00000005883"; transcript_version "3"; exon_number "14"; gene_name "MELK"; gene_source "ensembl"; gene_biotype "protein_coding"; transcript_name "MELK-203"; transcript_source "ensembl"; transcript_biotype "protein_coding"; exon_id "ENSSSCE00000045927"; exon_version "1";	237347039	237551047	MSTRG.2051.1
1	237420091	237420187	gene_id "ENSSSCG00000005344"; gene_version "3"; transcript_id "ENSSSCT00000005883"; transcript_version "3"; exon_number "14"; gene_name "MELK"; gene_source "ensembl"; gene_biotype "protein_coding"; transcript_name "MELK-203"; transcript_source "ensembl"; transcript_biotype "protein_coding"; protein_id "ENSSSCP00000005737"; protein_version "3";	237347039	237551047	MSTRG.2051.1
1	237421455	237421623	gene_id "ENSSSCG00000005344"; gene_version "3"; transcript_id "ENSSSCT00000005883"; transcript_version "3"; exon_number "15"; gene_name "MELK"; gene_source "ensembl"; gene_biotype "protein_coding"; transcript_name "MELK-203"; transcript_source "ensembl"; transcript_biotype "protein_coding"; exon_id "ENSSSCE00000045928"; exon_version "1";	237347039	237551047	MSTRG.2051.1
1	237421455	237421623	gene_id "ENSSSCG00000005344"; gene_version "3"; transcript_id "ENSSSCT00000005883"; transcript_version "3"; exon_number "15"; gene_name "MELK"; gene_source "ensembl"; gene_biotype "protein_coding"; transcript_name "MELK-203"; transcript_source "ensembl"; transcript_biotype "protein_coding"; protein_id "ENSSSCP00000005737"; protein_version "3";	237347039	237551047	MSTRG.2051.1
1	237427536	237427639	gene_id "ENSSSCG00000005344"; gene_version "3"; transcript_id "ENSSSCT00000005883"; transcript_version "3"; exon_number "16"; gene_name "MELK"; gene_source "ensembl"; gene_biotype "protein_coding"; transcript_name "MELK-203"; transcript_source "ensembl"; transcript_biotype "protein_coding"; exon_id "ENSSSCE00000045929"; exon_version "1";	237347039	237551047	MSTRG.2051.1
1	237427536	237427639	gene_id "ENSSSCG00000005344"; gene_version "3"; transcript_id "ENSSSCT00000005883"; transcript_version "3"; exon_number "16"; gene_name "MELK"; gene_source "ensembl"; gene_biotype "protein_coding"; transcript_name "MELK-203"; transcript_source "ensembl"; transcript_biotype "protein_coding"; protein_id "ENSSSCP00000005737"; protein_version "3";	237347039	237551047	MSTRG.2051.1
1	237430993	237431516	gene_id "ENSSSCG00000005344"; gene_version "3"; transcript_id "ENSSSCT00000005883"; transcript_version "3"; exon_number "17"; gene_name "MELK"; gene_source "ensembl"; gene_biotype "protein_coding"; transcript_name "MELK-203"; transcript_source "ensembl"; transcript_biotype "protein_coding"; exon_id "ENSSSCE00000045930"; exon_version "3";	237347039	237551047	MSTRG.2051.1
1	237430993	237431167	gene_id "ENSSSCG00000005344"; gene_version "3"; transcript_id "ENSSSCT00000005883"; transcript_version "3"; exon_number "17"; gene_name "MELK"; gene_source "ensembl"; gene_biotype "protein_coding"; transcript_name "MELK-203"; transcript_source "ensembl"; transcript_biotype "protein_coding"; protein_id "ENSSSCP00000005737"; protein_version "3";	237347039	237551047	MSTRG.2051.1
1	237431168	237431170	gene_id "ENSSSCG00000005344"; gene_version "3"; transcript_id "ENSSSCT00000005883"; transcript_version "3"; exon_number "17"; gene_name "MELK"; gene_source "ensembl"; gene_biotype "protein_coding"; transcript_name "MELK-203"; transcript_source "ensembl"; transcript_biotype "protein_coding";	237347039	237551047	MSTRG.2051.1
1	237431171	237431516	gene_id "ENSSSCG00000005344"; gene_version "3"; transcript_id "ENSSSCT00000005883"; transcript_version "3"; gene_name "MELK"; gene_source "ensembl"; gene_biotype "protein_coding"; transcript_name "MELK-203"; transcript_source "ensembl"; transcript_biotype "protein_coding";	237347039	237551047	MSTRG.2051.1
1	254601882	254672964	gene_id "ENSSSCG00000005484"; gene_version "3"; gene_name "ZNF618"; gene_source "ensembl"; gene_biotype "protein_coding";	254622524	254823909	MSTRG.2252.1
1	254601882	254672964	gene_id "ENSSSCG00000005484"; gene_version "3"; transcript_id "ENSSSCT00000006030"; transcript_version "3"; gene_name "ZNF618"; gene_source "ensembl"; gene_biotype "protein_coding"; transcript_name "ZNF618-201"; transcript_source "ensembl"; transcript_biotype "protein_coding";	254622524	254823909	MSTRG.2252.1
1	254631860	254631949	gene_id "ENSSSCG00000005484"; gene_version "3"; transcript_id "ENSSSCT00000006030"; transcript_version "3"; exon_number "8"; gene_name "ZNF618"; gene_source "ensembl"; gene_biotype "protein_coding"; transcript_name "ZNF618-201"; transcript_source "ensembl"; transcript_biotype "protein_coding"; exon_id "ENSSSCE00000047084"; exon_version "1";	254622524	254823909	MSTRG.2252.1
1	254631860	254631949	gene_id "ENSSSCG00000005484"; gene_version "3"; transcript_id "ENSSSCT00000006030"; transcript_version "3"; exon_number "8"; gene_name "ZNF618"; gene_source "ensembl"; gene_biotype "protein_coding"; transcript_name "ZNF618-201"; transcript_source "ensembl"; transcript_biotype "protein_coding"; protein_id "ENSSSCP00000005880"; protein_version "3";	254622524	254823909	MSTRG.2252.1
1	254646776	254647015	gene_id "ENSSSCG00000005484"; gene_version "3"; transcript_id "ENSSSCT00000006030"; transcript_version "3"; exon_number "9"; gene_name "ZNF618"; gene_source "ensembl"; gene_biotype "protein_coding"; transcript_name "ZNF618-201"; transcript_source "ensembl"; transcript_biotype "protein_coding"; exon_id "ENSSSCE00000047085"; exon_version "1";	254622524	254823909	MSTRG.2252.1
1	254646776	254647015	gene_id "ENSSSCG00000005484"; gene_version "3"; transcript_id "ENSSSCT00000006030"; transcript_version "3"; exon_number "9"; gene_name "ZNF618"; gene_source "ensembl"; gene_biotype "protein_coding"; transcript_name "ZNF618-201"; transcript_source "ensembl"; transcript_biotype "protein_coding"; protein_id "ENSSSCP00000005880"; protein_version "3";	254622524	254823909	MSTRG.2252.1
1	254650899	254650982	gene_id "ENSSSCG00000005484"; gene_version "3"; transcript_id "ENSSSCT00000006030"; transcript_version "3"; exon_number "10"; gene_name "ZNF618"; gene_source "ensembl"; gene_biotype "protein_coding"; transcript_name "ZNF618-201"; transcript_source "ensembl"; transcript_biotype "protein_coding"; exon_id "ENSSSCE00000047086"; exon_version "1";	254622524	254823909	MSTRG.2252.1
1	254650899	254650982	gene_id "ENSSSCG00000005484"; gene_version "3"; transcript_id "ENSSSCT00000006030"; transcript_version "3"; exon_number "10"; gene_name "ZNF618"; gene_source "ensembl"; gene_biotype "protein_coding"; transcript_name "ZNF618-201"; transcript_source "ensembl"; transcript_biotype "protein_coding"; protein_id "ENSSSCP00000005880"; protein_version "3";	254622524	254823909	MSTRG.2252.1
1	254654086	254654163	gene_id "ENSSSCG00000005484"; gene_version "3"; transcript_id "ENSSSCT00000006030"; transcript_version "3"; exon_number "11"; gene_name "ZNF618"; gene_source "ensembl"; gene_biotype "protein_coding"; transcript_name "ZNF618-201"; transcript_source "ensembl"; transcript_biotype "protein_coding"; exon_id "ENSSSCE00000047087"; exon_version "2";	254622524	254823909	MSTRG.2252.1
1	254654086	254654163	gene_id "ENSSSCG00000005484"; gene_version "3"; transcript_id "ENSSSCT00000006030"; transcript_version "3"; exon_number "11"; gene_name "ZNF618"; gene_source "ensembl"; gene_biotype "protein_coding"; transcript_name "ZNF618-201"; transcript_source "ensembl"; transcript_biotype "protein_coding"; protein_id "ENSSSCP00000005880"; protein_version "3";	254622524	254823909	MSTRG.2252.1
1	254670665	254670766	gene_id "ENSSSCG00000005484"; gene_version "3"; transcript_id "ENSSSCT00000006030"; transcript_version "3"; exon_number "12"; gene_name "ZNF618"; gene_source "ensembl"; gene_biotype "protein_coding"; transcript_name "ZNF618-201"; transcript_source "ensembl"; transcript_biotype "protein_coding"; exon_id "ENSSSCE00000047088"; exon_version "2";	254622524	254823909	MSTRG.2252.1
1	254670665	254670766	gene_id "ENSSSCG00000005484"; gene_version "3"; transcript_id "ENSSSCT00000006030"; transcript_version "3"; exon_number "12"; gene_name "ZNF618"; gene_source "ensembl"; gene_biotype "protein_coding"; transcript_name "ZNF618-201"; transcript_source "ensembl"; transcript_biotype "protein_coding"; protein_id "ENSSSCP00000005880"; protein_version "3";	254622524	254823909	MSTRG.2252.1
1	254671449	254671613	gene_id "ENSSSCG00000005484"; gene_version "3"; transcript_id "ENSSSCT00000006030"; transcript_version "3"; exon_number "13"; gene_name "ZNF618"; gene_source "ensembl"; gene_biotype "protein_coding"; transcript_name "ZNF618-201"; transcript_source "ensembl"; transcript_biotype "protein_coding"; exon_id "ENSSSCE00000343205"; exon_version "1";	254622524	254823909	MSTRG.2252.1
1	254671449	254671613	gene_id "ENSSSCG00000005484"; gene_version "3"; transcript_id "ENSSSCT00000006030"; transcript_version "3"; exon_number "13"; gene_name "ZNF618"; gene_source "ensembl"; gene_biotype "protein_coding"; transcript_name "ZNF618-201"; transcript_source "ensembl"; transcript_biotype "protein_coding"; protein_id "ENSSSCP00000005880"; protein_version "3";	254622524	254823909	MSTRG.2252.1
1	254671631	254672964	gene_id "ENSSSCG00000005484"; gene_version "3"; transcript_id "ENSSSCT00000006030"; transcript_version "3"; exon_number "14"; gene_name "ZNF618"; gene_source "ensembl"; gene_biotype "protein_coding"; transcript_name "ZNF618-201"; transcript_source "ensembl"; transcript_biotype "protein_coding"; exon_id "ENSSSCE00000047089"; exon_version "2";	254622524	254823909	MSTRG.2252.1
1	254671631	254672961	gene_id "ENSSSCG00000005484"; gene_version "3"; transcript_id "ENSSSCT00000006030"; transcript_version "3"; exon_number "14"; gene_name "ZNF618"; gene_source "ensembl"; gene_biotype "protein_coding"; transcript_name "ZNF618-201"; transcript_source "ensembl"; transcript_biotype "protein_coding"; protein_id "ENSSSCP00000005880"; protein_version "3";	254622524	254823909	MSTRG.2252.1
1	254672962	254672964	gene_id "ENSSSCG00000005484"; gene_version "3"; transcript_id "ENSSSCT00000006030"; transcript_version "3"; exon_number "14"; gene_name "ZNF618"; gene_source "ensembl"; gene_biotype "protein_coding"; transcript_name "ZNF618-201"; transcript_source "ensembl"; transcript_biotype "protein_coding";	254622524	254823909	MSTRG.2252.1
1	254684181	254698261	gene_id "ENSSSCG00000005485"; gene_version "4"; gene_name "AMBP"; gene_source "ensembl"; gene_biotype "protein_coding";	254622524	254823909	MSTRG.2252.1
1	254684181	254698261	gene_id "ENSSSCG00000005485"; gene_version "4"; transcript_id "ENSSSCT00000033497"; transcript_version "2"; gene_name "AMBP"; gene_source "ensembl"; gene_biotype "protein_coding"; transcript_name "AMBP-201"; transcript_source "ensembl"; transcript_biotype "protein_coding";	254622524	254823909	MSTRG.2252.1
1	254698145	254698261	gene_id "ENSSSCG00000005485"; gene_version "4"; transcript_id "ENSSSCT00000033497"; transcript_version "2"; exon_number "1"; gene_name "AMBP"; gene_source "ensembl"; gene_biotype "protein_coding"; transcript_name "AMBP-201"; transcript_source "ensembl"; transcript_biotype "protein_coding"; exon_id "ENSSSCE00000385295"; exon_version "1";	254622524	254823909	MSTRG.2252.1
1	254698145	254698261	gene_id "ENSSSCG00000005485"; gene_version "4"; transcript_id "ENSSSCT00000033497"; transcript_version "2"; exon_number "1"; gene_name "AMBP"; gene_source "ensembl"; gene_biotype "protein_coding"; transcript_name "AMBP-201"; transcript_source "ensembl"; transcript_biotype "protein_coding"; protein_id "ENSSSCP00000029018"; protein_version "2";	254622524	254823909	MSTRG.2252.1
1	254698259	254698261	gene_id "ENSSSCG00000005485"; gene_version "4"; transcript_id "ENSSSCT00000033497"; transcript_version "2"; exon_number "1"; gene_name "AMBP"; gene_source "ensembl"; gene_biotype "protein_coding"; transcript_name "AMBP-201"; transcript_source "ensembl"; transcript_biotype "protein_coding";	254622524	254823909	MSTRG.2252.1
1	254696810	254696952	gene_id "ENSSSCG00000005485"; gene_version "4"; transcript_id "ENSSSCT00000033497"; transcript_version "2"; exon_number "2"; gene_name "AMBP"; gene_source "ensembl"; gene_biotype "protein_coding"; transcript_name "AMBP-201"; transcript_source "ensembl"; transcript_biotype "protein_coding"; exon_id "ENSSSCE00000047091"; exon_version "1";	254622524	254823909	MSTRG.2252.1
1	254696810	254696952	gene_id "ENSSSCG00000005485"; gene_version "4"; transcript_id "ENSSSCT00000033497"; transcript_version "2"; exon_number "2"; gene_name "AMBP"; gene_source "ensembl"; gene_biotype "protein_coding"; transcript_name "AMBP-201"; transcript_source "ensembl"; transcript_biotype "protein_coding"; protein_id "ENSSSCP00000029018"; protein_version "2";	254622524	254823909	MSTRG.2252.1
1	254694973	254695049	gene_id "ENSSSCG00000005485"; gene_version "4"; transcript_id "ENSSSCT00000033497"; transcript_version "2"; exon_number "3"; gene_name "AMBP"; gene_source "ensembl"; gene_biotype "protein_coding"; transcript_name "AMBP-201"; transcript_source "ensembl"; transcript_biotype "protein_coding"; exon_id "ENSSSCE00000047092"; exon_version "1";	254622524	254823909	MSTRG.2252.1
1	254694973	254695049	gene_id "ENSSSCG00000005485"; gene_version "4"; transcript_id "ENSSSCT00000033497"; transcript_version "2"; exon_number "3"; gene_name "AMBP"; gene_source "ensembl"; gene_biotype "protein_coding"; transcript_name "AMBP-201"; transcript_source "ensembl"; transcript_biotype "protein_coding"; protein_id "ENSSSCP00000029018"; protein_version "2";	254622524	254823909	MSTRG.2252.1
1	254693769	254693863	gene_id "ENSSSCG00000005485"; gene_version "4"; transcript_id "ENSSSCT00000033497"; transcript_version "2"; exon_number "4"; gene_name "AMBP"; gene_source "ensembl"; gene_biotype "protein_coding"; transcript_name "AMBP-201"; transcript_source "ensembl"; transcript_biotype "protein_coding"; exon_id "ENSSSCE00000047093"; exon_version "2";	254622524	254823909	MSTRG.2252.1
1	254693769	254693863	gene_id "ENSSSCG00000005485"; gene_version "4"; transcript_id "ENSSSCT00000033497"; transcript_version "2"; exon_number "4"; gene_name "AMBP"; gene_source "ensembl"; gene_biotype "protein_coding"; transcript_name "AMBP-201"; transcript_source "ensembl"; transcript_biotype "protein_coding"; protein_id "ENSSSCP00000029018"; protein_version "2";	254622524	254823909	MSTRG.2252.1
1	254693747	254693766	gene_id "ENSSSCG00000005485"; gene_version "4"; transcript_id "ENSSSCT00000033497"; transcript_version "2"; exon_number "5"; gene_name "AMBP"; gene_source "ensembl"; gene_biotype "protein_coding"; transcript_name "AMBP-201"; transcript_source "ensembl"; transcript_biotype "protein_coding"; exon_id "ENSSSCE00000292447"; exon_version "1";	254622524	254823909	MSTRG.2252.1
1	254693747	254693766	gene_id "ENSSSCG00000005485"; gene_version "4"; transcript_id "ENSSSCT00000033497"; transcript_version "2"; exon_number "5"; gene_name "AMBP"; gene_source "ensembl"; gene_biotype "protein_coding"; transcript_name "AMBP-201"; transcript_source "ensembl"; transcript_biotype "protein_coding"; protein_id "ENSSSCP00000029018"; protein_version "2";	254622524	254823909	MSTRG.2252.1
1	254692824	254692924	gene_id "ENSSSCG00000005485"; gene_version "4"; transcript_id "ENSSSCT00000033497"; transcript_version "2"; exon_number "6"; gene_name "AMBP"; gene_source "ensembl"; gene_biotype "protein_coding"; transcript_name "AMBP-201"; transcript_source "ensembl"; transcript_biotype "protein_coding"; exon_id "ENSSSCE00000047094"; exon_version "2";	254622524	254823909	MSTRG.2252.1
1	254692824	254692924	gene_id "ENSSSCG00000005485"; gene_version "4"; transcript_id "ENSSSCT00000033497"; transcript_version "2"; exon_number "6"; gene_name "AMBP"; gene_source "ensembl"; gene_biotype "protein_coding"; transcript_name "AMBP-201"; transcript_source "ensembl"; transcript_biotype "protein_coding"; protein_id "ENSSSCP00000029018"; protein_version "2";	254622524	254823909	MSTRG.2252.1
1	254692040	254692086	gene_id "ENSSSCG00000005485"; gene_version "4"; transcript_id "ENSSSCT00000033497"; transcript_version "2"; exon_number "7"; gene_name "AMBP"; gene_source "ensembl"; gene_biotype "protein_coding"; transcript_name "AMBP-201"; transcript_source "ensembl"; transcript_biotype "protein_coding"; exon_id "ENSSSCE00000047095"; exon_version "2";	254622524	254823909	MSTRG.2252.1
1	254692040	254692086	gene_id "ENSSSCG00000005485"; gene_version "4"; transcript_id "ENSSSCT00000033497"; transcript_version "2"; exon_number "7"; gene_name "AMBP"; gene_source "ensembl"; gene_biotype "protein_coding"; transcript_name "AMBP-201"; transcript_source "ensembl"; transcript_biotype "protein_coding"; protein_id "ENSSSCP00000029018"; protein_version "2";	254622524	254823909	MSTRG.2252.1
1	254686844	254686925	gene_id "ENSSSCG00000005485"; gene_version "4"; transcript_id "ENSSSCT00000033497"; transcript_version "2"; exon_number "8"; gene_name "AMBP"; gene_source "ensembl"; gene_biotype "protein_coding"; transcript_name "AMBP-201"; transcript_source "ensembl"; transcript_biotype "protein_coding"; exon_id "ENSSSCE00000249902"; exon_version "1";	254622524	254823909	MSTRG.2252.1
1	254686844	254686925	gene_id "ENSSSCG00000005485"; gene_version "4"; transcript_id "ENSSSCT00000033497"; transcript_version "2"; exon_number "8"; gene_name "AMBP"; gene_source "ensembl"; gene_biotype "protein_coding"; transcript_name "AMBP-201"; transcript_source "ensembl"; transcript_biotype "protein_coding"; protein_id "ENSSSCP00000029018"; protein_version "2";	254622524	254823909	MSTRG.2252.1
1	254685690	254685857	gene_id "ENSSSCG00000005485"; gene_version "4"; transcript_id "ENSSSCT00000033497"; transcript_version "2"; exon_number "9"; gene_name "AMBP"; gene_source "ensembl"; gene_biotype "protein_coding"; transcript_name "AMBP-201"; transcript_source "ensembl"; transcript_biotype "protein_coding"; exon_id "ENSSSCE00000258800"; exon_version "1";	254622524	254823909	MSTRG.2252.1
1	254685690	254685857	gene_id "ENSSSCG00000005485"; gene_version "4"; transcript_id "ENSSSCT00000033497"; transcript_version "2"; exon_number "9"; gene_name "AMBP"; gene_source "ensembl"; gene_biotype "protein_coding"; transcript_name "AMBP-201"; transcript_source "ensembl"; transcript_biotype "protein_coding"; protein_id "ENSSSCP00000029018"; protein_version "2";	254622524	254823909	MSTRG.2252.1
1	254685264	254685437	gene_id "ENSSSCG00000005485"; gene_version "4"; transcript_id "ENSSSCT00000033497"; transcript_version "2"; exon_number "10"; gene_name "AMBP"; gene_source "ensembl"; gene_biotype "protein_coding"; transcript_name "AMBP-201"; transcript_source "ensembl"; transcript_biotype "protein_coding"; exon_id "ENSSSCE00000250520"; exon_version "2";	254622524	254823909	MSTRG.2252.1
1	254685264	254685437	gene_id "ENSSSCG00000005485"; gene_version "4"; transcript_id "ENSSSCT00000033497"; transcript_version "2"; exon_number "10"; gene_name "AMBP"; gene_source "ensembl"; gene_biotype "protein_coding"; transcript_name "AMBP-201"; transcript_source "ensembl"; transcript_biotype "protein_coding"; protein_id "ENSSSCP00000029018"; protein_version "2";	254622524	254823909	MSTRG.2252.1
1	254684181	254684212	gene_id "ENSSSCG00000005485"; gene_version "4"; transcript_id "ENSSSCT00000033497"; transcript_version "2"; exon_number "11"; gene_name "AMBP"; gene_source "ensembl"; gene_biotype "protein_coding"; transcript_name "AMBP-201"; transcript_source "ensembl"; transcript_biotype "protein_coding"; exon_id "ENSSSCE00000288167"; exon_version "1";	254622524	254823909	MSTRG.2252.1
1	254684184	254684212	gene_id "ENSSSCG00000005485"; gene_version "4"; transcript_id "ENSSSCT00000033497"; transcript_version "2"; exon_number "11"; gene_name "AMBP"; gene_source "ensembl"; gene_biotype "protein_coding"; transcript_name "AMBP-201"; transcript_source "ensembl"; transcript_biotype "protein_coding"; protein_id "ENSSSCP00000029018"; protein_version "2";	254622524	254823909	MSTRG.2252.1
1	254684181	254684183	gene_id "ENSSSCG00000005485"; gene_version "4"; transcript_id "ENSSSCT00000033497"; transcript_version "2"; exon_number "11"; gene_name "AMBP"; gene_source "ensembl"; gene_biotype "protein_coding"; transcript_name "AMBP-201"; transcript_source "ensembl"; transcript_biotype "protein_coding";	254622524	254823909	MSTRG.2252.1
1	254708843	254719741	gene_id "ENSSSCG00000005486"; gene_version "3"; gene_name "KIF12"; gene_source "ensembl"; gene_biotype "protein_coding";	254622524	254823909	MSTRG.2252.1
1	254708843	254718128	gene_id "ENSSSCG00000005486"; gene_version "3"; transcript_id "ENSSSCT00000063843"; transcript_version "1"; gene_name "KIF12"; gene_source "ensembl"; gene_biotype "protein_coding"; transcript_name "KIF12-201"; transcript_source "ensembl"; transcript_biotype "protein_coding";	254622524	254823909	MSTRG.2252.1
1	254717955	254718128	gene_id "ENSSSCG00000005486"; gene_version "3"; transcript_id "ENSSSCT00000063843"; transcript_version "1"; exon_number "1"; gene_name "KIF12"; gene_source "ensembl"; gene_biotype "protein_coding"; transcript_name "KIF12-201"; transcript_source "ensembl"; transcript_biotype "protein_coding"; exon_id "ENSSSCE00000283872"; exon_version "1";	254622524	254823909	MSTRG.2252.1
1	254717955	254718128	gene_id "ENSSSCG00000005486"; gene_version "3"; transcript_id "ENSSSCT00000063843"; transcript_version "1"; exon_number "1"; gene_name "KIF12"; gene_source "ensembl"; gene_biotype "protein_coding"; transcript_name "KIF12-201"; transcript_source "ensembl"; transcript_biotype "protein_coding"; protein_id "ENSSSCP00000031740"; protein_version "1";	254622524	254823909	MSTRG.2252.1
1	254718126	254718128	gene_id "ENSSSCG00000005486"; gene_version "3"; transcript_id "ENSSSCT00000063843"; transcript_version "1"; exon_number "1"; gene_name "KIF12"; gene_source "ensembl"; gene_biotype "protein_coding"; transcript_name "KIF12-201"; transcript_source "ensembl"; transcript_biotype "protein_coding";	254622524	254823909	MSTRG.2252.1
1	254717654	254717789	gene_id "ENSSSCG00000005486"; gene_version "3"; transcript_id "ENSSSCT00000063843"; transcript_version "1"; exon_number "2"; gene_name "KIF12"; gene_source "ensembl"; gene_biotype "protein_coding"; transcript_name "KIF12-201"; transcript_source "ensembl"; transcript_biotype "protein_coding"; exon_id "ENSSSCE00000047106"; exon_version "2";	254622524	254823909	MSTRG.2252.1
1	254717654	254717789	gene_id "ENSSSCG00000005486"; gene_version "3"; transcript_id "ENSSSCT00000063843"; transcript_version "1"; exon_number "2"; gene_name "KIF12"; gene_source "ensembl"; gene_biotype "protein_coding"; transcript_name "KIF12-201"; transcript_source "ensembl"; transcript_biotype "protein_coding"; protein_id "ENSSSCP00000031740"; protein_version "1";	254622524	254823909	MSTRG.2252.1
1	254716738	254716829	gene_id "ENSSSCG00000005486"; gene_version "3"; transcript_id "ENSSSCT00000063843"; transcript_version "1"; exon_number "3"; gene_name "KIF12"; gene_source "ensembl"; gene_biotype "protein_coding"; transcript_name "KIF12-201"; transcript_source "ensembl"; transcript_biotype "protein_coding"; exon_id "ENSSSCE00000047107"; exon_version "1";	254622524	254823909	MSTRG.2252.1
1	254716738	254716829	gene_id "ENSSSCG00000005486"; gene_version "3"; transcript_id "ENSSSCT00000063843"; transcript_version "1"; exon_number "3"; gene_name "KIF12"; gene_source "ensembl"; gene_biotype "protein_coding"; transcript_name "KIF12-201"; transcript_source "ensembl"; transcript_biotype "protein_coding"; protein_id "ENSSSCP00000031740"; protein_version "1";	254622524	254823909	MSTRG.2252.1
1	254716399	254716546	gene_id "ENSSSCG00000005486"; gene_version "3"; transcript_id "ENSSSCT00000063843"; transcript_version "1"; exon_number "4"; gene_name "KIF12"; gene_source "ensembl"; gene_biotype "protein_coding"; transcript_name "KIF12-201"; transcript_source "ensembl"; transcript_biotype "protein_coding"; exon_id "ENSSSCE00000047108"; exon_version "2";	254622524	254823909	MSTRG.2252.1
1	254716399	254716546	gene_id "ENSSSCG00000005486"; gene_version "3"; transcript_id "ENSSSCT00000063843"; transcript_version "1"; exon_number "4"; gene_name "KIF12"; gene_source "ensembl"; gene_biotype "protein_coding"; transcript_name "KIF12-201"; transcript_source "ensembl"; transcript_biotype "protein_coding"; protein_id "ENSSSCP00000031740"; protein_version "1";	254622524	254823909	MSTRG.2252.1
1	254715621	254715739	gene_id "ENSSSCG00000005486"; gene_version "3"; transcript_id "ENSSSCT00000063843"; transcript_version "1"; exon_number "5"; gene_name "KIF12"; gene_source "ensembl"; gene_biotype "protein_coding"; transcript_name "KIF12-201"; transcript_source "ensembl"; transcript_biotype "protein_coding"; exon_id "ENSSSCE00000047109"; exon_version "2";	254622524	254823909	MSTRG.2252.1
1	254715621	254715739	gene_id "ENSSSCG00000005486"; gene_version "3"; transcript_id "ENSSSCT00000063843"; transcript_version "1"; exon_number "5"; gene_name "KIF12"; gene_source "ensembl"; gene_biotype "protein_coding"; transcript_name "KIF12-201"; transcript_source "ensembl"; transcript_biotype "protein_coding"; protein_id "ENSSSCP00000031740"; protein_version "1";	254622524	254823909	MSTRG.2252.1
1	254715434	254715538	gene_id "ENSSSCG00000005486"; gene_version "3"; transcript_id "ENSSSCT00000063843"; transcript_version "1"; exon_number "6"; gene_name "KIF12"; gene_source "ensembl"; gene_biotype "protein_coding"; transcript_name "KIF12-201"; transcript_source "ensembl"; transcript_biotype "protein_coding"; exon_id "ENSSSCE00000047110"; exon_version "1";	254622524	254823909	MSTRG.2252.1
1	254715434	254715538	gene_id "ENSSSCG00000005486"; gene_version "3"; transcript_id "ENSSSCT00000063843"; transcript_version "1"; exon_number "6"; gene_name "KIF12"; gene_source "ensembl"; gene_biotype "protein_coding"; transcript_name "KIF12-201"; transcript_source "ensembl"; transcript_biotype "protein_coding"; protein_id "ENSSSCP00000031740"; protein_version "1";	254622524	254823909	MSTRG.2252.1
1	254714760	254714862	gene_id "ENSSSCG00000005486"; gene_version "3"; transcript_id "ENSSSCT00000063843"; transcript_version "1"; exon_number "7"; gene_name "KIF12"; gene_source "ensembl"; gene_biotype "protein_coding"; transcript_name "KIF12-201"; transcript_source "ensembl"; transcript_biotype "protein_coding"; exon_id "ENSSSCE00000047111"; exon_version "1";	254622524	254823909	MSTRG.2252.1
1	254714760	254714862	gene_id "ENSSSCG00000005486"; gene_version "3"; transcript_id "ENSSSCT00000063843"; transcript_version "1"; exon_number "7"; gene_name "KIF12"; gene_source "ensembl"; gene_biotype "protein_coding"; transcript_name "KIF12-201"; transcript_source "ensembl"; transcript_biotype "protein_coding"; protein_id "ENSSSCP00000031740"; protein_version "1";	254622524	254823909	MSTRG.2252.1
1	254714587	254714677	gene_id "ENSSSCG00000005486"; gene_version "3"; transcript_id "ENSSSCT00000063843"; transcript_version "1"; exon_number "8"; gene_name "KIF12"; gene_source "ensembl"; gene_biotype "protein_coding"; transcript_name "KIF12-201"; transcript_source "ensembl"; transcript_biotype "protein_coding"; exon_id "ENSSSCE00000047112"; exon_version "2";	254622524	254823909	MSTRG.2252.1
1	254714587	254714677	gene_id "ENSSSCG00000005486"; gene_version "3"; transcript_id "ENSSSCT00000063843"; transcript_version "1"; exon_number "8"; gene_name "KIF12"; gene_source "ensembl"; gene_biotype "protein_coding"; transcript_name "KIF12-201"; transcript_source "ensembl"; transcript_biotype "protein_coding"; protein_id "ENSSSCP00000031740"; protein_version "1";	254622524	254823909	MSTRG.2252.1
1	254714316	254714402	gene_id "ENSSSCG00000005486"; gene_version "3"; transcript_id "ENSSSCT00000063843"; transcript_version "1"; exon_number "9"; gene_name "KIF12"; gene_source "ensembl"; gene_biotype "protein_coding"; transcript_name "KIF12-201"; transcript_source "ensembl"; transcript_biotype "protein_coding"; exon_id "ENSSSCE00000047113"; exon_version "1";	254622524	254823909	MSTRG.2252.1
1	254714316	254714402	gene_id "ENSSSCG00000005486"; gene_version "3"; transcript_id "ENSSSCT00000063843"; transcript_version "1"; exon_number "9"; gene_name "KIF12"; gene_source "ensembl"; gene_biotype "protein_coding"; transcript_name "KIF12-201"; transcript_source "ensembl"; transcript_biotype "protein_coding"; protein_id "ENSSSCP00000031740"; protein_version "1";	254622524	254823909	MSTRG.2252.1
1	254713869	254713959	gene_id "ENSSSCG00000005486"; gene_version "3"; transcript_id "ENSSSCT00000063843"; transcript_version "1"; exon_number "10"; gene_name "KIF12"; gene_source "ensembl"; gene_biotype "protein_coding"; transcript_name "KIF12-201"; transcript_source "ensembl"; transcript_biotype "protein_coding"; exon_id "ENSSSCE00000047114"; exon_version "2";	254622524	254823909	MSTRG.2252.1
1	254713869	254713959	gene_id "ENSSSCG00000005486"; gene_version "3"; transcript_id "ENSSSCT00000063843"; transcript_version "1"; exon_number "10"; gene_name "KIF12"; gene_source "ensembl"; gene_biotype "protein_coding"; transcript_name "KIF12-201"; transcript_source "ensembl"; transcript_biotype "protein_coding"; protein_id "ENSSSCP00000031740"; protein_version "1";	254622524	254823909	MSTRG.2252.1
1	254713693	254713797	gene_id "ENSSSCG00000005486"; gene_version "3"; transcript_id "ENSSSCT00000063843"; transcript_version "1"; exon_number "11"; gene_name "KIF12"; gene_source "ensembl"; gene_biotype "protein_coding"; transcript_name "KIF12-201"; transcript_source "ensembl"; transcript_biotype "protein_coding"; exon_id "ENSSSCE00000047115"; exon_version "2";	254622524	254823909	MSTRG.2252.1
1	254713693	254713797	gene_id "ENSSSCG00000005486"; gene_version "3"; transcript_id "ENSSSCT00000063843"; transcript_version "1"; exon_number "11"; gene_name "KIF12"; gene_source "ensembl"; gene_biotype "protein_coding"; transcript_name "KIF12-201"; transcript_source "ensembl"; transcript_biotype "protein_coding"; protein_id "ENSSSCP00000031740"; protein_version "1";	254622524	254823909	MSTRG.2252.1
1	254712749	254712849	gene_id "ENSSSCG00000005486"; gene_version "3"; transcript_id "ENSSSCT00000063843"; transcript_version "1"; exon_number "12"; gene_name "KIF12"; gene_source "ensembl"; gene_biotype "protein_coding"; transcript_name "KIF12-201"; transcript_source "ensembl"; transcript_biotype "protein_coding"; exon_id "ENSSSCE00000047116"; exon_version "2";	254622524	254823909	MSTRG.2252.1
1	254712749	254712849	gene_id "ENSSSCG00000005486"; gene_version "3"; transcript_id "ENSSSCT00000063843"; transcript_version "1"; exon_number "12"; gene_name "KIF12"; gene_source "ensembl"; gene_biotype "protein_coding"; transcript_name "KIF12-201"; transcript_source "ensembl"; transcript_biotype "protein_coding"; protein_id "ENSSSCP00000031740"; protein_version "1";	254622524	254823909	MSTRG.2252.1
1	254712536	254712654	gene_id "ENSSSCG00000005486"; gene_version "3"; transcript_id "ENSSSCT00000063843"; transcript_version "1"; exon_number "13"; gene_name "KIF12"; gene_source "ensembl"; gene_biotype "protein_coding"; transcript_name "KIF12-201"; transcript_source "ensembl"; transcript_biotype "protein_coding"; exon_id "ENSSSCE00000047117"; exon_version "1";	254622524	254823909	MSTRG.2252.1
1	254712536	254712654	gene_id "ENSSSCG00000005486"; gene_version "3"; transcript_id "ENSSSCT00000063843"; transcript_version "1"; exon_number "13"; gene_name "KIF12"; gene_source "ensembl"; gene_biotype "protein_coding"; transcript_name "KIF12-201"; transcript_source "ensembl"; transcript_biotype "protein_coding"; protein_id "ENSSSCP00000031740"; protein_version "1";	254622524	254823909	MSTRG.2252.1
1	254708843	254712217	gene_id "ENSSSCG00000005486"; gene_version "3"; transcript_id "ENSSSCT00000063843"; transcript_version "1"; exon_number "14"; gene_name "KIF12"; gene_source "ensembl"; gene_biotype "protein_coding"; transcript_name "KIF12-201"; transcript_source "ensembl"; transcript_biotype "protein_coding"; exon_id "ENSSSCE00000384372"; exon_version "1";	254622524	254823909	MSTRG.2252.1
1	254712081	254712217	gene_id "ENSSSCG00000005486"; gene_version "3"; transcript_id "ENSSSCT00000063843"; transcript_version "1"; exon_number "14"; gene_name "KIF12"; gene_source "ensembl"; gene_biotype "protein_coding"; transcript_name "KIF12-201"; transcript_source "ensembl"; transcript_biotype "protein_coding"; protein_id "ENSSSCP00000031740"; protein_version "1";	254622524	254823909	MSTRG.2252.1
1	254712078	254712080	gene_id "ENSSSCG00000005486"; gene_version "3"; transcript_id "ENSSSCT00000063843"; transcript_version "1"; exon_number "14"; gene_name "KIF12"; gene_source "ensembl"; gene_biotype "protein_coding"; transcript_name "KIF12-201"; transcript_source "ensembl"; transcript_biotype "protein_coding";	254622524	254823909	MSTRG.2252.1
1	254708843	254712077	gene_id "ENSSSCG00000005486"; gene_version "3"; transcript_id "ENSSSCT00000063843"; transcript_version "1"; gene_name "KIF12"; gene_source "ensembl"; gene_biotype "protein_coding"; transcript_name "KIF12-201"; transcript_source "ensembl"; transcript_biotype "protein_coding";	254622524	254823909	MSTRG.2252.1
1	254711823	254719741	gene_id "ENSSSCG00000005486"; gene_version "3"; transcript_id "ENSSSCT00000006032"; transcript_version "3"; gene_name "KIF12"; gene_source "ensembl"; gene_biotype "protein_coding"; transcript_name "KIF12-202"; transcript_source "ensembl"; transcript_biotype "protein_coding";	254622524	254823909	MSTRG.2252.1
1	254719688	254719741	gene_id "ENSSSCG00000005486"; gene_version "3"; transcript_id "ENSSSCT00000006032"; transcript_version "3"; exon_number "1"; gene_name "KIF12"; gene_source "ensembl"; gene_biotype "protein_coding"; transcript_name "KIF12-202"; transcript_source "ensembl"; transcript_biotype "protein_coding"; exon_id "ENSSSCE00000370508"; exon_version "1";	254622524	254823909	MSTRG.2252.1
1	254719331	254719396	gene_id "ENSSSCG00000005486"; gene_version "3"; transcript_id "ENSSSCT00000006032"; transcript_version "3"; exon_number "2"; gene_name "KIF12"; gene_source "ensembl"; gene_biotype "protein_coding"; transcript_name "KIF12-202"; transcript_source "ensembl"; transcript_biotype "protein_coding"; exon_id "ENSSSCE00000047101"; exon_version "1";	254622524	254823909	MSTRG.2252.1
1	254719154	254719232	gene_id "ENSSSCG00000005486"; gene_version "3"; transcript_id "ENSSSCT00000006032"; transcript_version "3"; exon_number "3"; gene_name "KIF12"; gene_source "ensembl"; gene_biotype "protein_coding"; transcript_name "KIF12-202"; transcript_source "ensembl"; transcript_biotype "protein_coding"; exon_id "ENSSSCE00000047102"; exon_version "2";	254622524	254823909	MSTRG.2252.1
1	254719154	254719222	gene_id "ENSSSCG00000005486"; gene_version "3"; transcript_id "ENSSSCT00000006032"; transcript_version "3"; exon_number "3"; gene_name "KIF12"; gene_source "ensembl"; gene_biotype "protein_coding"; transcript_name "KIF12-202"; transcript_source "ensembl"; transcript_biotype "protein_coding"; protein_id "ENSSSCP00000005882"; protein_version "3";	254622524	254823909	MSTRG.2252.1
1	254719220	254719222	gene_id "ENSSSCG00000005486"; gene_version "3"; transcript_id "ENSSSCT00000006032"; transcript_version "3"; exon_number "3"; gene_name "KIF12"; gene_source "ensembl"; gene_biotype "protein_coding"; transcript_name "KIF12-202"; transcript_source "ensembl"; transcript_biotype "protein_coding";	254622524	254823909	MSTRG.2252.1
1	254718896	254719023	gene_id "ENSSSCG00000005486"; gene_version "3"; transcript_id "ENSSSCT00000006032"; transcript_version "3"; exon_number "4"; gene_name "KIF12"; gene_source "ensembl"; gene_biotype "protein_coding"; transcript_name "KIF12-202"; transcript_source "ensembl"; transcript_biotype "protein_coding"; exon_id "ENSSSCE00000047103"; exon_version "2";	254622524	254823909	MSTRG.2252.1
1	254718896	254719023	gene_id "ENSSSCG00000005486"; gene_version "3"; transcript_id "ENSSSCT00000006032"; transcript_version "3"; exon_number "4"; gene_name "KIF12"; gene_source "ensembl"; gene_biotype "protein_coding"; transcript_name "KIF12-202"; transcript_source "ensembl"; transcript_biotype "protein_coding"; protein_id "ENSSSCP00000005882"; protein_version "3";	254622524	254823909	MSTRG.2252.1
1	254718717	254718792	gene_id "ENSSSCG00000005486"; gene_version "3"; transcript_id "ENSSSCT00000006032"; transcript_version "3"; exon_number "5"; gene_name "KIF12"; gene_source "ensembl"; gene_biotype "protein_coding"; transcript_name "KIF12-202"; transcript_source "ensembl"; transcript_biotype "protein_coding"; exon_id "ENSSSCE00000047104"; exon_version "1";	254622524	254823909	MSTRG.2252.1
1	254718717	254718792	gene_id "ENSSSCG00000005486"; gene_version "3"; transcript_id "ENSSSCT00000006032"; transcript_version "3"; exon_number "5"; gene_name "KIF12"; gene_source "ensembl"; gene_biotype "protein_coding"; transcript_name "KIF12-202"; transcript_source "ensembl"; transcript_biotype "protein_coding"; protein_id "ENSSSCP00000005882"; protein_version "3";	254622524	254823909	MSTRG.2252.1
1	254717955	254718089	gene_id "ENSSSCG00000005486"; gene_version "3"; transcript_id "ENSSSCT00000006032"; transcript_version "3"; exon_number "6"; gene_name "KIF12"; gene_source "ensembl"; gene_biotype "protein_coding"; transcript_name "KIF12-202"; transcript_source "ensembl"; transcript_biotype "protein_coding"; exon_id "ENSSSCE00000047105"; exon_version "1";	254622524	254823909	MSTRG.2252.1
1	254717955	254718089	gene_id "ENSSSCG00000005486"; gene_version "3"; transcript_id "ENSSSCT00000006032"; transcript_version "3"; exon_number "6"; gene_name "KIF12"; gene_source "ensembl"; gene_biotype "protein_coding"; transcript_name "KIF12-202"; transcript_source "ensembl"; transcript_biotype "protein_coding"; protein_id "ENSSSCP00000005882"; protein_version "3";	254622524	254823909	MSTRG.2252.1
1	254717654	254717789	gene_id "ENSSSCG00000005486"; gene_version "3"; transcript_id "ENSSSCT00000006032"; transcript_version "3"; exon_number "7"; gene_name "KIF12"; gene_source "ensembl"; gene_biotype "protein_coding"; transcript_name "KIF12-202"; transcript_source "ensembl"; transcript_biotype "protein_coding"; exon_id "ENSSSCE00000047106"; exon_version "2";	254622524	254823909	MSTRG.2252.1
1	254717654	254717789	gene_id "ENSSSCG00000005486"; gene_version "3"; transcript_id "ENSSSCT00000006032"; transcript_version "3"; exon_number "7"; gene_name "KIF12"; gene_source "ensembl"; gene_biotype "protein_coding"; transcript_name "KIF12-202"; transcript_source "ensembl"; transcript_biotype "protein_coding"; protein_id "ENSSSCP00000005882"; protein_version "3";	254622524	254823909	MSTRG.2252.1
1	254716738	254716829	gene_id "ENSSSCG00000005486"; gene_version "3"; transcript_id "ENSSSCT00000006032"; transcript_version "3"; exon_number "8"; gene_name "KIF12"; gene_source "ensembl"; gene_biotype "protein_coding"; transcript_name "KIF12-202"; transcript_source "ensembl"; transcript_biotype "protein_coding"; exon_id "ENSSSCE00000047107"; exon_version "1";	254622524	254823909	MSTRG.2252.1
1	254716738	254716829	gene_id "ENSSSCG00000005486"; gene_version "3"; transcript_id "ENSSSCT00000006032"; transcript_version "3"; exon_number "8"; gene_name "KIF12"; gene_source "ensembl"; gene_biotype "protein_coding"; transcript_name "KIF12-202"; transcript_source "ensembl"; transcript_biotype "protein_coding"; protein_id "ENSSSCP00000005882"; protein_version "3";	254622524	254823909	MSTRG.2252.1
1	254716399	254716546	gene_id "ENSSSCG00000005486"; gene_version "3"; transcript_id "ENSSSCT00000006032"; transcript_version "3"; exon_number "9"; gene_name "KIF12"; gene_source "ensembl"; gene_biotype "protein_coding"; transcript_name "KIF12-202"; transcript_source "ensembl"; transcript_biotype "protein_coding"; exon_id "ENSSSCE00000047108"; exon_version "2";	254622524	254823909	MSTRG.2252.1
1	254716399	254716546	gene_id "ENSSSCG00000005486"; gene_version "3"; transcript_id "ENSSSCT00000006032"; transcript_version "3"; exon_number "9"; gene_name "KIF12"; gene_source "ensembl"; gene_biotype "protein_coding"; transcript_name "KIF12-202"; transcript_source "ensembl"; transcript_biotype "protein_coding"; protein_id "ENSSSCP00000005882"; protein_version "3";	254622524	254823909	MSTRG.2252.1
1	254715621	254715739	gene_id "ENSSSCG00000005486"; gene_version "3"; transcript_id "ENSSSCT00000006032"; transcript_version "3"; exon_number "10"; gene_name "KIF12"; gene_source "ensembl"; gene_biotype "protein_coding"; transcript_name "KIF12-202"; transcript_source "ensembl"; transcript_biotype "protein_coding"; exon_id "ENSSSCE00000047109"; exon_version "2";	254622524	254823909	MSTRG.2252.1
1	254715621	254715739	gene_id "ENSSSCG00000005486"; gene_version "3"; transcript_id "ENSSSCT00000006032"; transcript_version "3"; exon_number "10"; gene_name "KIF12"; gene_source "ensembl"; gene_biotype "protein_coding"; transcript_name "KIF12-202"; transcript_source "ensembl"; transcript_biotype "protein_coding"; protein_id "ENSSSCP00000005882"; protein_version "3";	254622524	254823909	MSTRG.2252.1
1	254715434	254715538	gene_id "ENSSSCG00000005486"; gene_version "3"; transcript_id "ENSSSCT00000006032"; transcript_version "3"; exon_number "11"; gene_name "KIF12"; gene_source "ensembl"; gene_biotype "protein_coding"; transcript_name "KIF12-202"; transcript_source "ensembl"; transcript_biotype "protein_coding"; exon_id "ENSSSCE00000047110"; exon_version "1";	254622524	254823909	MSTRG.2252.1
1	254715434	254715538	gene_id "ENSSSCG00000005486"; gene_version "3"; transcript_id "ENSSSCT00000006032"; transcript_version "3"; exon_number "11"; gene_name "KIF12"; gene_source "ensembl"; gene_biotype "protein_coding"; transcript_name "KIF12-202"; transcript_source "ensembl"; transcript_biotype "protein_coding"; protein_id "ENSSSCP00000005882"; protein_version "3";	254622524	254823909	MSTRG.2252.1
1	254714760	254714862	gene_id "ENSSSCG00000005486"; gene_version "3"; transcript_id "ENSSSCT00000006032"; transcript_version "3"; exon_number "12"; gene_name "KIF12"; gene_source "ensembl"; gene_biotype "protein_coding"; transcript_name "KIF12-202"; transcript_source "ensembl"; transcript_biotype "protein_coding"; exon_id "ENSSSCE00000047111"; exon_version "1";	254622524	254823909	MSTRG.2252.1
1	254714760	254714862	gene_id "ENSSSCG00000005486"; gene_version "3"; transcript_id "ENSSSCT00000006032"; transcript_version "3"; exon_number "12"; gene_name "KIF12"; gene_source "ensembl"; gene_biotype "protein_coding"; transcript_name "KIF12-202"; transcript_source "ensembl"; transcript_biotype "protein_coding"; protein_id "ENSSSCP00000005882"; protein_version "3";	254622524	254823909	MSTRG.2252.1
1	254714587	254714677	gene_id "ENSSSCG00000005486"; gene_version "3"; transcript_id "ENSSSCT00000006032"; transcript_version "3"; exon_number "13"; gene_name "KIF12"; gene_source "ensembl"; gene_biotype "protein_coding"; transcript_name "KIF12-202"; transcript_source "ensembl"; transcript_biotype "protein_coding"; exon_id "ENSSSCE00000047112"; exon_version "2";	254622524	254823909	MSTRG.2252.1
1	254714587	254714677	gene_id "ENSSSCG00000005486"; gene_version "3"; transcript_id "ENSSSCT00000006032"; transcript_version "3"; exon_number "13"; gene_name "KIF12"; gene_source "ensembl"; gene_biotype "protein_coding"; transcript_name "KIF12-202"; transcript_source "ensembl"; transcript_biotype "protein_coding"; protein_id "ENSSSCP00000005882"; protein_version "3";	254622524	254823909	MSTRG.2252.1
1	254714316	254714402	gene_id "ENSSSCG00000005486"; gene_version "3"; transcript_id "ENSSSCT00000006032"; transcript_version "3"; exon_number "14"; gene_name "KIF12"; gene_source "ensembl"; gene_biotype "protein_coding"; transcript_name "KIF12-202"; transcript_source "ensembl"; transcript_biotype "protein_coding"; exon_id "ENSSSCE00000047113"; exon_version "1";	254622524	254823909	MSTRG.2252.1
1	254714316	254714402	gene_id "ENSSSCG00000005486"; gene_version "3"; transcript_id "ENSSSCT00000006032"; transcript_version "3"; exon_number "14"; gene_name "KIF12"; gene_source "ensembl"; gene_biotype "protein_coding"; transcript_name "KIF12-202"; transcript_source "ensembl"; transcript_biotype "protein_coding"; protein_id "ENSSSCP00000005882"; protein_version "3";	254622524	254823909	MSTRG.2252.1
1	254713869	254713959	gene_id "ENSSSCG00000005486"; gene_version "3"; transcript_id "ENSSSCT00000006032"; transcript_version "3"; exon_number "15"; gene_name "KIF12"; gene_source "ensembl"; gene_biotype "protein_coding"; transcript_name "KIF12-202"; transcript_source "ensembl"; transcript_biotype "protein_coding"; exon_id "ENSSSCE00000047114"; exon_version "2";	254622524	254823909	MSTRG.2252.1
1	254713869	254713959	gene_id "ENSSSCG00000005486"; gene_version "3"; transcript_id "ENSSSCT00000006032"; transcript_version "3"; exon_number "15"; gene_name "KIF12"; gene_source "ensembl"; gene_biotype "protein_coding"; transcript_name "KIF12-202"; transcript_source "ensembl"; transcript_biotype "protein_coding"; protein_id "ENSSSCP00000005882"; protein_version "3";	254622524	254823909	MSTRG.2252.1
1	254713693	254713797	gene_id "ENSSSCG00000005486"; gene_version "3"; transcript_id "ENSSSCT00000006032"; transcript_version "3"; exon_number "16"; gene_name "KIF12"; gene_source "ensembl"; gene_biotype "protein_coding"; transcript_name "KIF12-202"; transcript_source "ensembl"; transcript_biotype "protein_coding"; exon_id "ENSSSCE00000047115"; exon_version "2";	254622524	254823909	MSTRG.2252.1
1	254713693	254713797	gene_id "ENSSSCG00000005486"; gene_version "3"; transcript_id "ENSSSCT00000006032"; transcript_version "3"; exon_number "16"; gene_name "KIF12"; gene_source "ensembl"; gene_biotype "protein_coding"; transcript_name "KIF12-202"; transcript_source "ensembl"; transcript_biotype "protein_coding"; protein_id "ENSSSCP00000005882"; protein_version "3";	254622524	254823909	MSTRG.2252.1
1	254712749	254712849	gene_id "ENSSSCG00000005486"; gene_version "3"; transcript_id "ENSSSCT00000006032"; transcript_version "3"; exon_number "17"; gene_name "KIF12"; gene_source "ensembl"; gene_biotype "protein_coding"; transcript_name "KIF12-202"; transcript_source "ensembl"; transcript_biotype "protein_coding"; exon_id "ENSSSCE00000047116"; exon_version "2";	254622524	254823909	MSTRG.2252.1
1	254712749	254712849	gene_id "ENSSSCG00000005486"; gene_version "3"; transcript_id "ENSSSCT00000006032"; transcript_version "3"; exon_number "17"; gene_name "KIF12"; gene_source "ensembl"; gene_biotype "protein_coding"; transcript_name "KIF12-202"; transcript_source "ensembl"; transcript_biotype "protein_coding"; protein_id "ENSSSCP00000005882"; protein_version "3";	254622524	254823909	MSTRG.2252.1
1	254712536	254712654	gene_id "ENSSSCG00000005486"; gene_version "3"; transcript_id "ENSSSCT00000006032"; transcript_version "3"; exon_number "18"; gene_name "KIF12"; gene_source "ensembl"; gene_biotype "protein_coding"; transcript_name "KIF12-202"; transcript_source "ensembl"; transcript_biotype "protein_coding"; exon_id "ENSSSCE00000047117"; exon_version "1";	254622524	254823909	MSTRG.2252.1
1	254712536	254712654	gene_id "ENSSSCG00000005486"; gene_version "3"; transcript_id "ENSSSCT00000006032"; transcript_version "3"; exon_number "18"; gene_name "KIF12"; gene_source "ensembl"; gene_biotype "protein_coding"; transcript_name "KIF12-202"; transcript_source "ensembl"; transcript_biotype "protein_coding"; protein_id "ENSSSCP00000005882"; protein_version "3";	254622524	254823909	MSTRG.2252.1
1	254711823	254712217	gene_id "ENSSSCG00000005486"; gene_version "3"; transcript_id "ENSSSCT00000006032"; transcript_version "3"; exon_number "19"; gene_name "KIF12"; gene_source "ensembl"; gene_biotype "protein_coding"; transcript_name "KIF12-202"; transcript_source "ensembl"; transcript_biotype "protein_coding"; exon_id "ENSSSCE00000218013"; exon_version "2";	254622524	254823909	MSTRG.2252.1
1	254712081	254712217	gene_id "ENSSSCG00000005486"; gene_version "3"; transcript_id "ENSSSCT00000006032"; transcript_version "3"; exon_number "19"; gene_name "KIF12"; gene_source "ensembl"; gene_biotype "protein_coding"; transcript_name "KIF12-202"; transcript_source "ensembl"; transcript_biotype "protein_coding"; protein_id "ENSSSCP00000005882"; protein_version "3";	254622524	254823909	MSTRG.2252.1
1	254712078	254712080	gene_id "ENSSSCG00000005486"; gene_version "3"; transcript_id "ENSSSCT00000006032"; transcript_version "3"; exon_number "19"; gene_name "KIF12"; gene_source "ensembl"; gene_biotype "protein_coding"; transcript_name "KIF12-202"; transcript_source "ensembl"; transcript_biotype "protein_coding";	254622524	254823909	MSTRG.2252.1
1	254719688	254719741	gene_id "ENSSSCG00000005486"; gene_version "3"; transcript_id "ENSSSCT00000006032"; transcript_version "3"; gene_name "KIF12"; gene_source "ensembl"; gene_biotype "protein_coding"; transcript_name "KIF12-202"; transcript_source "ensembl"; transcript_biotype "protein_coding";	254622524	254823909	MSTRG.2252.1
1	254719331	254719396	gene_id "ENSSSCG00000005486"; gene_version "3"; transcript_id "ENSSSCT00000006032"; transcript_version "3"; gene_name "KIF12"; gene_source "ensembl"; gene_biotype "protein_coding"; transcript_name "KIF12-202"; transcript_source "ensembl"; transcript_biotype "protein_coding";	254622524	254823909	MSTRG.2252.1
1	254719223	254719232	gene_id "ENSSSCG00000005486"; gene_version "3"; transcript_id "ENSSSCT00000006032"; transcript_version "3"; gene_name "KIF12"; gene_source "ensembl"; gene_biotype "protein_coding"; transcript_name "KIF12-202"; transcript_source "ensembl"; transcript_biotype "protein_coding";	254622524	254823909	MSTRG.2252.1
1	254711823	254712077	gene_id "ENSSSCG00000005486"; gene_version "3"; transcript_id "ENSSSCT00000006032"; transcript_version "3"; gene_name "KIF12"; gene_source "ensembl"; gene_biotype "protein_coding"; transcript_name "KIF12-202"; transcript_source "ensembl"; transcript_biotype "protein_coding";	254622524	254823909	MSTRG.2252.1
1	254711823	254719615	gene_id "ENSSSCG00000005486"; gene_version "3"; transcript_id "ENSSSCT00000065507"; transcript_version "1"; gene_name "KIF12"; gene_source "ensembl"; gene_biotype "protein_coding"; transcript_name "KIF12-203"; transcript_source "ensembl"; transcript_biotype "protein_coding";	254622524	254823909	MSTRG.2252.1
1	254719468	254719615	gene_id "ENSSSCG00000005486"; gene_version "3"; transcript_id "ENSSSCT00000065507"; transcript_version "1"; exon_number "1"; gene_name "KIF12"; gene_source "ensembl"; gene_biotype "protein_coding"; transcript_name "KIF12-203"; transcript_source "ensembl"; transcript_biotype "protein_coding"; exon_id "ENSSSCE00000327995"; exon_version "1";	254622524	254823909	MSTRG.2252.1
1	254719468	254719493	gene_id "ENSSSCG00000005486"; gene_version "3"; transcript_id "ENSSSCT00000065507"; transcript_version "1"; exon_number "1"; gene_name "KIF12"; gene_source "ensembl"; gene_biotype "protein_coding"; transcript_name "KIF12-203"; transcript_source "ensembl"; transcript_biotype "protein_coding"; protein_id "ENSSSCP00000046355"; protein_version "1";	254622524	254823909	MSTRG.2252.1
1	254719491	254719493	gene_id "ENSSSCG00000005486"; gene_version "3"; transcript_id "ENSSSCT00000065507"; transcript_version "1"; exon_number "1"; gene_name "KIF12"; gene_source "ensembl"; gene_biotype "protein_coding"; transcript_name "KIF12-203"; transcript_source "ensembl"; transcript_biotype "protein_coding";	254622524	254823909	MSTRG.2252.1
1	254719331	254719396	gene_id "ENSSSCG00000005486"; gene_version "3"; transcript_id "ENSSSCT00000065507"; transcript_version "1"; exon_number "2"; gene_name "KIF12"; gene_source "ensembl"; gene_biotype "protein_coding"; transcript_name "KIF12-203"; transcript_source "ensembl"; transcript_biotype "protein_coding"; exon_id "ENSSSCE00000359411"; exon_version "1";	254622524	254823909	MSTRG.2252.1
1	254719331	254719396	gene_id "ENSSSCG00000005486"; gene_version "3"; transcript_id "ENSSSCT00000065507"; transcript_version "1"; exon_number "2"; gene_name "KIF12"; gene_source "ensembl"; gene_biotype "protein_coding"; transcript_name "KIF12-203"; transcript_source "ensembl"; transcript_biotype "protein_coding"; protein_id "ENSSSCP00000046355"; protein_version "1";	254622524	254823909	MSTRG.2252.1
1	254719154	254719232	gene_id "ENSSSCG00000005486"; gene_version "3"; transcript_id "ENSSSCT00000065507"; transcript_version "1"; exon_number "3"; gene_name "KIF12"; gene_source "ensembl"; gene_biotype "protein_coding"; transcript_name "KIF12-203"; transcript_source "ensembl"; transcript_biotype "protein_coding"; exon_id "ENSSSCE00000377131"; exon_version "1";	254622524	254823909	MSTRG.2252.1
1	254719154	254719232	gene_id "ENSSSCG00000005486"; gene_version "3"; transcript_id "ENSSSCT00000065507"; transcript_version "1"; exon_number "3"; gene_name "KIF12"; gene_source "ensembl"; gene_biotype "protein_coding"; transcript_name "KIF12-203"; transcript_source "ensembl"; transcript_biotype "protein_coding"; protein_id "ENSSSCP00000046355"; protein_version "1";	254622524	254823909	MSTRG.2252.1
1	254718896	254719023	gene_id "ENSSSCG00000005486"; gene_version "3"; transcript_id "ENSSSCT00000065507"; transcript_version "1"; exon_number "4"; gene_name "KIF12"; gene_source "ensembl"; gene_biotype "protein_coding"; transcript_name "KIF12-203"; transcript_source "ensembl"; transcript_biotype "protein_coding"; exon_id "ENSSSCE00000047103"; exon_version "2";	254622524	254823909	MSTRG.2252.1
1	254718896	254719023	gene_id "ENSSSCG00000005486"; gene_version "3"; transcript_id "ENSSSCT00000065507"; transcript_version "1"; exon_number "4"; gene_name "KIF12"; gene_source "ensembl"; gene_biotype "protein_coding"; transcript_name "KIF12-203"; transcript_source "ensembl"; transcript_biotype "protein_coding"; protein_id "ENSSSCP00000046355"; protein_version "1";	254622524	254823909	MSTRG.2252.1
1	254718717	254718792	gene_id "ENSSSCG00000005486"; gene_version "3"; transcript_id "ENSSSCT00000065507"; transcript_version "1"; exon_number "5"; gene_name "KIF12"; gene_source "ensembl"; gene_biotype "protein_coding"; transcript_name "KIF12-203"; transcript_source "ensembl"; transcript_biotype "protein_coding"; exon_id "ENSSSCE00000047104"; exon_version "1";	254622524	254823909	MSTRG.2252.1
1	254718717	254718792	gene_id "ENSSSCG00000005486"; gene_version "3"; transcript_id "ENSSSCT00000065507"; transcript_version "1"; exon_number "5"; gene_name "KIF12"; gene_source "ensembl"; gene_biotype "protein_coding"; transcript_name "KIF12-203"; transcript_source "ensembl"; transcript_biotype "protein_coding"; protein_id "ENSSSCP00000046355"; protein_version "1";	254622524	254823909	MSTRG.2252.1
1	254717955	254718089	gene_id "ENSSSCG00000005486"; gene_version "3"; transcript_id "ENSSSCT00000065507"; transcript_version "1"; exon_number "6"; gene_name "KIF12"; gene_source "ensembl"; gene_biotype "protein_coding"; transcript_name "KIF12-203"; transcript_source "ensembl"; transcript_biotype "protein_coding"; exon_id "ENSSSCE00000047105"; exon_version "1";	254622524	254823909	MSTRG.2252.1
1	254717955	254718089	gene_id "ENSSSCG00000005486"; gene_version "3"; transcript_id "ENSSSCT00000065507"; transcript_version "1"; exon_number "6"; gene_name "KIF12"; gene_source "ensembl"; gene_biotype "protein_coding"; transcript_name "KIF12-203"; transcript_source "ensembl"; transcript_biotype "protein_coding"; protein_id "ENSSSCP00000046355"; protein_version "1";	254622524	254823909	MSTRG.2252.1
1	254717654	254717789	gene_id "ENSSSCG00000005486"; gene_version "3"; transcript_id "ENSSSCT00000065507"; transcript_version "1"; exon_number "7"; gene_name "KIF12"; gene_source "ensembl"; gene_biotype "protein_coding"; transcript_name "KIF12-203"; transcript_source "ensembl"; transcript_biotype "protein_coding"; exon_id "ENSSSCE00000047106"; exon_version "2";	254622524	254823909	MSTRG.2252.1
1	254717654	254717789	gene_id "ENSSSCG00000005486"; gene_version "3"; transcript_id "ENSSSCT00000065507"; transcript_version "1"; exon_number "7"; gene_name "KIF12"; gene_source "ensembl"; gene_biotype "protein_coding"; transcript_name "KIF12-203"; transcript_source "ensembl"; transcript_biotype "protein_coding"; protein_id "ENSSSCP00000046355"; protein_version "1";	254622524	254823909	MSTRG.2252.1
1	254716738	254716829	gene_id "ENSSSCG00000005486"; gene_version "3"; transcript_id "ENSSSCT00000065507"; transcript_version "1"; exon_number "8"; gene_name "KIF12"; gene_source "ensembl"; gene_biotype "protein_coding"; transcript_name "KIF12-203"; transcript_source "ensembl"; transcript_biotype "protein_coding"; exon_id "ENSSSCE00000047107"; exon_version "1";	254622524	254823909	MSTRG.2252.1
1	254716738	254716829	gene_id "ENSSSCG00000005486"; gene_version "3"; transcript_id "ENSSSCT00000065507"; transcript_version "1"; exon_number "8"; gene_name "KIF12"; gene_source "ensembl"; gene_biotype "protein_coding"; transcript_name "KIF12-203"; transcript_source "ensembl"; transcript_biotype "protein_coding"; protein_id "ENSSSCP00000046355"; protein_version "1";	254622524	254823909	MSTRG.2252.1
1	254716399	254716546	gene_id "ENSSSCG00000005486"; gene_version "3"; transcript_id "ENSSSCT00000065507"; transcript_version "1"; exon_number "9"; gene_name "KIF12"; gene_source "ensembl"; gene_biotype "protein_coding"; transcript_name "KIF12-203"; transcript_source "ensembl"; transcript_biotype "protein_coding"; exon_id "ENSSSCE00000047108"; exon_version "2";	254622524	254823909	MSTRG.2252.1
1	254716399	254716546	gene_id "ENSSSCG00000005486"; gene_version "3"; transcript_id "ENSSSCT00000065507"; transcript_version "1"; exon_number "9"; gene_name "KIF12"; gene_source "ensembl"; gene_biotype "protein_coding"; transcript_name "KIF12-203"; transcript_source "ensembl"; transcript_biotype "protein_coding"; protein_id "ENSSSCP00000046355"; protein_version "1";	254622524	254823909	MSTRG.2252.1
1	254715621	254715739	gene_id "ENSSSCG00000005486"; gene_version "3"; transcript_id "ENSSSCT00000065507"; transcript_version "1"; exon_number "10"; gene_name "KIF12"; gene_source "ensembl"; gene_biotype "protein_coding"; transcript_name "KIF12-203"; transcript_source "ensembl"; transcript_biotype "protein_coding"; exon_id "ENSSSCE00000047109"; exon_version "2";	254622524	254823909	MSTRG.2252.1
1	254715621	254715739	gene_id "ENSSSCG00000005486"; gene_version "3"; transcript_id "ENSSSCT00000065507"; transcript_version "1"; exon_number "10"; gene_name "KIF12"; gene_source "ensembl"; gene_biotype "protein_coding"; transcript_name "KIF12-203"; transcript_source "ensembl"; transcript_biotype "protein_coding"; protein_id "ENSSSCP00000046355"; protein_version "1";	254622524	254823909	MSTRG.2252.1
1	254715434	254715538	gene_id "ENSSSCG00000005486"; gene_version "3"; transcript_id "ENSSSCT00000065507"; transcript_version "1"; exon_number "11"; gene_name "KIF12"; gene_source "ensembl"; gene_biotype "protein_coding"; transcript_name "KIF12-203"; transcript_source "ensembl"; transcript_biotype "protein_coding"; exon_id "ENSSSCE00000047110"; exon_version "1";	254622524	254823909	MSTRG.2252.1
1	254715434	254715538	gene_id "ENSSSCG00000005486"; gene_version "3"; transcript_id "ENSSSCT00000065507"; transcript_version "1"; exon_number "11"; gene_name "KIF12"; gene_source "ensembl"; gene_biotype "protein_coding"; transcript_name "KIF12-203"; transcript_source "ensembl"; transcript_biotype "protein_coding"; protein_id "ENSSSCP00000046355"; protein_version "1";	254622524	254823909	MSTRG.2252.1
1	254714760	254714862	gene_id "ENSSSCG00000005486"; gene_version "3"; transcript_id "ENSSSCT00000065507"; transcript_version "1"; exon_number "12"; gene_name "KIF12"; gene_source "ensembl"; gene_biotype "protein_coding"; transcript_name "KIF12-203"; transcript_source "ensembl"; transcript_biotype "protein_coding"; exon_id "ENSSSCE00000047111"; exon_version "1";	254622524	254823909	MSTRG.2252.1
1	254714760	254714862	gene_id "ENSSSCG00000005486"; gene_version "3"; transcript_id "ENSSSCT00000065507"; transcript_version "1"; exon_number "12"; gene_name "KIF12"; gene_source "ensembl"; gene_biotype "protein_coding"; transcript_name "KIF12-203"; transcript_source "ensembl"; transcript_biotype "protein_coding"; protein_id "ENSSSCP00000046355"; protein_version "1";	254622524	254823909	MSTRG.2252.1
1	254714587	254714677	gene_id "ENSSSCG00000005486"; gene_version "3"; transcript_id "ENSSSCT00000065507"; transcript_version "1"; exon_number "13"; gene_name "KIF12"; gene_source "ensembl"; gene_biotype "protein_coding"; transcript_name "KIF12-203"; transcript_source "ensembl"; transcript_biotype "protein_coding"; exon_id "ENSSSCE00000047112"; exon_version "2";	254622524	254823909	MSTRG.2252.1
1	254714587	254714677	gene_id "ENSSSCG00000005486"; gene_version "3"; transcript_id "ENSSSCT00000065507"; transcript_version "1"; exon_number "13"; gene_name "KIF12"; gene_source "ensembl"; gene_biotype "protein_coding"; transcript_name "KIF12-203"; transcript_source "ensembl"; transcript_biotype "protein_coding"; protein_id "ENSSSCP00000046355"; protein_version "1";	254622524	254823909	MSTRG.2252.1
1	254714316	254714402	gene_id "ENSSSCG00000005486"; gene_version "3"; transcript_id "ENSSSCT00000065507"; transcript_version "1"; exon_number "14"; gene_name "KIF12"; gene_source "ensembl"; gene_biotype "protein_coding"; transcript_name "KIF12-203"; transcript_source "ensembl"; transcript_biotype "protein_coding"; exon_id "ENSSSCE00000047113"; exon_version "1";	254622524	254823909	MSTRG.2252.1
1	254714316	254714402	gene_id "ENSSSCG00000005486"; gene_version "3"; transcript_id "ENSSSCT00000065507"; transcript_version "1"; exon_number "14"; gene_name "KIF12"; gene_source "ensembl"; gene_biotype "protein_coding"; transcript_name "KIF12-203"; transcript_source "ensembl"; transcript_biotype "protein_coding"; protein_id "ENSSSCP00000046355"; protein_version "1";	254622524	254823909	MSTRG.2252.1
1	254713869	254713959	gene_id "ENSSSCG00000005486"; gene_version "3"; transcript_id "ENSSSCT00000065507"; transcript_version "1"; exon_number "15"; gene_name "KIF12"; gene_source "ensembl"; gene_biotype "protein_coding"; transcript_name "KIF12-203"; transcript_source "ensembl"; transcript_biotype "protein_coding"; exon_id "ENSSSCE00000047114"; exon_version "2";	254622524	254823909	MSTRG.2252.1
1	254713869	254713959	gene_id "ENSSSCG00000005486"; gene_version "3"; transcript_id "ENSSSCT00000065507"; transcript_version "1"; exon_number "15"; gene_name "KIF12"; gene_source "ensembl"; gene_biotype "protein_coding"; transcript_name "KIF12-203"; transcript_source "ensembl"; transcript_biotype "protein_coding"; protein_id "ENSSSCP00000046355"; protein_version "1";	254622524	254823909	MSTRG.2252.1
1	254713693	254713797	gene_id "ENSSSCG00000005486"; gene_version "3"; transcript_id "ENSSSCT00000065507"; transcript_version "1"; exon_number "16"; gene_name "KIF12"; gene_source "ensembl"; gene_biotype "protein_coding"; transcript_name "KIF12-203"; transcript_source "ensembl"; transcript_biotype "protein_coding"; exon_id "ENSSSCE00000047115"; exon_version "2";	254622524	254823909	MSTRG.2252.1
1	254713693	254713797	gene_id "ENSSSCG00000005486"; gene_version "3"; transcript_id "ENSSSCT00000065507"; transcript_version "1"; exon_number "16"; gene_name "KIF12"; gene_source "ensembl"; gene_biotype "protein_coding"; transcript_name "KIF12-203"; transcript_source "ensembl"; transcript_biotype "protein_coding"; protein_id "ENSSSCP00000046355"; protein_version "1";	254622524	254823909	MSTRG.2252.1
1	254712749	254712849	gene_id "ENSSSCG00000005486"; gene_version "3"; transcript_id "ENSSSCT00000065507"; transcript_version "1"; exon_number "17"; gene_name "KIF12"; gene_source "ensembl"; gene_biotype "protein_coding"; transcript_name "KIF12-203"; transcript_source "ensembl"; transcript_biotype "protein_coding"; exon_id "ENSSSCE00000047116"; exon_version "2";	254622524	254823909	MSTRG.2252.1
1	254712749	254712849	gene_id "ENSSSCG00000005486"; gene_version "3"; transcript_id "ENSSSCT00000065507"; transcript_version "1"; exon_number "17"; gene_name "KIF12"; gene_source "ensembl"; gene_biotype "protein_coding"; transcript_name "KIF12-203"; transcript_source "ensembl"; transcript_biotype "protein_coding"; protein_id "ENSSSCP00000046355"; protein_version "1";	254622524	254823909	MSTRG.2252.1
1	254712536	254712654	gene_id "ENSSSCG00000005486"; gene_version "3"; transcript_id "ENSSSCT00000065507"; transcript_version "1"; exon_number "18"; gene_name "KIF12"; gene_source "ensembl"; gene_biotype "protein_coding"; transcript_name "KIF12-203"; transcript_source "ensembl"; transcript_biotype "protein_coding"; exon_id "ENSSSCE00000047117"; exon_version "1";	254622524	254823909	MSTRG.2252.1
1	254712536	254712654	gene_id "ENSSSCG00000005486"; gene_version "3"; transcript_id "ENSSSCT00000065507"; transcript_version "1"; exon_number "18"; gene_name "KIF12"; gene_source "ensembl"; gene_biotype "protein_coding"; transcript_name "KIF12-203"; transcript_source "ensembl"; transcript_biotype "protein_coding"; protein_id "ENSSSCP00000046355"; protein_version "1";	254622524	254823909	MSTRG.2252.1
1	254711823	254712217	gene_id "ENSSSCG00000005486"; gene_version "3"; transcript_id "ENSSSCT00000065507"; transcript_version "1"; exon_number "19"; gene_name "KIF12"; gene_source "ensembl"; gene_biotype "protein_coding"; transcript_name "KIF12-203"; transcript_source "ensembl"; transcript_biotype "protein_coding"; exon_id "ENSSSCE00000218013"; exon_version "2";	254622524	254823909	MSTRG.2252.1
1	254712081	254712217	gene_id "ENSSSCG00000005486"; gene_version "3"; transcript_id "ENSSSCT00000065507"; transcript_version "1"; exon_number "19"; gene_name "KIF12"; gene_source "ensembl"; gene_biotype "protein_coding"; transcript_name "KIF12-203"; transcript_source "ensembl"; transcript_biotype "protein_coding"; protein_id "ENSSSCP00000046355"; protein_version "1";	254622524	254823909	MSTRG.2252.1
1	254712078	254712080	gene_id "ENSSSCG00000005486"; gene_version "3"; transcript_id "ENSSSCT00000065507"; transcript_version "1"; exon_number "19"; gene_name "KIF12"; gene_source "ensembl"; gene_biotype "protein_coding"; transcript_name "KIF12-203"; transcript_source "ensembl"; transcript_biotype "protein_coding";	254622524	254823909	MSTRG.2252.1
1	254719494	254719615	gene_id "ENSSSCG00000005486"; gene_version "3"; transcript_id "ENSSSCT00000065507"; transcript_version "1"; gene_name "KIF12"; gene_source "ensembl"; gene_biotype "protein_coding"; transcript_name "KIF12-203"; transcript_source "ensembl"; transcript_biotype "protein_coding";	254622524	254823909	MSTRG.2252.1
1	254711823	254712077	gene_id "ENSSSCG00000005486"; gene_version "3"; transcript_id "ENSSSCT00000065507"; transcript_version "1"; gene_name "KIF12"; gene_source "ensembl"; gene_biotype "protein_coding"; transcript_name "KIF12-203"; transcript_source "ensembl"; transcript_biotype "protein_coding";	254622524	254823909	MSTRG.2252.1
1	254769519	254922939	gene_id "ENSSSCG00000005487"; gene_version "3"; gene_name "COL27A1"; gene_source "ensembl"; gene_biotype "protein_coding";	254622524	254823909	MSTRG.2252.1
1	254769519	254922939	gene_id "ENSSSCG00000005487"; gene_version "3"; transcript_id "ENSSSCT00000006033"; transcript_version "3"; gene_name "COL27A1"; gene_source "ensembl"; gene_biotype "protein_coding"; transcript_name "COL27A1-201"; transcript_source "ensembl"; transcript_biotype "protein_coding";	254622524	254823909	MSTRG.2252.1
1	254769519	254770347	gene_id "ENSSSCG00000005487"; gene_version "3"; transcript_id "ENSSSCT00000006033"; transcript_version "3"; exon_number "1"; gene_name "COL27A1"; gene_source "ensembl"; gene_biotype "protein_coding"; transcript_name "COL27A1-201"; transcript_source "ensembl"; transcript_biotype "protein_coding"; exon_id "ENSSSCE00000301769"; exon_version "1";	254622524	254823909	MSTRG.2252.1
1	254770292	254770347	gene_id "ENSSSCG00000005487"; gene_version "3"; transcript_id "ENSSSCT00000006033"; transcript_version "3"; exon_number "1"; gene_name "COL27A1"; gene_source "ensembl"; gene_biotype "protein_coding"; transcript_name "COL27A1-201"; transcript_source "ensembl"; transcript_biotype "protein_coding"; protein_id "ENSSSCP00000005883"; protein_version "3";	254622524	254823909	MSTRG.2252.1
1	254770292	254770294	gene_id "ENSSSCG00000005487"; gene_version "3"; transcript_id "ENSSSCT00000006033"; transcript_version "3"; exon_number "1"; gene_name "COL27A1"; gene_source "ensembl"; gene_biotype "protein_coding"; transcript_name "COL27A1-201"; transcript_source "ensembl"; transcript_biotype "protein_coding";	254622524	254823909	MSTRG.2252.1
1	254777211	254777281	gene_id "ENSSSCG00000005487"; gene_version "3"; transcript_id "ENSSSCT00000006033"; transcript_version "3"; exon_number "2"; gene_name "COL27A1"; gene_source "ensembl"; gene_biotype "protein_coding"; transcript_name "COL27A1-201"; transcript_source "ensembl"; transcript_biotype "protein_coding"; exon_id "ENSSSCE00000047119"; exon_version "3";	254622524	254823909	MSTRG.2252.1
1	254777211	254777281	gene_id "ENSSSCG00000005487"; gene_version "3"; transcript_id "ENSSSCT00000006033"; transcript_version "3"; exon_number "2"; gene_name "COL27A1"; gene_source "ensembl"; gene_biotype "protein_coding"; transcript_name "COL27A1-201"; transcript_source "ensembl"; transcript_biotype "protein_coding"; protein_id "ENSSSCP00000005883"; protein_version "3";	254622524	254823909	MSTRG.2252.1
1	254781818	254783544	gene_id "ENSSSCG00000005487"; gene_version "3"; transcript_id "ENSSSCT00000006033"; transcript_version "3"; exon_number "3"; gene_name "COL27A1"; gene_source "ensembl"; gene_biotype "protein_coding"; transcript_name "COL27A1-201"; transcript_source "ensembl"; transcript_biotype "protein_coding"; exon_id "ENSSSCE00000047120"; exon_version "1";	254622524	254823909	MSTRG.2252.1
1	254781818	254783544	gene_id "ENSSSCG00000005487"; gene_version "3"; transcript_id "ENSSSCT00000006033"; transcript_version "3"; exon_number "3"; gene_name "COL27A1"; gene_source "ensembl"; gene_biotype "protein_coding"; transcript_name "COL27A1-201"; transcript_source "ensembl"; transcript_biotype "protein_coding"; protein_id "ENSSSCP00000005883"; protein_version "3";	254622524	254823909	MSTRG.2252.1
1	254791698	254791751	gene_id "ENSSSCG00000005487"; gene_version "3"; transcript_id "ENSSSCT00000006033"; transcript_version "3"; exon_number "4"; gene_name "COL27A1"; gene_source "ensembl"; gene_biotype "protein_coding"; transcript_name "COL27A1-201"; transcript_source "ensembl"; transcript_biotype "protein_coding"; exon_id "ENSSSCE00000047121"; exon_version "1";	254622524	254823909	MSTRG.2252.1
1	254791698	254791751	gene_id "ENSSSCG00000005487"; gene_version "3"; transcript_id "ENSSSCT00000006033"; transcript_version "3"; exon_number "4"; gene_name "COL27A1"; gene_source "ensembl"; gene_biotype "protein_coding"; transcript_name "COL27A1-201"; transcript_source "ensembl"; transcript_biotype "protein_coding"; protein_id "ENSSSCP00000005883"; protein_version "3";	254622524	254823909	MSTRG.2252.1
1	254796536	254796589	gene_id "ENSSSCG00000005487"; gene_version "3"; transcript_id "ENSSSCT00000006033"; transcript_version "3"; exon_number "5"; gene_name "COL27A1"; gene_source "ensembl"; gene_biotype "protein_coding"; transcript_name "COL27A1-201"; transcript_source "ensembl"; transcript_biotype "protein_coding"; exon_id "ENSSSCE00000047122"; exon_version "1";	254622524	254823909	MSTRG.2252.1
1	254796536	254796589	gene_id "ENSSSCG00000005487"; gene_version "3"; transcript_id "ENSSSCT00000006033"; transcript_version "3"; exon_number "5"; gene_name "COL27A1"; gene_source "ensembl"; gene_biotype "protein_coding"; transcript_name "COL27A1-201"; transcript_source "ensembl"; transcript_biotype "protein_coding"; protein_id "ENSSSCP00000005883"; protein_version "3";	254622524	254823909	MSTRG.2252.1
1	254808239	254808292	gene_id "ENSSSCG00000005487"; gene_version "3"; transcript_id "ENSSSCT00000006033"; transcript_version "3"; exon_number "6"; gene_name "COL27A1"; gene_source "ensembl"; gene_biotype "protein_coding"; transcript_name "COL27A1-201"; transcript_source "ensembl"; transcript_biotype "protein_coding"; exon_id "ENSSSCE00000047123"; exon_version "1";	254622524	254823909	MSTRG.2252.1
1	254808239	254808292	gene_id "ENSSSCG00000005487"; gene_version "3"; transcript_id "ENSSSCT00000006033"; transcript_version "3"; exon_number "6"; gene_name "COL27A1"; gene_source "ensembl"; gene_biotype "protein_coding"; transcript_name "COL27A1-201"; transcript_source "ensembl"; transcript_biotype "protein_coding"; protein_id "ENSSSCP00000005883"; protein_version "3";	254622524	254823909	MSTRG.2252.1
1	254810007	254810060	gene_id "ENSSSCG00000005487"; gene_version "3"; transcript_id "ENSSSCT00000006033"; transcript_version "3"; exon_number "7"; gene_name "COL27A1"; gene_source "ensembl"; gene_biotype "protein_coding"; transcript_name "COL27A1-201"; transcript_source "ensembl"; transcript_biotype "protein_coding"; exon_id "ENSSSCE00000047124"; exon_version "1";	254622524	254823909	MSTRG.2252.1
1	254810007	254810060	gene_id "ENSSSCG00000005487"; gene_version "3"; transcript_id "ENSSSCT00000006033"; transcript_version "3"; exon_number "7"; gene_name "COL27A1"; gene_source "ensembl"; gene_biotype "protein_coding"; transcript_name "COL27A1-201"; transcript_source "ensembl"; transcript_biotype "protein_coding"; protein_id "ENSSSCP00000005883"; protein_version "3";	254622524	254823909	MSTRG.2252.1
1	254820343	254820387	gene_id "ENSSSCG00000005487"; gene_version "3"; transcript_id "ENSSSCT00000006033"; transcript_version "3"; exon_number "8"; gene_name "COL27A1"; gene_source "ensembl"; gene_biotype "protein_coding"; transcript_name "COL27A1-201"; transcript_source "ensembl"; transcript_biotype "protein_coding"; exon_id "ENSSSCE00000047125"; exon_version "1";	254622524	254823909	MSTRG.2252.1
1	254820343	254820387	gene_id "ENSSSCG00000005487"; gene_version "3"; transcript_id "ENSSSCT00000006033"; transcript_version "3"; exon_number "8"; gene_name "COL27A1"; gene_source "ensembl"; gene_biotype "protein_coding"; transcript_name "COL27A1-201"; transcript_source "ensembl"; transcript_biotype "protein_coding"; protein_id "ENSSSCP00000005883"; protein_version "3";	254622524	254823909	MSTRG.2252.1
1	254820998	254821051	gene_id "ENSSSCG00000005487"; gene_version "3"; transcript_id "ENSSSCT00000006033"; transcript_version "3"; exon_number "9"; gene_name "COL27A1"; gene_source "ensembl"; gene_biotype "protein_coding"; transcript_name "COL27A1-201"; transcript_source "ensembl"; transcript_biotype "protein_coding"; exon_id "ENSSSCE00000047126"; exon_version "1";	254622524	254823909	MSTRG.2252.1
1	254820998	254821051	gene_id "ENSSSCG00000005487"; gene_version "3"; transcript_id "ENSSSCT00000006033"; transcript_version "3"; exon_number "9"; gene_name "COL27A1"; gene_source "ensembl"; gene_biotype "protein_coding"; transcript_name "COL27A1-201"; transcript_source "ensembl"; transcript_biotype "protein_coding"; protein_id "ENSSSCP00000005883"; protein_version "3";	254622524	254823909	MSTRG.2252.1
1	254821458	254821502	gene_id "ENSSSCG00000005487"; gene_version "3"; transcript_id "ENSSSCT00000006033"; transcript_version "3"; exon_number "10"; gene_name "COL27A1"; gene_source "ensembl"; gene_biotype "protein_coding"; transcript_name "COL27A1-201"; transcript_source "ensembl"; transcript_biotype "protein_coding"; exon_id "ENSSSCE00000047127"; exon_version "1";	254622524	254823909	MSTRG.2252.1
1	254821458	254821502	gene_id "ENSSSCG00000005487"; gene_version "3"; transcript_id "ENSSSCT00000006033"; transcript_version "3"; exon_number "10"; gene_name "COL27A1"; gene_source "ensembl"; gene_biotype "protein_coding"; transcript_name "COL27A1-201"; transcript_source "ensembl"; transcript_biotype "protein_coding"; protein_id "ENSSSCP00000005883"; protein_version "3";	254622524	254823909	MSTRG.2252.1
1	254769519	254770291	gene_id "ENSSSCG00000005487"; gene_version "3"; transcript_id "ENSSSCT00000006033"; transcript_version "3"; gene_name "COL27A1"; gene_source "ensembl"; gene_biotype "protein_coding"; transcript_name "COL27A1-201"; transcript_source "ensembl"; transcript_biotype "protein_coding";	254622524	254823909	MSTRG.2252.1
1	254769519	254922939	gene_id "ENSSSCG00000005487"; gene_version "3"; transcript_id "ENSSSCT00000029470"; transcript_version "2"; gene_name "COL27A1"; gene_source "ensembl"; gene_biotype "protein_coding"; transcript_name "COL27A1-202"; transcript_source "ensembl"; transcript_biotype "protein_coding";	254622524	254823909	MSTRG.2252.1
1	254769519	254770347	gene_id "ENSSSCG00000005487"; gene_version "3"; transcript_id "ENSSSCT00000029470"; transcript_version "2"; exon_number "1"; gene_name "COL27A1"; gene_source "ensembl"; gene_biotype "protein_coding"; transcript_name "COL27A1-202"; transcript_source "ensembl"; transcript_biotype "protein_coding"; exon_id "ENSSSCE00000301769"; exon_version "1";	254622524	254823909	MSTRG.2252.1
1	254770292	254770347	gene_id "ENSSSCG00000005487"; gene_version "3"; transcript_id "ENSSSCT00000029470"; transcript_version "2"; exon_number "1"; gene_name "COL27A1"; gene_source "ensembl"; gene_biotype "protein_coding"; transcript_name "COL27A1-202"; transcript_source "ensembl"; transcript_biotype "protein_coding"; protein_id "ENSSSCP00000022099"; protein_version "2";	254622524	254823909	MSTRG.2252.1
1	254770292	254770294	gene_id "ENSSSCG00000005487"; gene_version "3"; transcript_id "ENSSSCT00000029470"; transcript_version "2"; exon_number "1"; gene_name "COL27A1"; gene_source "ensembl"; gene_biotype "protein_coding"; transcript_name "COL27A1-202"; transcript_source "ensembl"; transcript_biotype "protein_coding";	254622524	254823909	MSTRG.2252.1
1	254777211	254777281	gene_id "ENSSSCG00000005487"; gene_version "3"; transcript_id "ENSSSCT00000029470"; transcript_version "2"; exon_number "2"; gene_name "COL27A1"; gene_source "ensembl"; gene_biotype "protein_coding"; transcript_name "COL27A1-202"; transcript_source "ensembl"; transcript_biotype "protein_coding"; exon_id "ENSSSCE00000047119"; exon_version "3";	254622524	254823909	MSTRG.2252.1
1	254777211	254777281	gene_id "ENSSSCG00000005487"; gene_version "3"; transcript_id "ENSSSCT00000029470"; transcript_version "2"; exon_number "2"; gene_name "COL27A1"; gene_source "ensembl"; gene_biotype "protein_coding"; transcript_name "COL27A1-202"; transcript_source "ensembl"; transcript_biotype "protein_coding"; protein_id "ENSSSCP00000022099"; protein_version "2";	254622524	254823909	MSTRG.2252.1
1	254781818	254783544	gene_id "ENSSSCG00000005487"; gene_version "3"; transcript_id "ENSSSCT00000029470"; transcript_version "2"; exon_number "3"; gene_name "COL27A1"; gene_source "ensembl"; gene_biotype "protein_coding"; transcript_name "COL27A1-202"; transcript_source "ensembl"; transcript_biotype "protein_coding"; exon_id "ENSSSCE00000047120"; exon_version "1";	254622524	254823909	MSTRG.2252.1
1	254781818	254783544	gene_id "ENSSSCG00000005487"; gene_version "3"; transcript_id "ENSSSCT00000029470"; transcript_version "2"; exon_number "3"; gene_name "COL27A1"; gene_source "ensembl"; gene_biotype "protein_coding"; transcript_name "COL27A1-202"; transcript_source "ensembl"; transcript_biotype "protein_coding"; protein_id "ENSSSCP00000022099"; protein_version "2";	254622524	254823909	MSTRG.2252.1
1	254791698	254791751	gene_id "ENSSSCG00000005487"; gene_version "3"; transcript_id "ENSSSCT00000029470"; transcript_version "2"; exon_number "4"; gene_name "COL27A1"; gene_source "ensembl"; gene_biotype "protein_coding"; transcript_name "COL27A1-202"; transcript_source "ensembl"; transcript_biotype "protein_coding"; exon_id "ENSSSCE00000047121"; exon_version "1";	254622524	254823909	MSTRG.2252.1
1	254791698	254791751	gene_id "ENSSSCG00000005487"; gene_version "3"; transcript_id "ENSSSCT00000029470"; transcript_version "2"; exon_number "4"; gene_name "COL27A1"; gene_source "ensembl"; gene_biotype "protein_coding"; transcript_name "COL27A1-202"; transcript_source "ensembl"; transcript_biotype "protein_coding"; protein_id "ENSSSCP00000022099"; protein_version "2";	254622524	254823909	MSTRG.2252.1
1	254796536	254796589	gene_id "ENSSSCG00000005487"; gene_version "3"; transcript_id "ENSSSCT00000029470"; transcript_version "2"; exon_number "5"; gene_name "COL27A1"; gene_source "ensembl"; gene_biotype "protein_coding"; transcript_name "COL27A1-202"; transcript_source "ensembl"; transcript_biotype "protein_coding"; exon_id "ENSSSCE00000047122"; exon_version "1";	254622524	254823909	MSTRG.2252.1
1	254796536	254796589	gene_id "ENSSSCG00000005487"; gene_version "3"; transcript_id "ENSSSCT00000029470"; transcript_version "2"; exon_number "5"; gene_name "COL27A1"; gene_source "ensembl"; gene_biotype "protein_coding"; transcript_name "COL27A1-202"; transcript_source "ensembl"; transcript_biotype "protein_coding"; protein_id "ENSSSCP00000022099"; protein_version "2";	254622524	254823909	MSTRG.2252.1
1	254810007	254810060	gene_id "ENSSSCG00000005487"; gene_version "3"; transcript_id "ENSSSCT00000029470"; transcript_version "2"; exon_number "6"; gene_name "COL27A1"; gene_source "ensembl"; gene_biotype "protein_coding"; transcript_name "COL27A1-202"; transcript_source "ensembl"; transcript_biotype "protein_coding"; exon_id "ENSSSCE00000047124"; exon_version "1";	254622524	254823909	MSTRG.2252.1
1	254810007	254810060	gene_id "ENSSSCG00000005487"; gene_version "3"; transcript_id "ENSSSCT00000029470"; transcript_version "2"; exon_number "6"; gene_name "COL27A1"; gene_source "ensembl"; gene_biotype "protein_coding"; transcript_name "COL27A1-202"; transcript_source "ensembl"; transcript_biotype "protein_coding"; protein_id "ENSSSCP00000022099"; protein_version "2";	254622524	254823909	MSTRG.2252.1
1	254820343	254820387	gene_id "ENSSSCG00000005487"; gene_version "3"; transcript_id "ENSSSCT00000029470"; transcript_version "2"; exon_number "7"; gene_name "COL27A1"; gene_source "ensembl"; gene_biotype "protein_coding"; transcript_name "COL27A1-202"; transcript_source "ensembl"; transcript_biotype "protein_coding"; exon_id "ENSSSCE00000047125"; exon_version "1";	254622524	254823909	MSTRG.2252.1
1	254820343	254820387	gene_id "ENSSSCG00000005487"; gene_version "3"; transcript_id "ENSSSCT00000029470"; transcript_version "2"; exon_number "7"; gene_name "COL27A1"; gene_source "ensembl"; gene_biotype "protein_coding"; transcript_name "COL27A1-202"; transcript_source "ensembl"; transcript_biotype "protein_coding"; protein_id "ENSSSCP00000022099"; protein_version "2";	254622524	254823909	MSTRG.2252.1
1	254820998	254821051	gene_id "ENSSSCG00000005487"; gene_version "3"; transcript_id "ENSSSCT00000029470"; transcript_version "2"; exon_number "8"; gene_name "COL27A1"; gene_source "ensembl"; gene_biotype "protein_coding"; transcript_name "COL27A1-202"; transcript_source "ensembl"; transcript_biotype "protein_coding"; exon_id "ENSSSCE00000047126"; exon_version "1";	254622524	254823909	MSTRG.2252.1
1	254820998	254821051	gene_id "ENSSSCG00000005487"; gene_version "3"; transcript_id "ENSSSCT00000029470"; transcript_version "2"; exon_number "8"; gene_name "COL27A1"; gene_source "ensembl"; gene_biotype "protein_coding"; transcript_name "COL27A1-202"; transcript_source "ensembl"; transcript_biotype "protein_coding"; protein_id "ENSSSCP00000022099"; protein_version "2";	254622524	254823909	MSTRG.2252.1
1	254821458	254821502	gene_id "ENSSSCG00000005487"; gene_version "3"; transcript_id "ENSSSCT00000029470"; transcript_version "2"; exon_number "9"; gene_name "COL27A1"; gene_source "ensembl"; gene_biotype "protein_coding"; transcript_name "COL27A1-202"; transcript_source "ensembl"; transcript_biotype "protein_coding"; exon_id "ENSSSCE00000047127"; exon_version "1";	254622524	254823909	MSTRG.2252.1
1	254821458	254821502	gene_id "ENSSSCG00000005487"; gene_version "3"; transcript_id "ENSSSCT00000029470"; transcript_version "2"; exon_number "9"; gene_name "COL27A1"; gene_source "ensembl"; gene_biotype "protein_coding"; transcript_name "COL27A1-202"; transcript_source "ensembl"; transcript_biotype "protein_coding"; protein_id "ENSSSCP00000022099"; protein_version "2";	254622524	254823909	MSTRG.2252.1
1	254769519	254770291	gene_id "ENSSSCG00000005487"; gene_version "3"; transcript_id "ENSSSCT00000029470"; transcript_version "2"; gene_name "COL27A1"; gene_source "ensembl"; gene_biotype "protein_coding"; transcript_name "COL27A1-202"; transcript_source "ensembl"; transcript_biotype "protein_coding";	254622524	254823909	MSTRG.2252.1
1	261502425	261502530	gene_id "ENSSSCG00000019630"; gene_version "2"; gene_name "U6"; gene_source "ensembl"; gene_biotype "snRNA";	261492983	261720648	MSTRG.2285.1
1	261502425	261502530	gene_id "ENSSSCG00000019630"; gene_version "2"; gene_name "U6"; gene_source "ensembl"; gene_biotype "snRNA";	261492997	261720648	MSTRG.2285.2
1	261502425	261502530	gene_id "ENSSSCG00000019630"; gene_version "2"; gene_name "U6"; gene_source "ensembl"; gene_biotype "snRNA";	261493060	261722921	MSTRG.2285.3
1	261502425	261502530	gene_id "ENSSSCG00000019630"; gene_version "2"; transcript_id "ENSSSCT00000021225"; transcript_version "2"; gene_name "U6"; gene_source "ensembl"; gene_biotype "snRNA"; transcript_name "U6.175-201"; transcript_source "ensembl"; transcript_biotype "snRNA";	261492983	261720648	MSTRG.2285.1
1	261502425	261502530	gene_id "ENSSSCG00000019630"; gene_version "2"; transcript_id "ENSSSCT00000021225"; transcript_version "2"; gene_name "U6"; gene_source "ensembl"; gene_biotype "snRNA"; transcript_name "U6.175-201"; transcript_source "ensembl"; transcript_biotype "snRNA";	261492997	261720648	MSTRG.2285.2
1	261502425	261502530	gene_id "ENSSSCG00000019630"; gene_version "2"; transcript_id "ENSSSCT00000021225"; transcript_version "2"; gene_name "U6"; gene_source "ensembl"; gene_biotype "snRNA"; transcript_name "U6.175-201"; transcript_source "ensembl"; transcript_biotype "snRNA";	261493060	261722921	MSTRG.2285.3
1	261502425	261502530	gene_id "ENSSSCG00000019630"; gene_version "2"; transcript_id "ENSSSCT00000021225"; transcript_version "2"; exon_number "1"; gene_name "U6"; gene_source "ensembl"; gene_biotype "snRNA"; transcript_name "U6.175-201"; transcript_source "ensembl"; transcript_biotype "snRNA"; exon_id "ENSSSCE00000159207"; exon_version "2";	261492983	261720648	MSTRG.2285.1
1	261502425	261502530	gene_id "ENSSSCG00000019630"; gene_version "2"; transcript_id "ENSSSCT00000021225"; transcript_version "2"; exon_number "1"; gene_name "U6"; gene_source "ensembl"; gene_biotype "snRNA"; transcript_name "U6.175-201"; transcript_source "ensembl"; transcript_biotype "snRNA"; exon_id "ENSSSCE00000159207"; exon_version "2";	261492997	261720648	MSTRG.2285.2
1	261502425	261502530	gene_id "ENSSSCG00000019630"; gene_version "2"; transcript_id "ENSSSCT00000021225"; transcript_version "2"; exon_number "1"; gene_name "U6"; gene_source "ensembl"; gene_biotype "snRNA"; transcript_name "U6.175-201"; transcript_source "ensembl"; transcript_biotype "snRNA"; exon_id "ENSSSCE00000159207"; exon_version "2";	261493060	261722921	MSTRG.2285.3
1	261511304	261587968	gene_id "ENSSSCG00000005518"; gene_version "3"; gene_source "ensembl"; gene_biotype "protein_coding";	261492983	261720648	MSTRG.2285.1
1	261511304	261587968	gene_id "ENSSSCG00000005518"; gene_version "3"; gene_source "ensembl"; gene_biotype "protein_coding";	261492997	261720648	MSTRG.2285.2
1	261511304	261587968	gene_id "ENSSSCG00000005518"; gene_version "3"; gene_source "ensembl"; gene_biotype "protein_coding";	261493060	261722921	MSTRG.2285.3
1	261511304	261587968	gene_id "ENSSSCG00000005518"; gene_version "3"; transcript_id "ENSSSCT00000006069"; transcript_version "2"; gene_source "ensembl"; gene_biotype "protein_coding"; transcript_source "ensembl"; transcript_biotype "protein_coding";	261492983	261720648	MSTRG.2285.1
1	261511304	261587968	gene_id "ENSSSCG00000005518"; gene_version "3"; transcript_id "ENSSSCT00000006069"; transcript_version "2"; gene_source "ensembl"; gene_biotype "protein_coding"; transcript_source "ensembl"; transcript_biotype "protein_coding";	261492997	261720648	MSTRG.2285.2
1	261511304	261587968	gene_id "ENSSSCG00000005518"; gene_version "3"; transcript_id "ENSSSCT00000006069"; transcript_version "2"; gene_source "ensembl"; gene_biotype "protein_coding"; transcript_source "ensembl"; transcript_biotype "protein_coding";	261493060	261722921	MSTRG.2285.3
1	261587418	261587968	gene_id "ENSSSCG00000005518"; gene_version "3"; transcript_id "ENSSSCT00000006069"; transcript_version "2"; exon_number "1"; gene_source "ensembl"; gene_biotype "protein_coding"; transcript_source "ensembl"; transcript_biotype "protein_coding"; exon_id "ENSSSCE00000047523"; exon_version "2";	261492983	261720648	MSTRG.2285.1
1	261587418	261587968	gene_id "ENSSSCG00000005518"; gene_version "3"; transcript_id "ENSSSCT00000006069"; transcript_version "2"; exon_number "1"; gene_source "ensembl"; gene_biotype "protein_coding"; transcript_source "ensembl"; transcript_biotype "protein_coding"; exon_id "ENSSSCE00000047523"; exon_version "2";	261492997	261720648	MSTRG.2285.2
1	261587418	261587968	gene_id "ENSSSCG00000005518"; gene_version "3"; transcript_id "ENSSSCT00000006069"; transcript_version "2"; exon_number "1"; gene_source "ensembl"; gene_biotype "protein_coding"; transcript_source "ensembl"; transcript_biotype "protein_coding"; exon_id "ENSSSCE00000047523"; exon_version "2";	261493060	261722921	MSTRG.2285.3
1	261549902	261550013	gene_id "ENSSSCG00000005518"; gene_version "3"; transcript_id "ENSSSCT00000006069"; transcript_version "2"; exon_number "2"; gene_source "ensembl"; gene_biotype "protein_coding"; transcript_source "ensembl"; transcript_biotype "protein_coding"; exon_id "ENSSSCE00000047524"; exon_version "2";	261492983	261720648	MSTRG.2285.1
1	261549902	261550013	gene_id "ENSSSCG00000005518"; gene_version "3"; transcript_id "ENSSSCT00000006069"; transcript_version "2"; exon_number "2"; gene_source "ensembl"; gene_biotype "protein_coding"; transcript_source "ensembl"; transcript_biotype "protein_coding"; exon_id "ENSSSCE00000047524"; exon_version "2";	261492997	261720648	MSTRG.2285.2
1	261549902	261550013	gene_id "ENSSSCG00000005518"; gene_version "3"; transcript_id "ENSSSCT00000006069"; transcript_version "2"; exon_number "2"; gene_source "ensembl"; gene_biotype "protein_coding"; transcript_source "ensembl"; transcript_biotype "protein_coding"; exon_id "ENSSSCE00000047524"; exon_version "2";	261493060	261722921	MSTRG.2285.3
1	261535867	261535955	gene_id "ENSSSCG00000005518"; gene_version "3"; transcript_id "ENSSSCT00000006069"; transcript_version "2"; exon_number "3"; gene_source "ensembl"; gene_biotype "protein_coding"; transcript_source "ensembl"; transcript_biotype "protein_coding"; exon_id "ENSSSCE00000047525"; exon_version "1";	261492983	261720648	MSTRG.2285.1
1	261535867	261535955	gene_id "ENSSSCG00000005518"; gene_version "3"; transcript_id "ENSSSCT00000006069"; transcript_version "2"; exon_number "3"; gene_source "ensembl"; gene_biotype "protein_coding"; transcript_source "ensembl"; transcript_biotype "protein_coding"; exon_id "ENSSSCE00000047525"; exon_version "1";	261492997	261720648	MSTRG.2285.2
1	261535867	261535955	gene_id "ENSSSCG00000005518"; gene_version "3"; transcript_id "ENSSSCT00000006069"; transcript_version "2"; exon_number "3"; gene_source "ensembl"; gene_biotype "protein_coding"; transcript_source "ensembl"; transcript_biotype "protein_coding"; exon_id "ENSSSCE00000047525"; exon_version "1";	261493060	261722921	MSTRG.2285.3
1	261535867	261535946	gene_id "ENSSSCG00000005518"; gene_version "3"; transcript_id "ENSSSCT00000006069"; transcript_version "2"; exon_number "3"; gene_source "ensembl"; gene_biotype "protein_coding"; transcript_source "ensembl"; transcript_biotype "protein_coding"; protein_id "ENSSSCP00000005915"; protein_version "1";	261492983	261720648	MSTRG.2285.1
1	261535867	261535946	gene_id "ENSSSCG00000005518"; gene_version "3"; transcript_id "ENSSSCT00000006069"; transcript_version "2"; exon_number "3"; gene_source "ensembl"; gene_biotype "protein_coding"; transcript_source "ensembl"; transcript_biotype "protein_coding"; protein_id "ENSSSCP00000005915"; protein_version "1";	261492997	261720648	MSTRG.2285.2
1	261535867	261535946	gene_id "ENSSSCG00000005518"; gene_version "3"; transcript_id "ENSSSCT00000006069"; transcript_version "2"; exon_number "3"; gene_source "ensembl"; gene_biotype "protein_coding"; transcript_source "ensembl"; transcript_biotype "protein_coding"; protein_id "ENSSSCP00000005915"; protein_version "1";	261493060	261722921	MSTRG.2285.3
1	261535944	261535946	gene_id "ENSSSCG00000005518"; gene_version "3"; transcript_id "ENSSSCT00000006069"; transcript_version "2"; exon_number "3"; gene_source "ensembl"; gene_biotype "protein_coding"; transcript_source "ensembl"; transcript_biotype "protein_coding";	261492983	261720648	MSTRG.2285.1
1	261535944	261535946	gene_id "ENSSSCG00000005518"; gene_version "3"; transcript_id "ENSSSCT00000006069"; transcript_version "2"; exon_number "3"; gene_source "ensembl"; gene_biotype "protein_coding"; transcript_source "ensembl"; transcript_biotype "protein_coding";	261492997	261720648	MSTRG.2285.2
1	261535944	261535946	gene_id "ENSSSCG00000005518"; gene_version "3"; transcript_id "ENSSSCT00000006069"; transcript_version "2"; exon_number "3"; gene_source "ensembl"; gene_biotype "protein_coding"; transcript_source "ensembl"; transcript_biotype "protein_coding";	261493060	261722921	MSTRG.2285.3
1	261529049	261529084	gene_id "ENSSSCG00000005518"; gene_version "3"; transcript_id "ENSSSCT00000006069"; transcript_version "2"; exon_number "4"; gene_source "ensembl"; gene_biotype "protein_coding"; transcript_source "ensembl"; transcript_biotype "protein_coding"; exon_id "ENSSSCE00000047526"; exon_version "1";	261492983	261720648	MSTRG.2285.1
1	261529049	261529084	gene_id "ENSSSCG00000005518"; gene_version "3"; transcript_id "ENSSSCT00000006069"; transcript_version "2"; exon_number "4"; gene_source "ensembl"; gene_biotype "protein_coding"; transcript_source "ensembl"; transcript_biotype "protein_coding"; exon_id "ENSSSCE00000047526"; exon_version "1";	261492997	261720648	MSTRG.2285.2
1	261529049	261529084	gene_id "ENSSSCG00000005518"; gene_version "3"; transcript_id "ENSSSCT00000006069"; transcript_version "2"; exon_number "4"; gene_source "ensembl"; gene_biotype "protein_coding"; transcript_source "ensembl"; transcript_biotype "protein_coding"; exon_id "ENSSSCE00000047526"; exon_version "1";	261493060	261722921	MSTRG.2285.3
1	261529049	261529084	gene_id "ENSSSCG00000005518"; gene_version "3"; transcript_id "ENSSSCT00000006069"; transcript_version "2"; exon_number "4"; gene_source "ensembl"; gene_biotype "protein_coding"; transcript_source "ensembl"; transcript_biotype "protein_coding"; protein_id "ENSSSCP00000005915"; protein_version "1";	261492983	261720648	MSTRG.2285.1
1	261529049	261529084	gene_id "ENSSSCG00000005518"; gene_version "3"; transcript_id "ENSSSCT00000006069"; transcript_version "2"; exon_number "4"; gene_source "ensembl"; gene_biotype "protein_coding"; transcript_source "ensembl"; transcript_biotype "protein_coding"; protein_id "ENSSSCP00000005915"; protein_version "1";	261492997	261720648	MSTRG.2285.2
1	261529049	261529084	gene_id "ENSSSCG00000005518"; gene_version "3"; transcript_id "ENSSSCT00000006069"; transcript_version "2"; exon_number "4"; gene_source "ensembl"; gene_biotype "protein_coding"; transcript_source "ensembl"; transcript_biotype "protein_coding"; protein_id "ENSSSCP00000005915"; protein_version "1";	261493060	261722921	MSTRG.2285.3
1	261526996	261527058	gene_id "ENSSSCG00000005518"; gene_version "3"; transcript_id "ENSSSCT00000006069"; transcript_version "2"; exon_number "5"; gene_source "ensembl"; gene_biotype "protein_coding"; transcript_source "ensembl"; transcript_biotype "protein_coding"; exon_id "ENSSSCE00000047527"; exon_version "1";	261492983	261720648	MSTRG.2285.1
1	261526996	261527058	gene_id "ENSSSCG00000005518"; gene_version "3"; transcript_id "ENSSSCT00000006069"; transcript_version "2"; exon_number "5"; gene_source "ensembl"; gene_biotype "protein_coding"; transcript_source "ensembl"; transcript_biotype "protein_coding"; exon_id "ENSSSCE00000047527"; exon_version "1";	261492997	261720648	MSTRG.2285.2
1	261526996	261527058	gene_id "ENSSSCG00000005518"; gene_version "3"; transcript_id "ENSSSCT00000006069"; transcript_version "2"; exon_number "5"; gene_source "ensembl"; gene_biotype "protein_coding"; transcript_source "ensembl"; transcript_biotype "protein_coding"; exon_id "ENSSSCE00000047527"; exon_version "1";	261493060	261722921	MSTRG.2285.3
1	261526996	261527058	gene_id "ENSSSCG00000005518"; gene_version "3"; transcript_id "ENSSSCT00000006069"; transcript_version "2"; exon_number "5"; gene_source "ensembl"; gene_biotype "protein_coding"; transcript_source "ensembl"; transcript_biotype "protein_coding"; protein_id "ENSSSCP00000005915"; protein_version "1";	261492983	261720648	MSTRG.2285.1
1	261526996	261527058	gene_id "ENSSSCG00000005518"; gene_version "3"; transcript_id "ENSSSCT00000006069"; transcript_version "2"; exon_number "5"; gene_source "ensembl"; gene_biotype "protein_coding"; transcript_source "ensembl"; transcript_biotype "protein_coding"; protein_id "ENSSSCP00000005915"; protein_version "1";	261492997	261720648	MSTRG.2285.2
1	261526996	261527058	gene_id "ENSSSCG00000005518"; gene_version "3"; transcript_id "ENSSSCT00000006069"; transcript_version "2"; exon_number "5"; gene_source "ensembl"; gene_biotype "protein_coding"; transcript_source "ensembl"; transcript_biotype "protein_coding"; protein_id "ENSSSCP00000005915"; protein_version "1";	261493060	261722921	MSTRG.2285.3
1	261526343	261526447	gene_id "ENSSSCG00000005518"; gene_version "3"; transcript_id "ENSSSCT00000006069"; transcript_version "2"; exon_number "6"; gene_source "ensembl"; gene_biotype "protein_coding"; transcript_source "ensembl"; transcript_biotype "protein_coding"; exon_id "ENSSSCE00000047528"; exon_version "1";	261492983	261720648	MSTRG.2285.1
1	261526343	261526447	gene_id "ENSSSCG00000005518"; gene_version "3"; transcript_id "ENSSSCT00000006069"; transcript_version "2"; exon_number "6"; gene_source "ensembl"; gene_biotype "protein_coding"; transcript_source "ensembl"; transcript_biotype "protein_coding"; exon_id "ENSSSCE00000047528"; exon_version "1";	261492997	261720648	MSTRG.2285.2
1	261526343	261526447	gene_id "ENSSSCG00000005518"; gene_version "3"; transcript_id "ENSSSCT00000006069"; transcript_version "2"; exon_number "6"; gene_source "ensembl"; gene_biotype "protein_coding"; transcript_source "ensembl"; transcript_biotype "protein_coding"; exon_id "ENSSSCE00000047528"; exon_version "1";	261493060	261722921	MSTRG.2285.3
1	261526343	261526447	gene_id "ENSSSCG00000005518"; gene_version "3"; transcript_id "ENSSSCT00000006069"; transcript_version "2"; exon_number "6"; gene_source "ensembl"; gene_biotype "protein_coding"; transcript_source "ensembl"; transcript_biotype "protein_coding"; protein_id "ENSSSCP00000005915"; protein_version "1";	261492983	261720648	MSTRG.2285.1
1	261526343	261526447	gene_id "ENSSSCG00000005518"; gene_version "3"; transcript_id "ENSSSCT00000006069"; transcript_version "2"; exon_number "6"; gene_source "ensembl"; gene_biotype "protein_coding"; transcript_source "ensembl"; transcript_biotype "protein_coding"; protein_id "ENSSSCP00000005915"; protein_version "1";	261492997	261720648	MSTRG.2285.2
1	261526343	261526447	gene_id "ENSSSCG00000005518"; gene_version "3"; transcript_id "ENSSSCT00000006069"; transcript_version "2"; exon_number "6"; gene_source "ensembl"; gene_biotype "protein_coding"; transcript_source "ensembl"; transcript_biotype "protein_coding"; protein_id "ENSSSCP00000005915"; protein_version "1";	261493060	261722921	MSTRG.2285.3
1	261519065	261519202	gene_id "ENSSSCG00000005518"; gene_version "3"; transcript_id "ENSSSCT00000006069"; transcript_version "2"; exon_number "7"; gene_source "ensembl"; gene_biotype "protein_coding"; transcript_source "ensembl"; transcript_biotype "protein_coding"; exon_id "ENSSSCE00000047529"; exon_version "1";	261492983	261720648	MSTRG.2285.1
1	261519065	261519202	gene_id "ENSSSCG00000005518"; gene_version "3"; transcript_id "ENSSSCT00000006069"; transcript_version "2"; exon_number "7"; gene_source "ensembl"; gene_biotype "protein_coding"; transcript_source "ensembl"; transcript_biotype "protein_coding"; exon_id "ENSSSCE00000047529"; exon_version "1";	261492997	261720648	MSTRG.2285.2
1	261519065	261519202	gene_id "ENSSSCG00000005518"; gene_version "3"; transcript_id "ENSSSCT00000006069"; transcript_version "2"; exon_number "7"; gene_source "ensembl"; gene_biotype "protein_coding"; transcript_source "ensembl"; transcript_biotype "protein_coding"; exon_id "ENSSSCE00000047529"; exon_version "1";	261493060	261722921	MSTRG.2285.3
1	261519065	261519202	gene_id "ENSSSCG00000005518"; gene_version "3"; transcript_id "ENSSSCT00000006069"; transcript_version "2"; exon_number "7"; gene_source "ensembl"; gene_biotype "protein_coding"; transcript_source "ensembl"; transcript_biotype "protein_coding"; protein_id "ENSSSCP00000005915"; protein_version "1";	261492983	261720648	MSTRG.2285.1
1	261519065	261519202	gene_id "ENSSSCG00000005518"; gene_version "3"; transcript_id "ENSSSCT00000006069"; transcript_version "2"; exon_number "7"; gene_source "ensembl"; gene_biotype "protein_coding"; transcript_source "ensembl"; transcript_biotype "protein_coding"; protein_id "ENSSSCP00000005915"; protein_version "1";	261492997	261720648	MSTRG.2285.2
1	261519065	261519202	gene_id "ENSSSCG00000005518"; gene_version "3"; transcript_id "ENSSSCT00000006069"; transcript_version "2"; exon_number "7"; gene_source "ensembl"; gene_biotype "protein_coding"; transcript_source "ensembl"; transcript_biotype "protein_coding"; protein_id "ENSSSCP00000005915"; protein_version "1";	261493060	261722921	MSTRG.2285.3
1	261511304	261513891	gene_id "ENSSSCG00000005518"; gene_version "3"; transcript_id "ENSSSCT00000006069"; transcript_version "2"; exon_number "8"; gene_source "ensembl"; gene_biotype "protein_coding"; transcript_source "ensembl"; transcript_biotype "protein_coding"; exon_id "ENSSSCE00000047530"; exon_version "2";	261492983	261720648	MSTRG.2285.1
1	261511304	261513891	gene_id "ENSSSCG00000005518"; gene_version "3"; transcript_id "ENSSSCT00000006069"; transcript_version "2"; exon_number "8"; gene_source "ensembl"; gene_biotype "protein_coding"; transcript_source "ensembl"; transcript_biotype "protein_coding"; exon_id "ENSSSCE00000047530"; exon_version "2";	261492997	261720648	MSTRG.2285.2
1	261511304	261513891	gene_id "ENSSSCG00000005518"; gene_version "3"; transcript_id "ENSSSCT00000006069"; transcript_version "2"; exon_number "8"; gene_source "ensembl"; gene_biotype "protein_coding"; transcript_source "ensembl"; transcript_biotype "protein_coding"; exon_id "ENSSSCE00000047530"; exon_version "2";	261493060	261722921	MSTRG.2285.3
1	261513201	261513891	gene_id "ENSSSCG00000005518"; gene_version "3"; transcript_id "ENSSSCT00000006069"; transcript_version "2"; exon_number "8"; gene_source "ensembl"; gene_biotype "protein_coding"; transcript_source "ensembl"; transcript_biotype "protein_coding"; protein_id "ENSSSCP00000005915"; protein_version "1";	261492983	261720648	MSTRG.2285.1
1	261513201	261513891	gene_id "ENSSSCG00000005518"; gene_version "3"; transcript_id "ENSSSCT00000006069"; transcript_version "2"; exon_number "8"; gene_source "ensembl"; gene_biotype "protein_coding"; transcript_source "ensembl"; transcript_biotype "protein_coding"; protein_id "ENSSSCP00000005915"; protein_version "1";	261492997	261720648	MSTRG.2285.2
1	261513201	261513891	gene_id "ENSSSCG00000005518"; gene_version "3"; transcript_id "ENSSSCT00000006069"; transcript_version "2"; exon_number "8"; gene_source "ensembl"; gene_biotype "protein_coding"; transcript_source "ensembl"; transcript_biotype "protein_coding"; protein_id "ENSSSCP00000005915"; protein_version "1";	261493060	261722921	MSTRG.2285.3
1	261513198	261513200	gene_id "ENSSSCG00000005518"; gene_version "3"; transcript_id "ENSSSCT00000006069"; transcript_version "2"; exon_number "8"; gene_source "ensembl"; gene_biotype "protein_coding"; transcript_source "ensembl"; transcript_biotype "protein_coding";	261492983	261720648	MSTRG.2285.1
1	261513198	261513200	gene_id "ENSSSCG00000005518"; gene_version "3"; transcript_id "ENSSSCT00000006069"; transcript_version "2"; exon_number "8"; gene_source "ensembl"; gene_biotype "protein_coding"; transcript_source "ensembl"; transcript_biotype "protein_coding";	261492997	261720648	MSTRG.2285.2
1	261513198	261513200	gene_id "ENSSSCG00000005518"; gene_version "3"; transcript_id "ENSSSCT00000006069"; transcript_version "2"; exon_number "8"; gene_source "ensembl"; gene_biotype "protein_coding"; transcript_source "ensembl"; transcript_biotype "protein_coding";	261493060	261722921	MSTRG.2285.3
1	261587418	261587968	gene_id "ENSSSCG00000005518"; gene_version "3"; transcript_id "ENSSSCT00000006069"; transcript_version "2"; gene_source "ensembl"; gene_biotype "protein_coding"; transcript_source "ensembl"; transcript_biotype "protein_coding";	261492983	261720648	MSTRG.2285.1
1	261587418	261587968	gene_id "ENSSSCG00000005518"; gene_version "3"; transcript_id "ENSSSCT00000006069"; transcript_version "2"; gene_source "ensembl"; gene_biotype "protein_coding"; transcript_source "ensembl"; transcript_biotype "protein_coding";	261492997	261720648	MSTRG.2285.2
1	261587418	261587968	gene_id "ENSSSCG00000005518"; gene_version "3"; transcript_id "ENSSSCT00000006069"; transcript_version "2"; gene_source "ensembl"; gene_biotype "protein_coding"; transcript_source "ensembl"; transcript_biotype "protein_coding";	261493060	261722921	MSTRG.2285.3
1	261549902	261550013	gene_id "ENSSSCG00000005518"; gene_version "3"; transcript_id "ENSSSCT00000006069"; transcript_version "2"; gene_source "ensembl"; gene_biotype "protein_coding"; transcript_source "ensembl"; transcript_biotype "protein_coding";	261492983	261720648	MSTRG.2285.1
1	261549902	261550013	gene_id "ENSSSCG00000005518"; gene_version "3"; transcript_id "ENSSSCT00000006069"; transcript_version "2"; gene_source "ensembl"; gene_biotype "protein_coding"; transcript_source "ensembl"; transcript_biotype "protein_coding";	261492997	261720648	MSTRG.2285.2
1	261549902	261550013	gene_id "ENSSSCG00000005518"; gene_version "3"; transcript_id "ENSSSCT00000006069"; transcript_version "2"; gene_source "ensembl"; gene_biotype "protein_coding"; transcript_source "ensembl"; transcript_biotype "protein_coding";	261493060	261722921	MSTRG.2285.3
1	261535947	261535955	gene_id "ENSSSCG00000005518"; gene_version "3"; transcript_id "ENSSSCT00000006069"; transcript_version "2"; gene_source "ensembl"; gene_biotype "protein_coding"; transcript_source "ensembl"; transcript_biotype "protein_coding";	261492983	261720648	MSTRG.2285.1
1	261535947	261535955	gene_id "ENSSSCG00000005518"; gene_version "3"; transcript_id "ENSSSCT00000006069"; transcript_version "2"; gene_source "ensembl"; gene_biotype "protein_coding"; transcript_source "ensembl"; transcript_biotype "protein_coding";	261492997	261720648	MSTRG.2285.2
1	261535947	261535955	gene_id "ENSSSCG00000005518"; gene_version "3"; transcript_id "ENSSSCT00000006069"; transcript_version "2"; gene_source "ensembl"; gene_biotype "protein_coding"; transcript_source "ensembl"; transcript_biotype "protein_coding";	261493060	261722921	MSTRG.2285.3
1	261511304	261513197	gene_id "ENSSSCG00000005518"; gene_version "3"; transcript_id "ENSSSCT00000006069"; transcript_version "2"; gene_source "ensembl"; gene_biotype "protein_coding"; transcript_source "ensembl"; transcript_biotype "protein_coding";	261492983	261720648	MSTRG.2285.1
1	261511304	261513197	gene_id "ENSSSCG00000005518"; gene_version "3"; transcript_id "ENSSSCT00000006069"; transcript_version "2"; gene_source "ensembl"; gene_biotype "protein_coding"; transcript_source "ensembl"; transcript_biotype "protein_coding";	261492997	261720648	MSTRG.2285.2
1	261511304	261513197	gene_id "ENSSSCG00000005518"; gene_version "3"; transcript_id "ENSSSCT00000006069"; transcript_version "2"; gene_source "ensembl"; gene_biotype "protein_coding"; transcript_source "ensembl"; transcript_biotype "protein_coding";	261493060	261722921	MSTRG.2285.3
1	261511304	261587968	gene_id "ENSSSCG00000005518"; gene_version "3"; transcript_id "ENSSSCT00000029057"; transcript_version "2"; gene_source "ensembl"; gene_biotype "protein_coding"; transcript_source "ensembl"; transcript_biotype "protein_coding";	261492983	261720648	MSTRG.2285.1
1	261511304	261587968	gene_id "ENSSSCG00000005518"; gene_version "3"; transcript_id "ENSSSCT00000029057"; transcript_version "2"; gene_source "ensembl"; gene_biotype "protein_coding"; transcript_source "ensembl"; transcript_biotype "protein_coding";	261492997	261720648	MSTRG.2285.2
1	261511304	261587968	gene_id "ENSSSCG00000005518"; gene_version "3"; transcript_id "ENSSSCT00000029057"; transcript_version "2"; gene_source "ensembl"; gene_biotype "protein_coding"; transcript_source "ensembl"; transcript_biotype "protein_coding";	261493060	261722921	MSTRG.2285.3
1	261587418	261587968	gene_id "ENSSSCG00000005518"; gene_version "3"; transcript_id "ENSSSCT00000029057"; transcript_version "2"; exon_number "1"; gene_source "ensembl"; gene_biotype "protein_coding"; transcript_source "ensembl"; transcript_biotype "protein_coding"; exon_id "ENSSSCE00000047523"; exon_version "2";	261492983	261720648	MSTRG.2285.1
1	261587418	261587968	gene_id "ENSSSCG00000005518"; gene_version "3"; transcript_id "ENSSSCT00000029057"; transcript_version "2"; exon_number "1"; gene_source "ensembl"; gene_biotype "protein_coding"; transcript_source "ensembl"; transcript_biotype "protein_coding"; exon_id "ENSSSCE00000047523"; exon_version "2";	261492997	261720648	MSTRG.2285.2
1	261587418	261587968	gene_id "ENSSSCG00000005518"; gene_version "3"; transcript_id "ENSSSCT00000029057"; transcript_version "2"; exon_number "1"; gene_source "ensembl"; gene_biotype "protein_coding"; transcript_source "ensembl"; transcript_biotype "protein_coding"; exon_id "ENSSSCE00000047523"; exon_version "2";	261493060	261722921	MSTRG.2285.3
1	261549902	261550013	gene_id "ENSSSCG00000005518"; gene_version "3"; transcript_id "ENSSSCT00000029057"; transcript_version "2"; exon_number "2"; gene_source "ensembl"; gene_biotype "protein_coding"; transcript_source "ensembl"; transcript_biotype "protein_coding"; exon_id "ENSSSCE00000047524"; exon_version "2";	261492983	261720648	MSTRG.2285.1
1	261549902	261550013	gene_id "ENSSSCG00000005518"; gene_version "3"; transcript_id "ENSSSCT00000029057"; transcript_version "2"; exon_number "2"; gene_source "ensembl"; gene_biotype "protein_coding"; transcript_source "ensembl"; transcript_biotype "protein_coding"; exon_id "ENSSSCE00000047524"; exon_version "2";	261492997	261720648	MSTRG.2285.2
1	261549902	261550013	gene_id "ENSSSCG00000005518"; gene_version "3"; transcript_id "ENSSSCT00000029057"; transcript_version "2"; exon_number "2"; gene_source "ensembl"; gene_biotype "protein_coding"; transcript_source "ensembl"; transcript_biotype "protein_coding"; exon_id "ENSSSCE00000047524"; exon_version "2";	261493060	261722921	MSTRG.2285.3
1	261535867	261535955	gene_id "ENSSSCG00000005518"; gene_version "3"; transcript_id "ENSSSCT00000029057"; transcript_version "2"; exon_number "3"; gene_source "ensembl"; gene_biotype "protein_coding"; transcript_source "ensembl"; transcript_biotype "protein_coding"; exon_id "ENSSSCE00000047525"; exon_version "1";	261492983	261720648	MSTRG.2285.1
1	261535867	261535955	gene_id "ENSSSCG00000005518"; gene_version "3"; transcript_id "ENSSSCT00000029057"; transcript_version "2"; exon_number "3"; gene_source "ensembl"; gene_biotype "protein_coding"; transcript_source "ensembl"; transcript_biotype "protein_coding"; exon_id "ENSSSCE00000047525"; exon_version "1";	261492997	261720648	MSTRG.2285.2
1	261535867	261535955	gene_id "ENSSSCG00000005518"; gene_version "3"; transcript_id "ENSSSCT00000029057"; transcript_version "2"; exon_number "3"; gene_source "ensembl"; gene_biotype "protein_coding"; transcript_source "ensembl"; transcript_biotype "protein_coding"; exon_id "ENSSSCE00000047525"; exon_version "1";	261493060	261722921	MSTRG.2285.3
1	261535867	261535946	gene_id "ENSSSCG00000005518"; gene_version "3"; transcript_id "ENSSSCT00000029057"; transcript_version "2"; exon_number "3"; gene_source "ensembl"; gene_biotype "protein_coding"; transcript_source "ensembl"; transcript_biotype "protein_coding"; protein_id "ENSSSCP00000020866"; protein_version "1";	261492983	261720648	MSTRG.2285.1
1	261535867	261535946	gene_id "ENSSSCG00000005518"; gene_version "3"; transcript_id "ENSSSCT00000029057"; transcript_version "2"; exon_number "3"; gene_source "ensembl"; gene_biotype "protein_coding"; transcript_source "ensembl"; transcript_biotype "protein_coding"; protein_id "ENSSSCP00000020866"; protein_version "1";	261492997	261720648	MSTRG.2285.2
1	261535867	261535946	gene_id "ENSSSCG00000005518"; gene_version "3"; transcript_id "ENSSSCT00000029057"; transcript_version "2"; exon_number "3"; gene_source "ensembl"; gene_biotype "protein_coding"; transcript_source "ensembl"; transcript_biotype "protein_coding"; protein_id "ENSSSCP00000020866"; protein_version "1";	261493060	261722921	MSTRG.2285.3
1	261535944	261535946	gene_id "ENSSSCG00000005518"; gene_version "3"; transcript_id "ENSSSCT00000029057"; transcript_version "2"; exon_number "3"; gene_source "ensembl"; gene_biotype "protein_coding"; transcript_source "ensembl"; transcript_biotype "protein_coding";	261492983	261720648	MSTRG.2285.1
1	261535944	261535946	gene_id "ENSSSCG00000005518"; gene_version "3"; transcript_id "ENSSSCT00000029057"; transcript_version "2"; exon_number "3"; gene_source "ensembl"; gene_biotype "protein_coding"; transcript_source "ensembl"; transcript_biotype "protein_coding";	261492997	261720648	MSTRG.2285.2
1	261535944	261535946	gene_id "ENSSSCG00000005518"; gene_version "3"; transcript_id "ENSSSCT00000029057"; transcript_version "2"; exon_number "3"; gene_source "ensembl"; gene_biotype "protein_coding"; transcript_source "ensembl"; transcript_biotype "protein_coding";	261493060	261722921	MSTRG.2285.3
1	261526996	261527058	gene_id "ENSSSCG00000005518"; gene_version "3"; transcript_id "ENSSSCT00000029057"; transcript_version "2"; exon_number "4"; gene_source "ensembl"; gene_biotype "protein_coding"; transcript_source "ensembl"; transcript_biotype "protein_coding"; exon_id "ENSSSCE00000047527"; exon_version "1";	261492983	261720648	MSTRG.2285.1
1	261526996	261527058	gene_id "ENSSSCG00000005518"; gene_version "3"; transcript_id "ENSSSCT00000029057"; transcript_version "2"; exon_number "4"; gene_source "ensembl"; gene_biotype "protein_coding"; transcript_source "ensembl"; transcript_biotype "protein_coding"; exon_id "ENSSSCE00000047527"; exon_version "1";	261492997	261720648	MSTRG.2285.2
1	261526996	261527058	gene_id "ENSSSCG00000005518"; gene_version "3"; transcript_id "ENSSSCT00000029057"; transcript_version "2"; exon_number "4"; gene_source "ensembl"; gene_biotype "protein_coding"; transcript_source "ensembl"; transcript_biotype "protein_coding"; exon_id "ENSSSCE00000047527"; exon_version "1";	261493060	261722921	MSTRG.2285.3
1	261526996	261527058	gene_id "ENSSSCG00000005518"; gene_version "3"; transcript_id "ENSSSCT00000029057"; transcript_version "2"; exon_number "4"; gene_source "ensembl"; gene_biotype "protein_coding"; transcript_source "ensembl"; transcript_biotype "protein_coding"; protein_id "ENSSSCP00000020866"; protein_version "1";	261492983	261720648	MSTRG.2285.1
1	261526996	261527058	gene_id "ENSSSCG00000005518"; gene_version "3"; transcript_id "ENSSSCT00000029057"; transcript_version "2"; exon_number "4"; gene_source "ensembl"; gene_biotype "protein_coding"; transcript_source "ensembl"; transcript_biotype "protein_coding"; protein_id "ENSSSCP00000020866"; protein_version "1";	261492997	261720648	MSTRG.2285.2
1	261526996	261527058	gene_id "ENSSSCG00000005518"; gene_version "3"; transcript_id "ENSSSCT00000029057"; transcript_version "2"; exon_number "4"; gene_source "ensembl"; gene_biotype "protein_coding"; transcript_source "ensembl"; transcript_biotype "protein_coding"; protein_id "ENSSSCP00000020866"; protein_version "1";	261493060	261722921	MSTRG.2285.3
1	261526343	261526447	gene_id "ENSSSCG00000005518"; gene_version "3"; transcript_id "ENSSSCT00000029057"; transcript_version "2"; exon_number "5"; gene_source "ensembl"; gene_biotype "protein_coding"; transcript_source "ensembl"; transcript_biotype "protein_coding"; exon_id "ENSSSCE00000047528"; exon_version "1";	261492983	261720648	MSTRG.2285.1
1	261526343	261526447	gene_id "ENSSSCG00000005518"; gene_version "3"; transcript_id "ENSSSCT00000029057"; transcript_version "2"; exon_number "5"; gene_source "ensembl"; gene_biotype "protein_coding"; transcript_source "ensembl"; transcript_biotype "protein_coding"; exon_id "ENSSSCE00000047528"; exon_version "1";	261492997	261720648	MSTRG.2285.2
1	261526343	261526447	gene_id "ENSSSCG00000005518"; gene_version "3"; transcript_id "ENSSSCT00000029057"; transcript_version "2"; exon_number "5"; gene_source "ensembl"; gene_biotype "protein_coding"; transcript_source "ensembl"; transcript_biotype "protein_coding"; exon_id "ENSSSCE00000047528"; exon_version "1";	261493060	261722921	MSTRG.2285.3
1	261526343	261526447	gene_id "ENSSSCG00000005518"; gene_version "3"; transcript_id "ENSSSCT00000029057"; transcript_version "2"; exon_number "5"; gene_source "ensembl"; gene_biotype "protein_coding"; transcript_source "ensembl"; transcript_biotype "protein_coding"; protein_id "ENSSSCP00000020866"; protein_version "1";	261492983	261720648	MSTRG.2285.1
1	261526343	261526447	gene_id "ENSSSCG00000005518"; gene_version "3"; transcript_id "ENSSSCT00000029057"; transcript_version "2"; exon_number "5"; gene_source "ensembl"; gene_biotype "protein_coding"; transcript_source "ensembl"; transcript_biotype "protein_coding"; protein_id "ENSSSCP00000020866"; protein_version "1";	261492997	261720648	MSTRG.2285.2
1	261526343	261526447	gene_id "ENSSSCG00000005518"; gene_version "3"; transcript_id "ENSSSCT00000029057"; transcript_version "2"; exon_number "5"; gene_source "ensembl"; gene_biotype "protein_coding"; transcript_source "ensembl"; transcript_biotype "protein_coding"; protein_id "ENSSSCP00000020866"; protein_version "1";	261493060	261722921	MSTRG.2285.3
1	261519065	261519202	gene_id "ENSSSCG00000005518"; gene_version "3"; transcript_id "ENSSSCT00000029057"; transcript_version "2"; exon_number "6"; gene_source "ensembl"; gene_biotype "protein_coding"; transcript_source "ensembl"; transcript_biotype "protein_coding"; exon_id "ENSSSCE00000047529"; exon_version "1";	261492983	261720648	MSTRG.2285.1
1	261519065	261519202	gene_id "ENSSSCG00000005518"; gene_version "3"; transcript_id "ENSSSCT00000029057"; transcript_version "2"; exon_number "6"; gene_source "ensembl"; gene_biotype "protein_coding"; transcript_source "ensembl"; transcript_biotype "protein_coding"; exon_id "ENSSSCE00000047529"; exon_version "1";	261492997	261720648	MSTRG.2285.2
1	261519065	261519202	gene_id "ENSSSCG00000005518"; gene_version "3"; transcript_id "ENSSSCT00000029057"; transcript_version "2"; exon_number "6"; gene_source "ensembl"; gene_biotype "protein_coding"; transcript_source "ensembl"; transcript_biotype "protein_coding"; exon_id "ENSSSCE00000047529"; exon_version "1";	261493060	261722921	MSTRG.2285.3
1	261519065	261519202	gene_id "ENSSSCG00000005518"; gene_version "3"; transcript_id "ENSSSCT00000029057"; transcript_version "2"; exon_number "6"; gene_source "ensembl"; gene_biotype "protein_coding"; transcript_source "ensembl"; transcript_biotype "protein_coding"; protein_id "ENSSSCP00000020866"; protein_version "1";	261492983	261720648	MSTRG.2285.1
1	261519065	261519202	gene_id "ENSSSCG00000005518"; gene_version "3"; transcript_id "ENSSSCT00000029057"; transcript_version "2"; exon_number "6"; gene_source "ensembl"; gene_biotype "protein_coding"; transcript_source "ensembl"; transcript_biotype "protein_coding"; protein_id "ENSSSCP00000020866"; protein_version "1";	261492997	261720648	MSTRG.2285.2
1	261519065	261519202	gene_id "ENSSSCG00000005518"; gene_version "3"; transcript_id "ENSSSCT00000029057"; transcript_version "2"; exon_number "6"; gene_source "ensembl"; gene_biotype "protein_coding"; transcript_source "ensembl"; transcript_biotype "protein_coding"; protein_id "ENSSSCP00000020866"; protein_version "1";	261493060	261722921	MSTRG.2285.3
1	261511304	261513891	gene_id "ENSSSCG00000005518"; gene_version "3"; transcript_id "ENSSSCT00000029057"; transcript_version "2"; exon_number "7"; gene_source "ensembl"; gene_biotype "protein_coding"; transcript_source "ensembl"; transcript_biotype "protein_coding"; exon_id "ENSSSCE00000047530"; exon_version "2";	261492983	261720648	MSTRG.2285.1
1	261511304	261513891	gene_id "ENSSSCG00000005518"; gene_version "3"; transcript_id "ENSSSCT00000029057"; transcript_version "2"; exon_number "7"; gene_source "ensembl"; gene_biotype "protein_coding"; transcript_source "ensembl"; transcript_biotype "protein_coding"; exon_id "ENSSSCE00000047530"; exon_version "2";	261492997	261720648	MSTRG.2285.2
1	261511304	261513891	gene_id "ENSSSCG00000005518"; gene_version "3"; transcript_id "ENSSSCT00000029057"; transcript_version "2"; exon_number "7"; gene_source "ensembl"; gene_biotype "protein_coding"; transcript_source "ensembl"; transcript_biotype "protein_coding"; exon_id "ENSSSCE00000047530"; exon_version "2";	261493060	261722921	MSTRG.2285.3
1	261513201	261513891	gene_id "ENSSSCG00000005518"; gene_version "3"; transcript_id "ENSSSCT00000029057"; transcript_version "2"; exon_number "7"; gene_source "ensembl"; gene_biotype "protein_coding"; transcript_source "ensembl"; transcript_biotype "protein_coding"; protein_id "ENSSSCP00000020866"; protein_version "1";	261492983	261720648	MSTRG.2285.1
1	261513201	261513891	gene_id "ENSSSCG00000005518"; gene_version "3"; transcript_id "ENSSSCT00000029057"; transcript_version "2"; exon_number "7"; gene_source "ensembl"; gene_biotype "protein_coding"; transcript_source "ensembl"; transcript_biotype "protein_coding"; protein_id "ENSSSCP00000020866"; protein_version "1";	261492997	261720648	MSTRG.2285.2
1	261513201	261513891	gene_id "ENSSSCG00000005518"; gene_version "3"; transcript_id "ENSSSCT00000029057"; transcript_version "2"; exon_number "7"; gene_source "ensembl"; gene_biotype "protein_coding"; transcript_source "ensembl"; transcript_biotype "protein_coding"; protein_id "ENSSSCP00000020866"; protein_version "1";	261493060	261722921	MSTRG.2285.3
1	261513198	261513200	gene_id "ENSSSCG00000005518"; gene_version "3"; transcript_id "ENSSSCT00000029057"; transcript_version "2"; exon_number "7"; gene_source "ensembl"; gene_biotype "protein_coding"; transcript_source "ensembl"; transcript_biotype "protein_coding";	261492983	261720648	MSTRG.2285.1
1	261513198	261513200	gene_id "ENSSSCG00000005518"; gene_version "3"; transcript_id "ENSSSCT00000029057"; transcript_version "2"; exon_number "7"; gene_source "ensembl"; gene_biotype "protein_coding"; transcript_source "ensembl"; transcript_biotype "protein_coding";	261492997	261720648	MSTRG.2285.2
1	261513198	261513200	gene_id "ENSSSCG00000005518"; gene_version "3"; transcript_id "ENSSSCT00000029057"; transcript_version "2"; exon_number "7"; gene_source "ensembl"; gene_biotype "protein_coding"; transcript_source "ensembl"; transcript_biotype "protein_coding";	261493060	261722921	MSTRG.2285.3
1	261587418	261587968	gene_id "ENSSSCG00000005518"; gene_version "3"; transcript_id "ENSSSCT00000029057"; transcript_version "2"; gene_source "ensembl"; gene_biotype "protein_coding"; transcript_source "ensembl"; transcript_biotype "protein_coding";	261492983	261720648	MSTRG.2285.1
1	261587418	261587968	gene_id "ENSSSCG00000005518"; gene_version "3"; transcript_id "ENSSSCT00000029057"; transcript_version "2"; gene_source "ensembl"; gene_biotype "protein_coding"; transcript_source "ensembl"; transcript_biotype "protein_coding";	261492997	261720648	MSTRG.2285.2
1	261587418	261587968	gene_id "ENSSSCG00000005518"; gene_version "3"; transcript_id "ENSSSCT00000029057"; transcript_version "2"; gene_source "ensembl"; gene_biotype "protein_coding"; transcript_source "ensembl"; transcript_biotype "protein_coding";	261493060	261722921	MSTRG.2285.3
1	261549902	261550013	gene_id "ENSSSCG00000005518"; gene_version "3"; transcript_id "ENSSSCT00000029057"; transcript_version "2"; gene_source "ensembl"; gene_biotype "protein_coding"; transcript_source "ensembl"; transcript_biotype "protein_coding";	261492983	261720648	MSTRG.2285.1
1	261549902	261550013	gene_id "ENSSSCG00000005518"; gene_version "3"; transcript_id "ENSSSCT00000029057"; transcript_version "2"; gene_source "ensembl"; gene_biotype "protein_coding"; transcript_source "ensembl"; transcript_biotype "protein_coding";	261492997	261720648	MSTRG.2285.2
1	261549902	261550013	gene_id "ENSSSCG00000005518"; gene_version "3"; transcript_id "ENSSSCT00000029057"; transcript_version "2"; gene_source "ensembl"; gene_biotype "protein_coding"; transcript_source "ensembl"; transcript_biotype "protein_coding";	261493060	261722921	MSTRG.2285.3
1	261535947	261535955	gene_id "ENSSSCG00000005518"; gene_version "3"; transcript_id "ENSSSCT00000029057"; transcript_version "2"; gene_source "ensembl"; gene_biotype "protein_coding"; transcript_source "ensembl"; transcript_biotype "protein_coding";	261492983	261720648	MSTRG.2285.1
1	261535947	261535955	gene_id "ENSSSCG00000005518"; gene_version "3"; transcript_id "ENSSSCT00000029057"; transcript_version "2"; gene_source "ensembl"; gene_biotype "protein_coding"; transcript_source "ensembl"; transcript_biotype "protein_coding";	261492997	261720648	MSTRG.2285.2
1	261535947	261535955	gene_id "ENSSSCG00000005518"; gene_version "3"; transcript_id "ENSSSCT00000029057"; transcript_version "2"; gene_source "ensembl"; gene_biotype "protein_coding"; transcript_source "ensembl"; transcript_biotype "protein_coding";	261493060	261722921	MSTRG.2285.3
1	261511304	261513197	gene_id "ENSSSCG00000005518"; gene_version "3"; transcript_id "ENSSSCT00000029057"; transcript_version "2"; gene_source "ensembl"; gene_biotype "protein_coding"; transcript_source "ensembl"; transcript_biotype "protein_coding";	261492983	261720648	MSTRG.2285.1
1	261511304	261513197	gene_id "ENSSSCG00000005518"; gene_version "3"; transcript_id "ENSSSCT00000029057"; transcript_version "2"; gene_source "ensembl"; gene_biotype "protein_coding"; transcript_source "ensembl"; transcript_biotype "protein_coding";	261492997	261720648	MSTRG.2285.2
1	261511304	261513197	gene_id "ENSSSCG00000005518"; gene_version "3"; transcript_id "ENSSSCT00000029057"; transcript_version "2"; gene_source "ensembl"; gene_biotype "protein_coding"; transcript_source "ensembl"; transcript_biotype "protein_coding";	261493060	261722921	MSTRG.2285.3
1	261511304	261587968	gene_id "ENSSSCG00000005518"; gene_version "3"; transcript_id "ENSSSCT00000048212"; transcript_version "1"; gene_source "ensembl"; gene_biotype "protein_coding"; transcript_source "ensembl"; transcript_biotype "protein_coding";	261492983	261720648	MSTRG.2285.1
1	261511304	261587968	gene_id "ENSSSCG00000005518"; gene_version "3"; transcript_id "ENSSSCT00000048212"; transcript_version "1"; gene_source "ensembl"; gene_biotype "protein_coding"; transcript_source "ensembl"; transcript_biotype "protein_coding";	261492997	261720648	MSTRG.2285.2
1	261511304	261587968	gene_id "ENSSSCG00000005518"; gene_version "3"; transcript_id "ENSSSCT00000048212"; transcript_version "1"; gene_source "ensembl"; gene_biotype "protein_coding"; transcript_source "ensembl"; transcript_biotype "protein_coding";	261493060	261722921	MSTRG.2285.3
1	261587418	261587968	gene_id "ENSSSCG00000005518"; gene_version "3"; transcript_id "ENSSSCT00000048212"; transcript_version "1"; exon_number "1"; gene_source "ensembl"; gene_biotype "protein_coding"; transcript_source "ensembl"; transcript_biotype "protein_coding"; exon_id "ENSSSCE00000047523"; exon_version "2";	261492983	261720648	MSTRG.2285.1
1	261587418	261587968	gene_id "ENSSSCG00000005518"; gene_version "3"; transcript_id "ENSSSCT00000048212"; transcript_version "1"; exon_number "1"; gene_source "ensembl"; gene_biotype "protein_coding"; transcript_source "ensembl"; transcript_biotype "protein_coding"; exon_id "ENSSSCE00000047523"; exon_version "2";	261492997	261720648	MSTRG.2285.2
1	261587418	261587968	gene_id "ENSSSCG00000005518"; gene_version "3"; transcript_id "ENSSSCT00000048212"; transcript_version "1"; exon_number "1"; gene_source "ensembl"; gene_biotype "protein_coding"; transcript_source "ensembl"; transcript_biotype "protein_coding"; exon_id "ENSSSCE00000047523"; exon_version "2";	261493060	261722921	MSTRG.2285.3
1	261535867	261535955	gene_id "ENSSSCG00000005518"; gene_version "3"; transcript_id "ENSSSCT00000048212"; transcript_version "1"; exon_number "2"; gene_source "ensembl"; gene_biotype "protein_coding"; transcript_source "ensembl"; transcript_biotype "protein_coding"; exon_id "ENSSSCE00000047525"; exon_version "1";	261492983	261720648	MSTRG.2285.1
1	261535867	261535955	gene_id "ENSSSCG00000005518"; gene_version "3"; transcript_id "ENSSSCT00000048212"; transcript_version "1"; exon_number "2"; gene_source "ensembl"; gene_biotype "protein_coding"; transcript_source "ensembl"; transcript_biotype "protein_coding"; exon_id "ENSSSCE00000047525"; exon_version "1";	261492997	261720648	MSTRG.2285.2
1	261535867	261535955	gene_id "ENSSSCG00000005518"; gene_version "3"; transcript_id "ENSSSCT00000048212"; transcript_version "1"; exon_number "2"; gene_source "ensembl"; gene_biotype "protein_coding"; transcript_source "ensembl"; transcript_biotype "protein_coding"; exon_id "ENSSSCE00000047525"; exon_version "1";	261493060	261722921	MSTRG.2285.3
1	261535867	261535946	gene_id "ENSSSCG00000005518"; gene_version "3"; transcript_id "ENSSSCT00000048212"; transcript_version "1"; exon_number "2"; gene_source "ensembl"; gene_biotype "protein_coding"; transcript_source "ensembl"; transcript_biotype "protein_coding"; protein_id "ENSSSCP00000032816"; protein_version "1";	261492983	261720648	MSTRG.2285.1
1	261535867	261535946	gene_id "ENSSSCG00000005518"; gene_version "3"; transcript_id "ENSSSCT00000048212"; transcript_version "1"; exon_number "2"; gene_source "ensembl"; gene_biotype "protein_coding"; transcript_source "ensembl"; transcript_biotype "protein_coding"; protein_id "ENSSSCP00000032816"; protein_version "1";	261492997	261720648	MSTRG.2285.2
1	261535867	261535946	gene_id "ENSSSCG00000005518"; gene_version "3"; transcript_id "ENSSSCT00000048212"; transcript_version "1"; exon_number "2"; gene_source "ensembl"; gene_biotype "protein_coding"; transcript_source "ensembl"; transcript_biotype "protein_coding"; protein_id "ENSSSCP00000032816"; protein_version "1";	261493060	261722921	MSTRG.2285.3
1	261535944	261535946	gene_id "ENSSSCG00000005518"; gene_version "3"; transcript_id "ENSSSCT00000048212"; transcript_version "1"; exon_number "2"; gene_source "ensembl"; gene_biotype "protein_coding"; transcript_source "ensembl"; transcript_biotype "protein_coding";	261492983	261720648	MSTRG.2285.1
1	261535944	261535946	gene_id "ENSSSCG00000005518"; gene_version "3"; transcript_id "ENSSSCT00000048212"; transcript_version "1"; exon_number "2"; gene_source "ensembl"; gene_biotype "protein_coding"; transcript_source "ensembl"; transcript_biotype "protein_coding";	261492997	261720648	MSTRG.2285.2
1	261535944	261535946	gene_id "ENSSSCG00000005518"; gene_version "3"; transcript_id "ENSSSCT00000048212"; transcript_version "1"; exon_number "2"; gene_source "ensembl"; gene_biotype "protein_coding"; transcript_source "ensembl"; transcript_biotype "protein_coding";	261493060	261722921	MSTRG.2285.3
1	261526996	261527058	gene_id "ENSSSCG00000005518"; gene_version "3"; transcript_id "ENSSSCT00000048212"; transcript_version "1"; exon_number "3"; gene_source "ensembl"; gene_biotype "protein_coding"; transcript_source "ensembl"; transcript_biotype "protein_coding"; exon_id "ENSSSCE00000047527"; exon_version "1";	261492983	261720648	MSTRG.2285.1
1	261526996	261527058	gene_id "ENSSSCG00000005518"; gene_version "3"; transcript_id "ENSSSCT00000048212"; transcript_version "1"; exon_number "3"; gene_source "ensembl"; gene_biotype "protein_coding"; transcript_source "ensembl"; transcript_biotype "protein_coding"; exon_id "ENSSSCE00000047527"; exon_version "1";	261492997	261720648	MSTRG.2285.2
1	261526996	261527058	gene_id "ENSSSCG00000005518"; gene_version "3"; transcript_id "ENSSSCT00000048212"; transcript_version "1"; exon_number "3"; gene_source "ensembl"; gene_biotype "protein_coding"; transcript_source "ensembl"; transcript_biotype "protein_coding"; exon_id "ENSSSCE00000047527"; exon_version "1";	261493060	261722921	MSTRG.2285.3
1	261526996	261527058	gene_id "ENSSSCG00000005518"; gene_version "3"; transcript_id "ENSSSCT00000048212"; transcript_version "1"; exon_number "3"; gene_source "ensembl"; gene_biotype "protein_coding"; transcript_source "ensembl"; transcript_biotype "protein_coding"; protein_id "ENSSSCP00000032816"; protein_version "1";	261492983	261720648	MSTRG.2285.1
1	261526996	261527058	gene_id "ENSSSCG00000005518"; gene_version "3"; transcript_id "ENSSSCT00000048212"; transcript_version "1"; exon_number "3"; gene_source "ensembl"; gene_biotype "protein_coding"; transcript_source "ensembl"; transcript_biotype "protein_coding"; protein_id "ENSSSCP00000032816"; protein_version "1";	261492997	261720648	MSTRG.2285.2
1	261526996	261527058	gene_id "ENSSSCG00000005518"; gene_version "3"; transcript_id "ENSSSCT00000048212"; transcript_version "1"; exon_number "3"; gene_source "ensembl"; gene_biotype "protein_coding"; transcript_source "ensembl"; transcript_biotype "protein_coding"; protein_id "ENSSSCP00000032816"; protein_version "1";	261493060	261722921	MSTRG.2285.3
1	261526343	261526447	gene_id "ENSSSCG00000005518"; gene_version "3"; transcript_id "ENSSSCT00000048212"; transcript_version "1"; exon_number "4"; gene_source "ensembl"; gene_biotype "protein_coding"; transcript_source "ensembl"; transcript_biotype "protein_coding"; exon_id "ENSSSCE00000047528"; exon_version "1";	261492983	261720648	MSTRG.2285.1
1	261526343	261526447	gene_id "ENSSSCG00000005518"; gene_version "3"; transcript_id "ENSSSCT00000048212"; transcript_version "1"; exon_number "4"; gene_source "ensembl"; gene_biotype "protein_coding"; transcript_source "ensembl"; transcript_biotype "protein_coding"; exon_id "ENSSSCE00000047528"; exon_version "1";	261492997	261720648	MSTRG.2285.2
1	261526343	261526447	gene_id "ENSSSCG00000005518"; gene_version "3"; transcript_id "ENSSSCT00000048212"; transcript_version "1"; exon_number "4"; gene_source "ensembl"; gene_biotype "protein_coding"; transcript_source "ensembl"; transcript_biotype "protein_coding"; exon_id "ENSSSCE00000047528"; exon_version "1";	261493060	261722921	MSTRG.2285.3
1	261526343	261526447	gene_id "ENSSSCG00000005518"; gene_version "3"; transcript_id "ENSSSCT00000048212"; transcript_version "1"; exon_number "4"; gene_source "ensembl"; gene_biotype "protein_coding"; transcript_source "ensembl"; transcript_biotype "protein_coding"; protein_id "ENSSSCP00000032816"; protein_version "1";	261492983	261720648	MSTRG.2285.1
1	261526343	261526447	gene_id "ENSSSCG00000005518"; gene_version "3"; transcript_id "ENSSSCT00000048212"; transcript_version "1"; exon_number "4"; gene_source "ensembl"; gene_biotype "protein_coding"; transcript_source "ensembl"; transcript_biotype "protein_coding"; protein_id "ENSSSCP00000032816"; protein_version "1";	261492997	261720648	MSTRG.2285.2
1	261526343	261526447	gene_id "ENSSSCG00000005518"; gene_version "3"; transcript_id "ENSSSCT00000048212"; transcript_version "1"; exon_number "4"; gene_source "ensembl"; gene_biotype "protein_coding"; transcript_source "ensembl"; transcript_biotype "protein_coding"; protein_id "ENSSSCP00000032816"; protein_version "1";	261493060	261722921	MSTRG.2285.3
1	261519065	261519202	gene_id "ENSSSCG00000005518"; gene_version "3"; transcript_id "ENSSSCT00000048212"; transcript_version "1"; exon_number "5"; gene_source "ensembl"; gene_biotype "protein_coding"; transcript_source "ensembl"; transcript_biotype "protein_coding"; exon_id "ENSSSCE00000047529"; exon_version "1";	261492983	261720648	MSTRG.2285.1
1	261519065	261519202	gene_id "ENSSSCG00000005518"; gene_version "3"; transcript_id "ENSSSCT00000048212"; transcript_version "1"; exon_number "5"; gene_source "ensembl"; gene_biotype "protein_coding"; transcript_source "ensembl"; transcript_biotype "protein_coding"; exon_id "ENSSSCE00000047529"; exon_version "1";	261492997	261720648	MSTRG.2285.2
1	261519065	261519202	gene_id "ENSSSCG00000005518"; gene_version "3"; transcript_id "ENSSSCT00000048212"; transcript_version "1"; exon_number "5"; gene_source "ensembl"; gene_biotype "protein_coding"; transcript_source "ensembl"; transcript_biotype "protein_coding"; exon_id "ENSSSCE00000047529"; exon_version "1";	261493060	261722921	MSTRG.2285.3
1	261519065	261519202	gene_id "ENSSSCG00000005518"; gene_version "3"; transcript_id "ENSSSCT00000048212"; transcript_version "1"; exon_number "5"; gene_source "ensembl"; gene_biotype "protein_coding"; transcript_source "ensembl"; transcript_biotype "protein_coding"; protein_id "ENSSSCP00000032816"; protein_version "1";	261492983	261720648	MSTRG.2285.1
1	261519065	261519202	gene_id "ENSSSCG00000005518"; gene_version "3"; transcript_id "ENSSSCT00000048212"; transcript_version "1"; exon_number "5"; gene_source "ensembl"; gene_biotype "protein_coding"; transcript_source "ensembl"; transcript_biotype "protein_coding"; protein_id "ENSSSCP00000032816"; protein_version "1";	261492997	261720648	MSTRG.2285.2
1	261519065	261519202	gene_id "ENSSSCG00000005518"; gene_version "3"; transcript_id "ENSSSCT00000048212"; transcript_version "1"; exon_number "5"; gene_source "ensembl"; gene_biotype "protein_coding"; transcript_source "ensembl"; transcript_biotype "protein_coding"; protein_id "ENSSSCP00000032816"; protein_version "1";	261493060	261722921	MSTRG.2285.3
1	261511304	261513891	gene_id "ENSSSCG00000005518"; gene_version "3"; transcript_id "ENSSSCT00000048212"; transcript_version "1"; exon_number "6"; gene_source "ensembl"; gene_biotype "protein_coding"; transcript_source "ensembl"; transcript_biotype "protein_coding"; exon_id "ENSSSCE00000047530"; exon_version "2";	261492983	261720648	MSTRG.2285.1
1	261511304	261513891	gene_id "ENSSSCG00000005518"; gene_version "3"; transcript_id "ENSSSCT00000048212"; transcript_version "1"; exon_number "6"; gene_source "ensembl"; gene_biotype "protein_coding"; transcript_source "ensembl"; transcript_biotype "protein_coding"; exon_id "ENSSSCE00000047530"; exon_version "2";	261492997	261720648	MSTRG.2285.2
1	261511304	261513891	gene_id "ENSSSCG00000005518"; gene_version "3"; transcript_id "ENSSSCT00000048212"; transcript_version "1"; exon_number "6"; gene_source "ensembl"; gene_biotype "protein_coding"; transcript_source "ensembl"; transcript_biotype "protein_coding"; exon_id "ENSSSCE00000047530"; exon_version "2";	261493060	261722921	MSTRG.2285.3
1	261513201	261513891	gene_id "ENSSSCG00000005518"; gene_version "3"; transcript_id "ENSSSCT00000048212"; transcript_version "1"; exon_number "6"; gene_source "ensembl"; gene_biotype "protein_coding"; transcript_source "ensembl"; transcript_biotype "protein_coding"; protein_id "ENSSSCP00000032816"; protein_version "1";	261492983	261720648	MSTRG.2285.1
1	261513201	261513891	gene_id "ENSSSCG00000005518"; gene_version "3"; transcript_id "ENSSSCT00000048212"; transcript_version "1"; exon_number "6"; gene_source "ensembl"; gene_biotype "protein_coding"; transcript_source "ensembl"; transcript_biotype "protein_coding"; protein_id "ENSSSCP00000032816"; protein_version "1";	261492997	261720648	MSTRG.2285.2
1	261513201	261513891	gene_id "ENSSSCG00000005518"; gene_version "3"; transcript_id "ENSSSCT00000048212"; transcript_version "1"; exon_number "6"; gene_source "ensembl"; gene_biotype "protein_coding"; transcript_source "ensembl"; transcript_biotype "protein_coding"; protein_id "ENSSSCP00000032816"; protein_version "1";	261493060	261722921	MSTRG.2285.3
1	261513198	261513200	gene_id "ENSSSCG00000005518"; gene_version "3"; transcript_id "ENSSSCT00000048212"; transcript_version "1"; exon_number "6"; gene_source "ensembl"; gene_biotype "protein_coding"; transcript_source "ensembl"; transcript_biotype "protein_coding";	261492983	261720648	MSTRG.2285.1
1	261513198	261513200	gene_id "ENSSSCG00000005518"; gene_version "3"; transcript_id "ENSSSCT00000048212"; transcript_version "1"; exon_number "6"; gene_source "ensembl"; gene_biotype "protein_coding"; transcript_source "ensembl"; transcript_biotype "protein_coding";	261492997	261720648	MSTRG.2285.2
1	261513198	261513200	gene_id "ENSSSCG00000005518"; gene_version "3"; transcript_id "ENSSSCT00000048212"; transcript_version "1"; exon_number "6"; gene_source "ensembl"; gene_biotype "protein_coding"; transcript_source "ensembl"; transcript_biotype "protein_coding";	261493060	261722921	MSTRG.2285.3
1	261587418	261587968	gene_id "ENSSSCG00000005518"; gene_version "3"; transcript_id "ENSSSCT00000048212"; transcript_version "1"; gene_source "ensembl"; gene_biotype "protein_coding"; transcript_source "ensembl"; transcript_biotype "protein_coding";	261492983	261720648	MSTRG.2285.1
1	261587418	261587968	gene_id "ENSSSCG00000005518"; gene_version "3"; transcript_id "ENSSSCT00000048212"; transcript_version "1"; gene_source "ensembl"; gene_biotype "protein_coding"; transcript_source "ensembl"; transcript_biotype "protein_coding";	261492997	261720648	MSTRG.2285.2
1	261587418	261587968	gene_id "ENSSSCG00000005518"; gene_version "3"; transcript_id "ENSSSCT00000048212"; transcript_version "1"; gene_source "ensembl"; gene_biotype "protein_coding"; transcript_source "ensembl"; transcript_biotype "protein_coding";	261493060	261722921	MSTRG.2285.3
1	261535947	261535955	gene_id "ENSSSCG00000005518"; gene_version "3"; transcript_id "ENSSSCT00000048212"; transcript_version "1"; gene_source "ensembl"; gene_biotype "protein_coding"; transcript_source "ensembl"; transcript_biotype "protein_coding";	261492983	261720648	MSTRG.2285.1
1	261535947	261535955	gene_id "ENSSSCG00000005518"; gene_version "3"; transcript_id "ENSSSCT00000048212"; transcript_version "1"; gene_source "ensembl"; gene_biotype "protein_coding"; transcript_source "ensembl"; transcript_biotype "protein_coding";	261492997	261720648	MSTRG.2285.2
1	261535947	261535955	gene_id "ENSSSCG00000005518"; gene_version "3"; transcript_id "ENSSSCT00000048212"; transcript_version "1"; gene_source "ensembl"; gene_biotype "protein_coding"; transcript_source "ensembl"; transcript_biotype "protein_coding";	261493060	261722921	MSTRG.2285.3
1	261511304	261513197	gene_id "ENSSSCG00000005518"; gene_version "3"; transcript_id "ENSSSCT00000048212"; transcript_version "1"; gene_source "ensembl"; gene_biotype "protein_coding"; transcript_source "ensembl"; transcript_biotype "protein_coding";	261492983	261720648	MSTRG.2285.1
1	261511304	261513197	gene_id "ENSSSCG00000005518"; gene_version "3"; transcript_id "ENSSSCT00000048212"; transcript_version "1"; gene_source "ensembl"; gene_biotype "protein_coding"; transcript_source "ensembl"; transcript_biotype "protein_coding";	261492997	261720648	MSTRG.2285.2
1	261511304	261513197	gene_id "ENSSSCG00000005518"; gene_version "3"; transcript_id "ENSSSCT00000048212"; transcript_version "1"; gene_source "ensembl"; gene_biotype "protein_coding"; transcript_source "ensembl"; transcript_biotype "protein_coding";	261493060	261722921	MSTRG.2285.3
1	261511304	261550962	gene_id "ENSSSCG00000005518"; gene_version "3"; transcript_id "ENSSSCT00000048780"; transcript_version "1"; gene_source "ensembl"; gene_biotype "protein_coding"; transcript_source "ensembl"; transcript_biotype "protein_coding";	261492983	261720648	MSTRG.2285.1
1	261511304	261550962	gene_id "ENSSSCG00000005518"; gene_version "3"; transcript_id "ENSSSCT00000048780"; transcript_version "1"; gene_source "ensembl"; gene_biotype "protein_coding"; transcript_source "ensembl"; transcript_biotype "protein_coding";	261492997	261720648	MSTRG.2285.2
1	261511304	261550962	gene_id "ENSSSCG00000005518"; gene_version "3"; transcript_id "ENSSSCT00000048780"; transcript_version "1"; gene_source "ensembl"; gene_biotype "protein_coding"; transcript_source "ensembl"; transcript_biotype "protein_coding";	261493060	261722921	MSTRG.2285.3
1	261550897	261550962	gene_id "ENSSSCG00000005518"; gene_version "3"; transcript_id "ENSSSCT00000048780"; transcript_version "1"; exon_number "1"; gene_source "ensembl"; gene_biotype "protein_coding"; transcript_source "ensembl"; transcript_biotype "protein_coding"; exon_id "ENSSSCE00000278050"; exon_version "1";	261492983	261720648	MSTRG.2285.1
1	261550897	261550962	gene_id "ENSSSCG00000005518"; gene_version "3"; transcript_id "ENSSSCT00000048780"; transcript_version "1"; exon_number "1"; gene_source "ensembl"; gene_biotype "protein_coding"; transcript_source "ensembl"; transcript_biotype "protein_coding"; exon_id "ENSSSCE00000278050"; exon_version "1";	261492997	261720648	MSTRG.2285.2
1	261550897	261550962	gene_id "ENSSSCG00000005518"; gene_version "3"; transcript_id "ENSSSCT00000048780"; transcript_version "1"; exon_number "1"; gene_source "ensembl"; gene_biotype "protein_coding"; transcript_source "ensembl"; transcript_biotype "protein_coding"; exon_id "ENSSSCE00000278050"; exon_version "1";	261493060	261722921	MSTRG.2285.3
1	261550648	261550695	gene_id "ENSSSCG00000005518"; gene_version "3"; transcript_id "ENSSSCT00000048780"; transcript_version "1"; exon_number "2"; gene_source "ensembl"; gene_biotype "protein_coding"; transcript_source "ensembl"; transcript_biotype "protein_coding"; exon_id "ENSSSCE00000383966"; exon_version "1";	261492983	261720648	MSTRG.2285.1
1	261550648	261550695	gene_id "ENSSSCG00000005518"; gene_version "3"; transcript_id "ENSSSCT00000048780"; transcript_version "1"; exon_number "2"; gene_source "ensembl"; gene_biotype "protein_coding"; transcript_source "ensembl"; transcript_biotype "protein_coding"; exon_id "ENSSSCE00000383966"; exon_version "1";	261492997	261720648	MSTRG.2285.2
1	261550648	261550695	gene_id "ENSSSCG00000005518"; gene_version "3"; transcript_id "ENSSSCT00000048780"; transcript_version "1"; exon_number "2"; gene_source "ensembl"; gene_biotype "protein_coding"; transcript_source "ensembl"; transcript_biotype "protein_coding"; exon_id "ENSSSCE00000383966"; exon_version "1";	261493060	261722921	MSTRG.2285.3
1	261550453	261550470	gene_id "ENSSSCG00000005518"; gene_version "3"; transcript_id "ENSSSCT00000048780"; transcript_version "1"; exon_number "3"; gene_source "ensembl"; gene_biotype "protein_coding"; transcript_source "ensembl"; transcript_biotype "protein_coding"; exon_id "ENSSSCE00000279703"; exon_version "1";	261492983	261720648	MSTRG.2285.1
1	261550453	261550470	gene_id "ENSSSCG00000005518"; gene_version "3"; transcript_id "ENSSSCT00000048780"; transcript_version "1"; exon_number "3"; gene_source "ensembl"; gene_biotype "protein_coding"; transcript_source "ensembl"; transcript_biotype "protein_coding"; exon_id "ENSSSCE00000279703"; exon_version "1";	261492997	261720648	MSTRG.2285.2
1	261550453	261550470	gene_id "ENSSSCG00000005518"; gene_version "3"; transcript_id "ENSSSCT00000048780"; transcript_version "1"; exon_number "3"; gene_source "ensembl"; gene_biotype "protein_coding"; transcript_source "ensembl"; transcript_biotype "protein_coding"; exon_id "ENSSSCE00000279703"; exon_version "1";	261493060	261722921	MSTRG.2285.3
1	261549902	261550024	gene_id "ENSSSCG00000005518"; gene_version "3"; transcript_id "ENSSSCT00000048780"; transcript_version "1"; exon_number "4"; gene_source "ensembl"; gene_biotype "protein_coding"; transcript_source "ensembl"; transcript_biotype "protein_coding"; exon_id "ENSSSCE00000284981"; exon_version "1";	261492983	261720648	MSTRG.2285.1
1	261549902	261550024	gene_id "ENSSSCG00000005518"; gene_version "3"; transcript_id "ENSSSCT00000048780"; transcript_version "1"; exon_number "4"; gene_source "ensembl"; gene_biotype "protein_coding"; transcript_source "ensembl"; transcript_biotype "protein_coding"; exon_id "ENSSSCE00000284981"; exon_version "1";	261492997	261720648	MSTRG.2285.2
1	261549902	261550024	gene_id "ENSSSCG00000005518"; gene_version "3"; transcript_id "ENSSSCT00000048780"; transcript_version "1"; exon_number "4"; gene_source "ensembl"; gene_biotype "protein_coding"; transcript_source "ensembl"; transcript_biotype "protein_coding"; exon_id "ENSSSCE00000284981"; exon_version "1";	261493060	261722921	MSTRG.2285.3
1	261535867	261535955	gene_id "ENSSSCG00000005518"; gene_version "3"; transcript_id "ENSSSCT00000048780"; transcript_version "1"; exon_number "5"; gene_source "ensembl"; gene_biotype "protein_coding"; transcript_source "ensembl"; transcript_biotype "protein_coding"; exon_id "ENSSSCE00000047525"; exon_version "1";	261492983	261720648	MSTRG.2285.1
1	261535867	261535955	gene_id "ENSSSCG00000005518"; gene_version "3"; transcript_id "ENSSSCT00000048780"; transcript_version "1"; exon_number "5"; gene_source "ensembl"; gene_biotype "protein_coding"; transcript_source "ensembl"; transcript_biotype "protein_coding"; exon_id "ENSSSCE00000047525"; exon_version "1";	261492997	261720648	MSTRG.2285.2
1	261535867	261535955	gene_id "ENSSSCG00000005518"; gene_version "3"; transcript_id "ENSSSCT00000048780"; transcript_version "1"; exon_number "5"; gene_source "ensembl"; gene_biotype "protein_coding"; transcript_source "ensembl"; transcript_biotype "protein_coding"; exon_id "ENSSSCE00000047525"; exon_version "1";	261493060	261722921	MSTRG.2285.3
1	261535867	261535946	gene_id "ENSSSCG00000005518"; gene_version "3"; transcript_id "ENSSSCT00000048780"; transcript_version "1"; exon_number "5"; gene_source "ensembl"; gene_biotype "protein_coding"; transcript_source "ensembl"; transcript_biotype "protein_coding"; protein_id "ENSSSCP00000049848"; protein_version "1";	261492983	261720648	MSTRG.2285.1
1	261535867	261535946	gene_id "ENSSSCG00000005518"; gene_version "3"; transcript_id "ENSSSCT00000048780"; transcript_version "1"; exon_number "5"; gene_source "ensembl"; gene_biotype "protein_coding"; transcript_source "ensembl"; transcript_biotype "protein_coding"; protein_id "ENSSSCP00000049848"; protein_version "1";	261492997	261720648	MSTRG.2285.2
1	261535867	261535946	gene_id "ENSSSCG00000005518"; gene_version "3"; transcript_id "ENSSSCT00000048780"; transcript_version "1"; exon_number "5"; gene_source "ensembl"; gene_biotype "protein_coding"; transcript_source "ensembl"; transcript_biotype "protein_coding"; protein_id "ENSSSCP00000049848"; protein_version "1";	261493060	261722921	MSTRG.2285.3
1	261535944	261535946	gene_id "ENSSSCG00000005518"; gene_version "3"; transcript_id "ENSSSCT00000048780"; transcript_version "1"; exon_number "5"; gene_source "ensembl"; gene_biotype "protein_coding"; transcript_source "ensembl"; transcript_biotype "protein_coding";	261492983	261720648	MSTRG.2285.1
1	261535944	261535946	gene_id "ENSSSCG00000005518"; gene_version "3"; transcript_id "ENSSSCT00000048780"; transcript_version "1"; exon_number "5"; gene_source "ensembl"; gene_biotype "protein_coding"; transcript_source "ensembl"; transcript_biotype "protein_coding";	261492997	261720648	MSTRG.2285.2
1	261535944	261535946	gene_id "ENSSSCG00000005518"; gene_version "3"; transcript_id "ENSSSCT00000048780"; transcript_version "1"; exon_number "5"; gene_source "ensembl"; gene_biotype "protein_coding"; transcript_source "ensembl"; transcript_biotype "protein_coding";	261493060	261722921	MSTRG.2285.3
1	261529049	261529084	gene_id "ENSSSCG00000005518"; gene_version "3"; transcript_id "ENSSSCT00000048780"; transcript_version "1"; exon_number "6"; gene_source "ensembl"; gene_biotype "protein_coding"; transcript_source "ensembl"; transcript_biotype "protein_coding"; exon_id "ENSSSCE00000047526"; exon_version "1";	261492983	261720648	MSTRG.2285.1
1	261529049	261529084	gene_id "ENSSSCG00000005518"; gene_version "3"; transcript_id "ENSSSCT00000048780"; transcript_version "1"; exon_number "6"; gene_source "ensembl"; gene_biotype "protein_coding"; transcript_source "ensembl"; transcript_biotype "protein_coding"; exon_id "ENSSSCE00000047526"; exon_version "1";	261492997	261720648	MSTRG.2285.2
1	261529049	261529084	gene_id "ENSSSCG00000005518"; gene_version "3"; transcript_id "ENSSSCT00000048780"; transcript_version "1"; exon_number "6"; gene_source "ensembl"; gene_biotype "protein_coding"; transcript_source "ensembl"; transcript_biotype "protein_coding"; exon_id "ENSSSCE00000047526"; exon_version "1";	261493060	261722921	MSTRG.2285.3
1	261529049	261529084	gene_id "ENSSSCG00000005518"; gene_version "3"; transcript_id "ENSSSCT00000048780"; transcript_version "1"; exon_number "6"; gene_source "ensembl"; gene_biotype "protein_coding"; transcript_source "ensembl"; transcript_biotype "protein_coding"; protein_id "ENSSSCP00000049848"; protein_version "1";	261492983	261720648	MSTRG.2285.1
1	261529049	261529084	gene_id "ENSSSCG00000005518"; gene_version "3"; transcript_id "ENSSSCT00000048780"; transcript_version "1"; exon_number "6"; gene_source "ensembl"; gene_biotype "protein_coding"; transcript_source "ensembl"; transcript_biotype "protein_coding"; protein_id "ENSSSCP00000049848"; protein_version "1";	261492997	261720648	MSTRG.2285.2
1	261529049	261529084	gene_id "ENSSSCG00000005518"; gene_version "3"; transcript_id "ENSSSCT00000048780"; transcript_version "1"; exon_number "6"; gene_source "ensembl"; gene_biotype "protein_coding"; transcript_source "ensembl"; transcript_biotype "protein_coding"; protein_id "ENSSSCP00000049848"; protein_version "1";	261493060	261722921	MSTRG.2285.3
1	261526996	261527058	gene_id "ENSSSCG00000005518"; gene_version "3"; transcript_id "ENSSSCT00000048780"; transcript_version "1"; exon_number "7"; gene_source "ensembl"; gene_biotype "protein_coding"; transcript_source "ensembl"; transcript_biotype "protein_coding"; exon_id "ENSSSCE00000047527"; exon_version "1";	261492983	261720648	MSTRG.2285.1
1	261526996	261527058	gene_id "ENSSSCG00000005518"; gene_version "3"; transcript_id "ENSSSCT00000048780"; transcript_version "1"; exon_number "7"; gene_source "ensembl"; gene_biotype "protein_coding"; transcript_source "ensembl"; transcript_biotype "protein_coding"; exon_id "ENSSSCE00000047527"; exon_version "1";	261492997	261720648	MSTRG.2285.2
1	261526996	261527058	gene_id "ENSSSCG00000005518"; gene_version "3"; transcript_id "ENSSSCT00000048780"; transcript_version "1"; exon_number "7"; gene_source "ensembl"; gene_biotype "protein_coding"; transcript_source "ensembl"; transcript_biotype "protein_coding"; exon_id "ENSSSCE00000047527"; exon_version "1";	261493060	261722921	MSTRG.2285.3
1	261526996	261527058	gene_id "ENSSSCG00000005518"; gene_version "3"; transcript_id "ENSSSCT00000048780"; transcript_version "1"; exon_number "7"; gene_source "ensembl"; gene_biotype "protein_coding"; transcript_source "ensembl"; transcript_biotype "protein_coding"; protein_id "ENSSSCP00000049848"; protein_version "1";	261492983	261720648	MSTRG.2285.1
1	261526996	261527058	gene_id "ENSSSCG00000005518"; gene_version "3"; transcript_id "ENSSSCT00000048780"; transcript_version "1"; exon_number "7"; gene_source "ensembl"; gene_biotype "protein_coding"; transcript_source "ensembl"; transcript_biotype "protein_coding"; protein_id "ENSSSCP00000049848"; protein_version "1";	261492997	261720648	MSTRG.2285.2
1	261526996	261527058	gene_id "ENSSSCG00000005518"; gene_version "3"; transcript_id "ENSSSCT00000048780"; transcript_version "1"; exon_number "7"; gene_source "ensembl"; gene_biotype "protein_coding"; transcript_source "ensembl"; transcript_biotype "protein_coding"; protein_id "ENSSSCP00000049848"; protein_version "1";	261493060	261722921	MSTRG.2285.3
1	261526343	261526447	gene_id "ENSSSCG00000005518"; gene_version "3"; transcript_id "ENSSSCT00000048780"; transcript_version "1"; exon_number "8"; gene_source "ensembl"; gene_biotype "protein_coding"; transcript_source "ensembl"; transcript_biotype "protein_coding"; exon_id "ENSSSCE00000047528"; exon_version "1";	261492983	261720648	MSTRG.2285.1
1	261526343	261526447	gene_id "ENSSSCG00000005518"; gene_version "3"; transcript_id "ENSSSCT00000048780"; transcript_version "1"; exon_number "8"; gene_source "ensembl"; gene_biotype "protein_coding"; transcript_source "ensembl"; transcript_biotype "protein_coding"; exon_id "ENSSSCE00000047528"; exon_version "1";	261492997	261720648	MSTRG.2285.2
1	261526343	261526447	gene_id "ENSSSCG00000005518"; gene_version "3"; transcript_id "ENSSSCT00000048780"; transcript_version "1"; exon_number "8"; gene_source "ensembl"; gene_biotype "protein_coding"; transcript_source "ensembl"; transcript_biotype "protein_coding"; exon_id "ENSSSCE00000047528"; exon_version "1";	261493060	261722921	MSTRG.2285.3
1	261526343	261526447	gene_id "ENSSSCG00000005518"; gene_version "3"; transcript_id "ENSSSCT00000048780"; transcript_version "1"; exon_number "8"; gene_source "ensembl"; gene_biotype "protein_coding"; transcript_source "ensembl"; transcript_biotype "protein_coding"; protein_id "ENSSSCP00000049848"; protein_version "1";	261492983	261720648	MSTRG.2285.1
1	261526343	261526447	gene_id "ENSSSCG00000005518"; gene_version "3"; transcript_id "ENSSSCT00000048780"; transcript_version "1"; exon_number "8"; gene_source "ensembl"; gene_biotype "protein_coding"; transcript_source "ensembl"; transcript_biotype "protein_coding"; protein_id "ENSSSCP00000049848"; protein_version "1";	261492997	261720648	MSTRG.2285.2
1	261526343	261526447	gene_id "ENSSSCG00000005518"; gene_version "3"; transcript_id "ENSSSCT00000048780"; transcript_version "1"; exon_number "8"; gene_source "ensembl"; gene_biotype "protein_coding"; transcript_source "ensembl"; transcript_biotype "protein_coding"; protein_id "ENSSSCP00000049848"; protein_version "1";	261493060	261722921	MSTRG.2285.3
1	261519065	261519202	gene_id "ENSSSCG00000005518"; gene_version "3"; transcript_id "ENSSSCT00000048780"; transcript_version "1"; exon_number "9"; gene_source "ensembl"; gene_biotype "protein_coding"; transcript_source "ensembl"; transcript_biotype "protein_coding"; exon_id "ENSSSCE00000047529"; exon_version "1";	261492983	261720648	MSTRG.2285.1
1	261519065	261519202	gene_id "ENSSSCG00000005518"; gene_version "3"; transcript_id "ENSSSCT00000048780"; transcript_version "1"; exon_number "9"; gene_source "ensembl"; gene_biotype "protein_coding"; transcript_source "ensembl"; transcript_biotype "protein_coding"; exon_id "ENSSSCE00000047529"; exon_version "1";	261492997	261720648	MSTRG.2285.2
1	261519065	261519202	gene_id "ENSSSCG00000005518"; gene_version "3"; transcript_id "ENSSSCT00000048780"; transcript_version "1"; exon_number "9"; gene_source "ensembl"; gene_biotype "protein_coding"; transcript_source "ensembl"; transcript_biotype "protein_coding"; exon_id "ENSSSCE00000047529"; exon_version "1";	261493060	261722921	MSTRG.2285.3
1	261519065	261519202	gene_id "ENSSSCG00000005518"; gene_version "3"; transcript_id "ENSSSCT00000048780"; transcript_version "1"; exon_number "9"; gene_source "ensembl"; gene_biotype "protein_coding"; transcript_source "ensembl"; transcript_biotype "protein_coding"; protein_id "ENSSSCP00000049848"; protein_version "1";	261492983	261720648	MSTRG.2285.1
1	261519065	261519202	gene_id "ENSSSCG00000005518"; gene_version "3"; transcript_id "ENSSSCT00000048780"; transcript_version "1"; exon_number "9"; gene_source "ensembl"; gene_biotype "protein_coding"; transcript_source "ensembl"; transcript_biotype "protein_coding"; protein_id "ENSSSCP00000049848"; protein_version "1";	261492997	261720648	MSTRG.2285.2
1	261519065	261519202	gene_id "ENSSSCG00000005518"; gene_version "3"; transcript_id "ENSSSCT00000048780"; transcript_version "1"; exon_number "9"; gene_source "ensembl"; gene_biotype "protein_coding"; transcript_source "ensembl"; transcript_biotype "protein_coding"; protein_id "ENSSSCP00000049848"; protein_version "1";	261493060	261722921	MSTRG.2285.3
1	261511304	261513891	gene_id "ENSSSCG00000005518"; gene_version "3"; transcript_id "ENSSSCT00000048780"; transcript_version "1"; exon_number "10"; gene_source "ensembl"; gene_biotype "protein_coding"; transcript_source "ensembl"; transcript_biotype "protein_coding"; exon_id "ENSSSCE00000047530"; exon_version "2";	261492983	261720648	MSTRG.2285.1
1	261511304	261513891	gene_id "ENSSSCG00000005518"; gene_version "3"; transcript_id "ENSSSCT00000048780"; transcript_version "1"; exon_number "10"; gene_source "ensembl"; gene_biotype "protein_coding"; transcript_source "ensembl"; transcript_biotype "protein_coding"; exon_id "ENSSSCE00000047530"; exon_version "2";	261492997	261720648	MSTRG.2285.2
1	261511304	261513891	gene_id "ENSSSCG00000005518"; gene_version "3"; transcript_id "ENSSSCT00000048780"; transcript_version "1"; exon_number "10"; gene_source "ensembl"; gene_biotype "protein_coding"; transcript_source "ensembl"; transcript_biotype "protein_coding"; exon_id "ENSSSCE00000047530"; exon_version "2";	261493060	261722921	MSTRG.2285.3
1	261513201	261513891	gene_id "ENSSSCG00000005518"; gene_version "3"; transcript_id "ENSSSCT00000048780"; transcript_version "1"; exon_number "10"; gene_source "ensembl"; gene_biotype "protein_coding"; transcript_source "ensembl"; transcript_biotype "protein_coding"; protein_id "ENSSSCP00000049848"; protein_version "1";	261492983	261720648	MSTRG.2285.1
1	261513201	261513891	gene_id "ENSSSCG00000005518"; gene_version "3"; transcript_id "ENSSSCT00000048780"; transcript_version "1"; exon_number "10"; gene_source "ensembl"; gene_biotype "protein_coding"; transcript_source "ensembl"; transcript_biotype "protein_coding"; protein_id "ENSSSCP00000049848"; protein_version "1";	261492997	261720648	MSTRG.2285.2
1	261513201	261513891	gene_id "ENSSSCG00000005518"; gene_version "3"; transcript_id "ENSSSCT00000048780"; transcript_version "1"; exon_number "10"; gene_source "ensembl"; gene_biotype "protein_coding"; transcript_source "ensembl"; transcript_biotype "protein_coding"; protein_id "ENSSSCP00000049848"; protein_version "1";	261493060	261722921	MSTRG.2285.3
1	261513198	261513200	gene_id "ENSSSCG00000005518"; gene_version "3"; transcript_id "ENSSSCT00000048780"; transcript_version "1"; exon_number "10"; gene_source "ensembl"; gene_biotype "protein_coding"; transcript_source "ensembl"; transcript_biotype "protein_coding";	261492983	261720648	MSTRG.2285.1
1	261513198	261513200	gene_id "ENSSSCG00000005518"; gene_version "3"; transcript_id "ENSSSCT00000048780"; transcript_version "1"; exon_number "10"; gene_source "ensembl"; gene_biotype "protein_coding"; transcript_source "ensembl"; transcript_biotype "protein_coding";	261492997	261720648	MSTRG.2285.2
1	261513198	261513200	gene_id "ENSSSCG00000005518"; gene_version "3"; transcript_id "ENSSSCT00000048780"; transcript_version "1"; exon_number "10"; gene_source "ensembl"; gene_biotype "protein_coding"; transcript_source "ensembl"; transcript_biotype "protein_coding";	261493060	261722921	MSTRG.2285.3
1	261550897	261550962	gene_id "ENSSSCG00000005518"; gene_version "3"; transcript_id "ENSSSCT00000048780"; transcript_version "1"; gene_source "ensembl"; gene_biotype "protein_coding"; transcript_source "ensembl"; transcript_biotype "protein_coding";	261492983	261720648	MSTRG.2285.1
1	261550897	261550962	gene_id "ENSSSCG00000005518"; gene_version "3"; transcript_id "ENSSSCT00000048780"; transcript_version "1"; gene_source "ensembl"; gene_biotype "protein_coding"; transcript_source "ensembl"; transcript_biotype "protein_coding";	261492997	261720648	MSTRG.2285.2
1	261550897	261550962	gene_id "ENSSSCG00000005518"; gene_version "3"; transcript_id "ENSSSCT00000048780"; transcript_version "1"; gene_source "ensembl"; gene_biotype "protein_coding"; transcript_source "ensembl"; transcript_biotype "protein_coding";	261493060	261722921	MSTRG.2285.3
1	261550648	261550695	gene_id "ENSSSCG00000005518"; gene_version "3"; transcript_id "ENSSSCT00000048780"; transcript_version "1"; gene_source "ensembl"; gene_biotype "protein_coding"; transcript_source "ensembl"; transcript_biotype "protein_coding";	261492983	261720648	MSTRG.2285.1
1	261550648	261550695	gene_id "ENSSSCG00000005518"; gene_version "3"; transcript_id "ENSSSCT00000048780"; transcript_version "1"; gene_source "ensembl"; gene_biotype "protein_coding"; transcript_source "ensembl"; transcript_biotype "protein_coding";	261492997	261720648	MSTRG.2285.2
1	261550648	261550695	gene_id "ENSSSCG00000005518"; gene_version "3"; transcript_id "ENSSSCT00000048780"; transcript_version "1"; gene_source "ensembl"; gene_biotype "protein_coding"; transcript_source "ensembl"; transcript_biotype "protein_coding";	261493060	261722921	MSTRG.2285.3
1	261550453	261550470	gene_id "ENSSSCG00000005518"; gene_version "3"; transcript_id "ENSSSCT00000048780"; transcript_version "1"; gene_source "ensembl"; gene_biotype "protein_coding"; transcript_source "ensembl"; transcript_biotype "protein_coding";	261492983	261720648	MSTRG.2285.1
[truncated: 19,087 more rows]
