# Supplementary material for: Transcriptome analysis reveals the long intergenic noncoding RNAs contributed to skeletal muscle differences between Yorkshire and Tibetan pig
Source: Sci Rep. 2021 Jan 29;11:2622. doi: 10.1038/s41598-021-82126-2 (PMC7846844; doi:10.1038/s41598-021-82126-2)
Supplement: Supplementary file 5 — Supplementary Table S3. [file 41598_2021_82126_MOESM5_ESM.xlsx]

## Sheet: Sheet1
Table S3.Statistical table for QTLs analysis of DELs
Chromosome	QTL_start	QTL_end	QTL	transcript_start	transcript_end	DEL
1	2701298	292955427	Muscle moisture percentage QTL (38073)	30776390	30781847	MSTRG.308.1
1	2701298	292955427	Muscle moisture percentage QTL (38073)	237447039	237451047	MSTRG.2051.1
1	2701298	292955427	Muscle moisture percentage QTL (38073)	254722524	254723909	MSTRG.2252.1
1	2701298	292955427	Muscle moisture percentage QTL (38073)	271257678	271258801	MSTRG.2479.1
1	2701298	292955427	Muscle moisture percentage QTL (38073)	273558333	273560093	MSTRG.2530.1
1	2701298	292955427	Muscle moisture percentage QTL (38073)	273558412	273559924	MSTRG.2530.2
1	2701298	292955427	Muscle moisture percentage QTL (38073)	56429325	56468737	MSTRG.536.1
1	2701298	292955427	Muscle moisture percentage QTL (38073)	110792270	110805236	MSTRG.934.2
1	2701298	292955427	Muscle moisture percentage QTL (38073)	132446495	132505496	MSTRG.1263.1
1	2701298	292955427	Muscle moisture percentage QTL (38073)	136288886	136305346	MSTRG.1295.1
1	2701298	292955427	Muscle moisture percentage QTL (38073)	264223345	264237745	MSTRG.2310.1
1	2701298	292955427	Muscle moisture percentage QTL (38073)	264223345	264237745	MSTRG.2310.2
1	2701298	292955427	Muscle moisture percentage QTL (38073)	264223416	264237736	MSTRG.2310.3
1	2701298	292955427	Muscle moisture percentage QTL (38073)	269575566	269586364	MSTRG.2445.1
1	2701298	292955427	Muscle moisture percentage QTL (38073)	142080088	142089124	MSTRG.1349.1
1	2701298	292955427	Muscle moisture percentage QTL (38073)	229872848	229955667	MSTRG.1975.1
1	2701298	292955427	Muscle moisture percentage QTL (38073)	229872898	229952247	MSTRG.1975.2
1	2701298	292955427	Muscle moisture percentage QTL (38073)	261592983	261620648	MSTRG.2285.1
1	2701298	292955427	Muscle moisture percentage QTL (38073)	261592997	261620648	MSTRG.2285.2
1	2701298	292955427	Muscle moisture percentage QTL (38073)	261593060	261622921	MSTRG.2285.3
1	2701298	16114132	Loin muscle area QTL (3221)	14147784	14151427	MSTRG.145.1
1	2701298	16114132	Loin muscle area QTL (21352)	14147784	14151427	MSTRG.145.1
1	2701298	292955427	Loin muscle area QTL (38072)	14147784	14151427	MSTRG.145.1
1	2701298	292955427	Loin muscle area QTL (38072)	30776390	30781847	MSTRG.308.1
1	2701298	292955427	Loin muscle area QTL (38072)	237447039	237451047	MSTRG.2051.1
1	2701298	292955427	Loin muscle area QTL (38072)	254722524	254723909	MSTRG.2252.1
1	2701298	292955427	Loin muscle area QTL (38072)	271257678	271258801	MSTRG.2479.1
1	2701298	292955427	Loin muscle area QTL (38072)	273558333	273560093	MSTRG.2530.1
1	2701298	292955427	Loin muscle area QTL (38072)	273558412	273559924	MSTRG.2530.2
1	2701298	292955427	Loin muscle area QTL (38072)	56429325	56468737	MSTRG.536.1
1	2701298	292955427	Loin muscle area QTL (38072)	110792270	110805236	MSTRG.934.2
1	2701298	292955427	Loin muscle area QTL (38072)	132446495	132505496	MSTRG.1263.1
1	2701298	292955427	Loin muscle area QTL (38072)	136288886	136305346	MSTRG.1295.1
1	2701298	292955427	Loin muscle area QTL (38072)	264223345	264237745	MSTRG.2310.1
1	2701298	292955427	Loin muscle area QTL (38072)	264223345	264237745	MSTRG.2310.2
1	2701298	292955427	Loin muscle area QTL (38072)	264223416	264237736	MSTRG.2310.3
1	2701298	292955427	Loin muscle area QTL (38072)	269575566	269586364	MSTRG.2445.1
1	2701298	292955427	Loin muscle area QTL (38072)	142080088	142089124	MSTRG.1349.1
1	2701298	292955427	Loin muscle area QTL (38072)	229872848	229955667	MSTRG.1975.1
1	2701298	292955427	Loin muscle area QTL (38072)	229872898	229952247	MSTRG.1975.2
1	2701298	292955427	Loin muscle area QTL (38072)	261592983	261620648	MSTRG.2285.1
1	2701298	292955427	Loin muscle area QTL (38072)	261592997	261620648	MSTRG.2285.2
1	2701298	292955427	Loin muscle area QTL (38072)	261593060	261622921	MSTRG.2285.3
1	10357591	22164712	Loin muscle area QTL (21704)	14147784	14151427	MSTRG.145.1
1	16114132	292845492	backfat above muscle dorsi QTL (5237)	30776390	30781847	MSTRG.308.1
1	16114132	292845492	backfat above muscle dorsi QTL (5237)	237447039	237451047	MSTRG.2051.1
1	16114132	292845492	backfat above muscle dorsi QTL (5237)	254722524	254723909	MSTRG.2252.1
1	16114132	292845492	backfat above muscle dorsi QTL (5237)	271257678	271258801	MSTRG.2479.1
1	16114132	292845492	backfat above muscle dorsi QTL (5237)	273558333	273560093	MSTRG.2530.1
1	16114132	292845492	backfat above muscle dorsi QTL (5237)	273558412	273559924	MSTRG.2530.2
1	16114132	292845492	backfat above muscle dorsi QTL (5237)	56429325	56468737	MSTRG.536.1
1	16114132	292845492	backfat above muscle dorsi QTL (5237)	110792270	110805236	MSTRG.934.2
1	16114132	292845492	backfat above muscle dorsi QTL (5237)	132446495	132505496	MSTRG.1263.1
1	16114132	292845492	backfat above muscle dorsi QTL (5237)	136288886	136305346	MSTRG.1295.1
1	16114132	292845492	backfat above muscle dorsi QTL (5237)	264223345	264237745	MSTRG.2310.1
1	16114132	292845492	backfat above muscle dorsi QTL (5237)	264223345	264237745	MSTRG.2310.2
1	16114132	292845492	backfat above muscle dorsi QTL (5237)	264223416	264237736	MSTRG.2310.3
1	16114132	292845492	backfat above muscle dorsi QTL (5237)	269575566	269586364	MSTRG.2445.1
1	16114132	292845492	backfat above muscle dorsi QTL (5237)	142080088	142089124	MSTRG.1349.1
1	16114132	292845492	backfat above muscle dorsi QTL (5237)	229872848	229955667	MSTRG.1975.1
1	16114132	292845492	backfat above muscle dorsi QTL (5237)	229872898	229952247	MSTRG.1975.2
1	16114132	292845492	backfat above muscle dorsi QTL (5237)	261592983	261620648	MSTRG.2285.1
1	16114132	292845492	backfat above muscle dorsi QTL (5237)	261592997	261620648	MSTRG.2285.2
1	16114132	292845492	backfat above muscle dorsi QTL (5237)	261593060	261622921	MSTRG.2285.3
1	22514169	52874641	muscle protein percentage QTL (3838)	30776390	30781847	MSTRG.308.1
1	24647055	52874641	Loin muscle area QTL (46)	30776390	30781847	MSTRG.308.1
1	26587370	50856261	Loin muscle area QTL (3866)	30776390	30781847	MSTRG.308.1
1	35389848	230570794	Muscle fat content QTL (79)	56429325	56468737	MSTRG.536.1
1	35389848	230570794	Muscle fat content QTL (79)	110792270	110805236	MSTRG.934.2
1	35389848	230570794	Muscle fat content QTL (79)	132446495	132505496	MSTRG.1263.1
1	35389848	230570794	Muscle fat content QTL (79)	136288886	136305346	MSTRG.1295.1
1	35389848	230570794	Muscle fat content QTL (79)	142080088	142089124	MSTRG.1349.1
1	35389848	230570794	Muscle fat content QTL (79)	229872848	229955667	MSTRG.1975.1
1	35389848	230570794	Muscle fat content QTL (79)	229872898	229952247	MSTRG.1975.2
1	43375367	65079451	Loin muscle area QTL (4013)	56429325	56468737	MSTRG.536.1
1	56004411	59682626	Loin muscle area QTL (22343)	56429325	56468737	MSTRG.536.1
1	56004411	59682626	Loin muscle area QTL (22344)	56429325	56468737	MSTRG.536.1
1	56004411	59682626	Loin muscle area QTL (22345)	56429325	56468737	MSTRG.536.1
1	56004411	59682626	Loin muscle area QTL (22351)	56429325	56468737	MSTRG.536.1
1	56004411	59682626	Loin muscle area QTL (22352)	56429325	56468737	MSTRG.536.1
1	56004411	59682626	Loin muscle area QTL (22353)	56429325	56468737	MSTRG.536.1
1	56004411	59682626	Loin muscle area QTL (22354)	56429325	56468737	MSTRG.536.1
1	56004411	59682626	Loin muscle area QTL (22355)	56429325	56468737	MSTRG.536.1
1	56004411	59682626	Loin muscle area QTL (22356)	56429325	56468737	MSTRG.536.1
1	56004411	59682626	Loin muscle area QTL (22357)	56429325	56468737	MSTRG.536.1
1	56004411	59682626	Loin muscle area QTL (22358)	56429325	56468737	MSTRG.536.1
1	56004411	59682626	Loin muscle area QTL (22359)	56429325	56468737	MSTRG.536.1
1	77611099	234035171	Loin muscle depth QTL (29579)	110792270	110805236	MSTRG.934.2
1	77611099	234035171	Loin muscle depth QTL (29579)	132446495	132505496	MSTRG.1263.1
1	77611099	234035171	Loin muscle depth QTL (29579)	136288886	136305346	MSTRG.1295.1
1	77611099	234035171	Loin muscle depth QTL (29579)	142080088	142089124	MSTRG.1349.1
1	77611099	234035171	Loin muscle depth QTL (29579)	229872848	229955667	MSTRG.1975.1
1	77611099	234035171	Loin muscle depth QTL (29579)	229872898	229952247	MSTRG.1975.2
1	105086765	228164160	Loin muscle area QTL (3796)	110792270	110805236	MSTRG.934.2
1	105086765	228164160	Loin muscle area QTL (3796)	132446495	132505496	MSTRG.1263.1
1	105086765	228164160	Loin muscle area QTL (3796)	136288886	136305346	MSTRG.1295.1
1	105086765	228164160	Loin muscle area QTL (3796)	142080088	142089124	MSTRG.1349.1
1	134741085	142302138	Cross-sectional area of type IIa muscle fibers QTL (10236)	136288886	136305346	MSTRG.1295.1
1	134741085	142302138	Cross-sectional area of type IIa muscle fibers QTL (10236)	142080088	142089124	MSTRG.1349.1
1	169149638	233806417	backfat above muscle dorsi QTL (12731)	229872848	229955667	MSTRG.1975.1
1	169149638	233806417	backfat above muscle dorsi QTL (12731)	229872898	229952247	MSTRG.1975.2
1	210644363	252283830	backfat above muscle dorsi QTL (5673)	237447039	237451047	MSTRG.2051.1
1	210644363	252283830	backfat above muscle dorsi QTL (5673)	229872848	229955667	MSTRG.1975.1
1	210644363	252283830	backfat above muscle dorsi QTL (5673)	229872898	229952247	MSTRG.1975.2
1	226764071	265323610	backfat above muscle dorsi QTL (12730)	237447039	237451047	MSTRG.2051.1
1	226764071	265323610	backfat above muscle dorsi QTL (12730)	254722524	254723909	MSTRG.2252.1
1	226764071	265323610	backfat above muscle dorsi QTL (12730)	264223345	264237745	MSTRG.2310.1
1	226764071	265323610	backfat above muscle dorsi QTL (12730)	264223345	264237745	MSTRG.2310.2
1	226764071	265323610	backfat above muscle dorsi QTL (12730)	264223416	264237736	MSTRG.2310.3
1	226764071	265323610	backfat above muscle dorsi QTL (12730)	229872848	229955667	MSTRG.1975.1
1	226764071	265323610	backfat above muscle dorsi QTL (12730)	229872898	229952247	MSTRG.1975.2
1	226764071	265323610	backfat above muscle dorsi QTL (12730)	261592983	261620648	MSTRG.2285.1
1	226764071	265323610	backfat above muscle dorsi QTL (12730)	261592997	261620648	MSTRG.2285.2
1	226764071	265323610	backfat above muscle dorsi QTL (12730)	261593060	261622921	MSTRG.2285.3
1	242497921	292955427	Diameter of type IIb muscle fibers QTL (2795)	254722524	254723909	MSTRG.2252.1
1	242497921	292955427	Diameter of type IIb muscle fibers QTL (2795)	271257678	271258801	MSTRG.2479.1
1	242497921	292955427	Diameter of type IIb muscle fibers QTL (2795)	273558333	273560093	MSTRG.2530.1
1	242497921	292955427	Diameter of type IIb muscle fibers QTL (2795)	273558412	273559924	MSTRG.2530.2
1	242497921	292955427	Diameter of type IIb muscle fibers QTL (2795)	264223345	264237745	MSTRG.2310.1
1	242497921	292955427	Diameter of type IIb muscle fibers QTL (2795)	264223345	264237745	MSTRG.2310.2
1	242497921	292955427	Diameter of type IIb muscle fibers QTL (2795)	264223416	264237736	MSTRG.2310.3
1	242497921	292955427	Diameter of type IIb muscle fibers QTL (2795)	269575566	269586364	MSTRG.2445.1
1	242497921	292955427	Diameter of type IIb muscle fibers QTL (2795)	261592983	261620648	MSTRG.2285.1
1	242497921	292955427	Diameter of type IIb muscle fibers QTL (2795)	261592997	261620648	MSTRG.2285.2
1	242497921	292955427	Diameter of type IIb muscle fibers QTL (2795)	261593060	261622921	MSTRG.2285.3
1	265323610	279095904	Loin muscle area QTL (865)	271257678	271258801	MSTRG.2479.1
1	265323610	279095904	Loin muscle area QTL (865)	273558333	273560093	MSTRG.2530.1
1	265323610	279095904	Loin muscle area QTL (865)	273558412	273559924	MSTRG.2530.2
1	265323610	279095904	Loin muscle area QTL (865)	269575566	269586364	MSTRG.2445.1
10	664729	32088890	Number of capillaries per muscle fiber QTL (2814)	7199220	7204893	MSTRG.2570.1
10	664729	32088890	Number of capillaries per muscle fiber QTL (2814)	13965288	13970366	MSTRG.2689.1
10	664729	32088890	Number of capillaries per muscle fiber QTL (2814)	13966135	13970366	MSTRG.2689.2
10	664729	32088890	Number of capillaries per muscle fiber QTL (2814)	23602000	23607660	MSTRG.2766.7
10	664729	32088890	Number of capillaries per muscle fiber QTL (2814)	23605789	23607190	MSTRG.2766.8
10	664729	32088890	Number of capillaries per muscle fiber QTL (2814)	7110599	7113990	MSTRG.2560.1
10	664729	32088890	Number of capillaries per muscle fiber QTL (2814)	9206707	9221109	MSTRG.2595.1
10	6401430	10227060	muscle protein percentage QTL (21398)	7199220	7204893	MSTRG.2570.1
10	6401430	10227060	muscle protein percentage QTL (21398)	7110599	7113990	MSTRG.2560.1
10	6401430	10227060	muscle protein percentage QTL (21398)	9206707	9221109	MSTRG.2595.1
10	52252366	64951351	Loin muscle area QTL (3821)	56765903	56771625	MSTRG.3144.2
11	2933070	23432657	Loin muscle area QTL (6)	7142334	7144624	MSTRG.3378.1
11	18695760	84588432	Loin muscle area QTL (38104)	76351347	76356177	MSTRG.3868.1
11	18695760	84588432	Loin muscle area QTL (38104)	76352544	76356135	MSTRG.3868.2
11	18695760	84588432	Loin muscle area QTL (38104)	71023206	71025585	MSTRG.3838.1
11	52388584	81069519	Muscle fat content QTL (3282)	76351347	76356177	MSTRG.3868.1
11	52388584	81069519	Muscle fat content QTL (3282)	76352544	76356135	MSTRG.3868.2
11	52388584	81069519	Muscle fat content QTL (3282)	71023206	71025585	MSTRG.3838.1
11	52388584	81069519	Muscle moisture percentage QTL (3283)	76351347	76356177	MSTRG.3868.1
11	52388584	81069519	Muscle moisture percentage QTL (3283)	76352544	76356135	MSTRG.3868.2
11	52388584	81069519	Muscle moisture percentage QTL (3283)	71023206	71025585	MSTRG.3838.1
12	4823589	54022075	Muscle moisture percentage QTL (38106)	19582410	19593133	MSTRG.4330.1
12	18180318	42546018	Muscle moisture percentage QTL (21718)	19582410	19593133	MSTRG.4330.1
12	23672762	60040247	Loin muscle depth QTL (12116)	58003795	58011764	MSTRG.5080.6
12	23672762	60040247	Loin muscle depth QTL (12116)	57930075	58011776	MSTRG.5080.1
12	23672762	60040247	Number of muscle fibers per unit area QTL (2818)	58003795	58011764	MSTRG.5080.6
12	23672762	60040247	Number of muscle fibers per unit area QTL (2818)	57930075	58011776	MSTRG.5080.1
12	23672762	60040247	Diameter of type I muscle fibers QTL (2819)	58003795	58011764	MSTRG.5080.6
12	23672762	60040247	Diameter of type I muscle fibers QTL (2819)	57930075	58011776	MSTRG.5080.1
12	23672762	60040247	Total muscle fiber number QTL (2820)	58003795	58011764	MSTRG.5080.6
12	23672762	60040247	Total muscle fiber number QTL (2820)	57930075	58011776	MSTRG.5080.1
12	23672762	60040247	Diameter of type I muscle fibers QTL (2821)	58003795	58011764	MSTRG.5080.6
12	23672762	60040247	Diameter of type I muscle fibers QTL (2821)	57930075	58011776	MSTRG.5080.1
12	23672762	60040247	Loin muscle area QTL (3085)	58003795	58011764	MSTRG.5080.6
12	23672762	60040247	Loin muscle area QTL (3085)	57930075	58011776	MSTRG.5080.1
12	47927603	62961334	Loin muscle area QTL (38057)	58003795	58011764	MSTRG.5080.6
12	47927603	62961334	Loin muscle area QTL (38057)	57930075	58011776	MSTRG.5080.1
12	47927603	62961334	Loin muscle area QTL (38058)	58003795	58011764	MSTRG.5080.6
12	47927603	62961334	Loin muscle area QTL (38058)	57930075	58011776	MSTRG.5080.1
12	57622308	58132333	Muscle moisture percentage QTL (37750)	58003795	58011764	MSTRG.5080.6
12	57622308	58132333	Muscle moisture percentage QTL (37750)	57930075	58011776	MSTRG.5080.1
12	57622308	58132333	Muscle moisture percentage QTL (37751)	58003795	58011764	MSTRG.5080.6
12	57622308	58132333	Muscle moisture percentage QTL (37751)	57930075	58011776	MSTRG.5080.1
12	57807042	57950908	Muscle moisture percentage QTL (56240)	57930075	58011776	MSTRG.5080.1
12	57807042	57950908	Muscle moisture percentage QTL (56243)	57930075	58011776	MSTRG.5080.1
12	57807042	57950908	Muscle moisture percentage QTL (56246)	57930075	58011776	MSTRG.5080.1
12	57950888	57950928	Loin muscle area QTL (106183)	57930075	58011776	MSTRG.5080.1
12	57950888	57950928	Muscle moisture percentage QTL (56238)	57930075	58011776	MSTRG.5080.1
13	9843648	32577445	Loin muscle area QTL (38067)	21613491	21670364	MSTRG.5361.2
13	9843648	145083047	Loin muscle area QTL (38068)	54065569	54067096	MSTRG.5830.1
13	9843648	145083047	Loin muscle area QTL (38068)	75843239	75844948	MSTRG.6031.1
13	9843648	145083047	Loin muscle area QTL (38068)	93051961	93053656	MSTRG.6163.1
13	9843648	145083047	Loin muscle area QTL (38068)	93051961	93053656	MSTRG.6163.2
13	9843648	145083047	Loin muscle area QTL (38068)	100439424	100442042	MSTRG.6227.1
13	9843648	145083047	Loin muscle area QTL (38068)	90244518	90273367	MSTRG.6148.1
13	9843648	145083047	Loin muscle area QTL (38068)	115717896	115736337	MSTRG.6332.1
13	9843648	145083047	Loin muscle area QTL (38068)	117056936	117095053	MSTRG.6334.1
13	9843648	145083047	Loin muscle area QTL (38068)	117056936	117095053	MSTRG.6334.2
13	9843648	145083047	Loin muscle area QTL (38068)	121549035	121559814	MSTRG.6402.1
13	9843648	145083047	Loin muscle area QTL (38068)	121549035	121559814	MSTRG.6402.2
13	9843648	145083047	Loin muscle area QTL (38068)	21613491	21670364	MSTRG.5361.2
13	9843648	145083047	Loin muscle area QTL (38068)	110469210	110552718	MSTRG.6293.1
13	14497580	32577445	Loin muscle depth QTL (5509)	21613491	21670364	MSTRG.5361.2
13	16163521	185385437	Muscle moisture percentage QTL (38108)	54065569	54067096	MSTRG.5830.1
13	16163521	185385437	Muscle moisture percentage QTL (38108)	75843239	75844948	MSTRG.6031.1
13	16163521	185385437	Muscle moisture percentage QTL (38108)	93051961	93053656	MSTRG.6163.1
13	16163521	185385437	Muscle moisture percentage QTL (38108)	93051961	93053656	MSTRG.6163.2
13	16163521	185385437	Muscle moisture percentage QTL (38108)	100439424	100442042	MSTRG.6227.1
13	16163521	185385437	Muscle moisture percentage QTL (38108)	90244518	90273367	MSTRG.6148.1
13	16163521	185385437	Muscle moisture percentage QTL (38108)	115717896	115736337	MSTRG.6332.1
13	16163521	185385437	Muscle moisture percentage QTL (38108)	117056936	117095053	MSTRG.6334.1
13	16163521	185385437	Muscle moisture percentage QTL (38108)	117056936	117095053	MSTRG.6334.2
13	16163521	185385437	Muscle moisture percentage QTL (38108)	121549035	121559814	MSTRG.6402.1
13	16163521	185385437	Muscle moisture percentage QTL (38108)	121549035	121559814	MSTRG.6402.2
13	16163521	185385437	Muscle moisture percentage QTL (38108)	150977955	150991154	MSTRG.6717.1
13	16163521	185385437	Muscle moisture percentage QTL (38108)	180178231	180209820	MSTRG.6877.1
13	16163521	185385437	Muscle moisture percentage QTL (38108)	180178989	180209889	MSTRG.6877.2
13	16163521	185385437	Muscle moisture percentage QTL (38108)	180186689	180209820	MSTRG.6877.3
13	16163521	185385437	Muscle moisture percentage QTL (38108)	21613491	21670364	MSTRG.5361.2
13	16163521	185385437	Muscle moisture percentage QTL (38108)	110469210	110552718	MSTRG.6293.1
13	16163521	185385437	Muscle moisture percentage QTL (38108)	168159557	168201192	MSTRG.6819.1
13	16163521	185385437	Muscle moisture percentage QTL (38108)	181188498	181302454	MSTRG.6914.1
13	40046563	130538722	Muscle moisture percentage QTL (3004)	54065569	54067096	MSTRG.5830.1
13	40046563	130538722	Muscle moisture percentage QTL (3004)	75843239	75844948	MSTRG.6031.1
13	40046563	130538722	Muscle moisture percentage QTL (3004)	93051961	93053656	MSTRG.6163.1
13	40046563	130538722	Muscle moisture percentage QTL (3004)	93051961	93053656	MSTRG.6163.2
13	40046563	130538722	Muscle moisture percentage QTL (3004)	100439424	100442042	MSTRG.6227.1
13	40046563	130538722	Muscle moisture percentage QTL (3004)	90244518	90273367	MSTRG.6148.1
13	40046563	130538722	Muscle moisture percentage QTL (3004)	115717896	115736337	MSTRG.6332.1
13	40046563	130538722	Muscle moisture percentage QTL (3004)	117056936	117095053	MSTRG.6334.1
13	40046563	130538722	Muscle moisture percentage QTL (3004)	117056936	117095053	MSTRG.6334.2
13	40046563	130538722	Muscle moisture percentage QTL (3004)	121549035	121559814	MSTRG.6402.1
13	40046563	130538722	Muscle moisture percentage QTL (3004)	121549035	121559814	MSTRG.6402.2
13	40046563	130538722	Muscle moisture percentage QTL (3004)	110469210	110552718	MSTRG.6293.1
13	86436431	130538722	Loin muscle area QTL (5780)	93051961	93053656	MSTRG.6163.1
13	86436431	130538722	Loin muscle area QTL (5780)	93051961	93053656	MSTRG.6163.2
13	86436431	130538722	Loin muscle area QTL (5780)	100439424	100442042	MSTRG.6227.1
13	86436431	130538722	Loin muscle area QTL (5780)	90244518	90273367	MSTRG.6148.1
13	86436431	130538722	Loin muscle area QTL (5780)	115717896	115736337	MSTRG.6332.1
13	86436431	130538722	Loin muscle area QTL (5780)	117056936	117095053	MSTRG.6334.1
13	86436431	130538722	Loin muscle area QTL (5780)	117056936	117095053	MSTRG.6334.2
13	86436431	130538722	Loin muscle area QTL (5780)	121549035	121559814	MSTRG.6402.1
13	86436431	130538722	Loin muscle area QTL (5780)	121549035	121559814	MSTRG.6402.2
13	86436431	130538722	Loin muscle area QTL (5780)	110469210	110552718	MSTRG.6293.1
13	202762575	209732052	Muscle moisture percentage QTL (710)	207667544	207676678	MSTRG.7106.1
14	6898350	132053949	backfat above muscle dorsi QTL (5991)	60428628	60430451	MSTRG.7875.4
14	6898350	132053949	backfat above muscle dorsi QTL (5991)	51937053	51946037	MSTRG.7761.1
14	6898350	132053949	backfat above muscle dorsi QTL (5991)	75445743	75448583	MSTRG.8035.1
14	6898350	132053949	backfat above muscle dorsi QTL (5991)	75445808	75448436	MSTRG.8035.2
14	8628665	130615641	Loin muscle area QTL (7)	60428628	60430451	MSTRG.7875.4
14	8628665	130615641	Loin muscle area QTL (7)	51937053	51946037	MSTRG.7761.1
14	8628665	130615641	Loin muscle area QTL (7)	75445743	75448583	MSTRG.8035.1
14	8628665	130615641	Loin muscle area QTL (7)	75445808	75448436	MSTRG.8035.2
14	19260466	81745465	Diameter of type IIa muscle fibers QTL (7018)	60428628	60430451	MSTRG.7875.4
14	19260466	81745465	Diameter of type IIa muscle fibers QTL (7018)	51937053	51946037	MSTRG.7761.1
14	19260466	81745465	Diameter of type IIa muscle fibers QTL (7018)	75445743	75448583	MSTRG.8035.1
14	19260466	81745465	Diameter of type IIa muscle fibers QTL (7018)	75445808	75448436	MSTRG.8035.2
14	19260466	81745465	Diameter of type IIb muscle fibers QTL (7038)	60428628	60430451	MSTRG.7875.4
14	19260466	81745465	Diameter of type IIb muscle fibers QTL (7038)	51937053	51946037	MSTRG.7761.1
14	19260466	81745465	Diameter of type IIb muscle fibers QTL (7038)	75445743	75448583	MSTRG.8035.1
14	19260466	81745465	Diameter of type IIb muscle fibers QTL (7038)	75445808	75448436	MSTRG.8035.2
14	19260466	65129650	Loin muscle area QTL (3861)	60428628	60430451	MSTRG.7875.4
14	19260466	65129650	Loin muscle area QTL (3861)	51937053	51946037	MSTRG.7761.1
14	132053949	151608018	Loin muscle area QTL (12082)	137930581	137935372	MSTRG.8610.1
14	132053949	151608018	Loin muscle depth QTL (12112)	137930581	137935372	MSTRG.8610.1
14	132053949	151608018	Loin muscle area QTL (12113)	137930581	137935372	MSTRG.8610.1
14	132053949	151608018	Loin muscle area QTL (12114)	137930581	137935372	MSTRG.8610.1
15	25021683	55490844	Loin muscle area QTL (16937)	48938771	48962877	MSTRG.9034.1
15	25021683	71973307	Loin muscle area QTL (3658)	55857143	55861658	MSTRG.9084.2
15	25021683	71973307	Loin muscle area QTL (3658)	55903535	55907615	MSTRG.9085.1
15	25021683	71973307	Loin muscle area QTL (3658)	48938771	48962877	MSTRG.9034.1
15	25021683	71973307	Loin muscle area QTL (3658)	55857143	55903122	MSTRG.9084.1
15	25021683	71973307	Loin muscle area QTL (3658)	55877034	55903351	MSTRG.9084.3
15	33137272	135157314	Total muscle fiber number QTL (2829)	55857143	55861658	MSTRG.9084.2
15	33137272	135157314	Total muscle fiber number QTL (2829)	55903535	55907615	MSTRG.9085.1
15	33137272	135157314	Total muscle fiber number QTL (2829)	131460567	131462576	MSTRG.9832.1
15	33137272	135157314	Total muscle fiber number QTL (2829)	132279322	132281843	MSTRG.9848.1
15	33137272	135157314	Total muscle fiber number QTL (2829)	48938771	48962877	MSTRG.9034.1
15	33137272	135157314	Total muscle fiber number QTL (2829)	55857143	55903122	MSTRG.9084.1
15	33137272	135157314	Total muscle fiber number QTL (2829)	55877034	55903351	MSTRG.9084.3
15	33137272	135157314	Total muscle fiber number QTL (2829)	110849064	110859025	MSTRG.9645.1
15	33137272	135157314	Loin muscle area QTL (12097)	55857143	55861658	MSTRG.9084.2
15	33137272	135157314	Loin muscle area QTL (12097)	55903535	55907615	MSTRG.9085.1
15	33137272	135157314	Loin muscle area QTL (12097)	131460567	131462576	MSTRG.9832.1
15	33137272	135157314	Loin muscle area QTL (12097)	132279322	132281843	MSTRG.9848.1
15	33137272	135157314	Loin muscle area QTL (12097)	48938771	48962877	MSTRG.9034.1
15	33137272	135157314	Loin muscle area QTL (12097)	55857143	55903122	MSTRG.9084.1
15	33137272	135157314	Loin muscle area QTL (12097)	55877034	55903351	MSTRG.9084.3
15	33137272	135157314	Loin muscle area QTL (12097)	110849064	110859025	MSTRG.9645.1
15	33137272	135157314	Diameter of type I muscle fibers QTL (2832)	55857143	55861658	MSTRG.9084.2
15	33137272	135157314	Diameter of type I muscle fibers QTL (2832)	55903535	55907615	MSTRG.9085.1
15	33137272	135157314	Diameter of type I muscle fibers QTL (2832)	131460567	131462576	MSTRG.9832.1
15	33137272	135157314	Diameter of type I muscle fibers QTL (2832)	132279322	132281843	MSTRG.9848.1
15	33137272	135157314	Diameter of type I muscle fibers QTL (2832)	48938771	48962877	MSTRG.9034.1
15	33137272	135157314	Diameter of type I muscle fibers QTL (2832)	55857143	55903122	MSTRG.9084.1
15	33137272	135157314	Diameter of type I muscle fibers QTL (2832)	55877034	55903351	MSTRG.9084.3
15	33137272	135157314	Diameter of type I muscle fibers QTL (2832)	110849064	110859025	MSTRG.9645.1
15	33137272	135157314	Diameter of type IIa muscle fibers QTL (2833)	55857143	55861658	MSTRG.9084.2
15	33137272	135157314	Diameter of type IIa muscle fibers QTL (2833)	55903535	55907615	MSTRG.9085.1
15	33137272	135157314	Diameter of type IIa muscle fibers QTL (2833)	131460567	131462576	MSTRG.9832.1
15	33137272	135157314	Diameter of type IIa muscle fibers QTL (2833)	132279322	132281843	MSTRG.9848.1
15	33137272	135157314	Diameter of type IIa muscle fibers QTL (2833)	48938771	48962877	MSTRG.9034.1
15	33137272	135157314	Diameter of type IIa muscle fibers QTL (2833)	55857143	55903122	MSTRG.9084.1
15	33137272	135157314	Diameter of type IIa muscle fibers QTL (2833)	55877034	55903351	MSTRG.9084.3
15	33137272	135157314	Diameter of type IIa muscle fibers QTL (2833)	110849064	110859025	MSTRG.9645.1
15	35772697	88894402	Loin muscle area QTL (21719)	55857143	55861658	MSTRG.9084.2
15	35772697	88894402	Loin muscle area QTL (21719)	55903535	55907615	MSTRG.9085.1
15	35772697	88894402	Loin muscle area QTL (21719)	48938771	48962877	MSTRG.9034.1
15	35772697	88894402	Loin muscle area QTL (21719)	55857143	55903122	MSTRG.9084.1
15	35772697	88894402	Loin muscle area QTL (21719)	55877034	55903351	MSTRG.9084.3
15	71973307	127880313	muscle protein percentage QTL (3291)	110849064	110859025	MSTRG.9645.1
15	71973307	127880313	Loin muscle area QTL (16938)	110849064	110859025	MSTRG.9645.1
15	112594435	132343352	muscle protein percentage QTL (21722)	131460567	131462576	MSTRG.9832.1
15	112594435	132343352	muscle protein percentage QTL (21722)	132279322	132281843	MSTRG.9848.1
15	127880313	135831963	Loin muscle depth QTL (4328)	131460567	131462576	MSTRG.9832.1
15	127880313	135831963	Loin muscle depth QTL (4328)	132279322	132281843	MSTRG.9848.1
15	127880313	135869562	Muscle moisture percentage QTL (21413)	131460567	131462576	MSTRG.9832.1
15	127880313	135869562	Muscle moisture percentage QTL (21413)	132279322	132281843	MSTRG.9848.1
15	127880313	135869562	muscle protein percentage QTL (21416)	131460567	131462576	MSTRG.9832.1
15	127880313	135869562	muscle protein percentage QTL (21416)	132279322	132281843	MSTRG.9848.1
15	135157314	149797711	Loin muscle area QTL (5726)	139589979	139592762	MSTRG.9934.1
16	342954	67649164	backfat above muscle dorsi QTL (5994)	51499333	51501096	MSTRG.10346.2
16	22335189	83197113	Loin muscle area QTL (38114)	51499333	51501096	MSTRG.10346.2
16	22335189	83197113	Loin muscle area QTL (38114)	74832029	74837172	MSTRG.10460.1
16	22335189	83197113	Loin muscle area QTL (38114)	74926975	74931663	MSTRG.10462.1
16	22335189	83197113	Loin muscle area QTL (38114)	73307081	73335027	MSTRG.10454.2
16	67649164	83197113	backfat above muscle dorsi QTL (5730)	74832029	74837172	MSTRG.10460.1
16	67649164	83197113	backfat above muscle dorsi QTL (5730)	74926975	74931663	MSTRG.10462.1
16	67649164	83197113	backfat above muscle dorsi QTL (5730)	73307081	73335027	MSTRG.10454.2
16	71797057	80266973	Muscle moisture percentage QTL (21426)	74832029	74837172	MSTRG.10460.1
16	71797057	80266973	Muscle moisture percentage QTL (21426)	74926975	74931663	MSTRG.10462.1
16	71797057	80266973	Muscle moisture percentage QTL (21426)	73307081	73335027	MSTRG.10454.2
17	24629625	48731060	muscle protein percentage QTL (3298)	31263735	31269168	MSTRG.10773.2
17	24629625	48731060	muscle protein percentage QTL (3298)	47080493	47081430	MSTRG.11023.1
18	603581	5665843	Diameter of muscle fibers QTL (2835)	3062468	3063677	MSTRG.11240.2
18	603581	5665843	Diameter of type I muscle fibers QTL (2836)	3062468	3063677	MSTRG.11240.2
18	603581	5665843	Diameter of type IIa muscle fibers QTL (2837)	3062468	3063677	MSTRG.11240.2
18	603581	5665843	Diameter of type I muscle fibers QTL (2838)	3062468	3063677	MSTRG.11240.2
2	609757	2948442	Loin muscle area QTL (2936)	1381834	1382410	MSTRG.12010.11
2	609757	2387169	Loin muscle area QTL (627)	1381834	1382410	MSTRG.12010.11
2	609757	13366532	Loin muscle area QTL (3801)	1381834	1382410	MSTRG.12010.11
2	609757	13366532	Loin muscle area QTL (3801)	9867408	9874497	MSTRG.12281.2
2	609757	13366532	Loin muscle area QTL (3801)	6797526	6800276	MSTRG.12141.2
2	609757	133375944	Loin muscle area QTL (5688)	1381834	1382410	MSTRG.12010.11
2	609757	133375944	Loin muscle area QTL (5688)	9867408	9874497	MSTRG.12281.2
2	609757	133375944	Loin muscle area QTL (5688)	73574910	73578309	MSTRG.13062.3
2	609757	133375944	Loin muscle area QTL (5688)	91194973	91199356	MSTRG.13442.1
2	609757	133375944	Loin muscle area QTL (5688)	130521042	130529400	MSTRG.13729.1
2	609757	133375944	Loin muscle area QTL (5688)	6797526	6800276	MSTRG.12141.2
2	609757	133375944	Loin muscle area QTL (5688)	59744425	59770943	MSTRG.12762.1
2	609757	25252518	muscle protein percentage QTL (3839)	1381834	1382410	MSTRG.12010.11
2	609757	25252518	muscle protein percentage QTL (3839)	9867408	9874497	MSTRG.12281.2
2	609757	25252518	muscle protein percentage QTL (3839)	6797526	6800276	MSTRG.12141.2
2	2387169	7440323	Loin muscle area QTL (38052)	6797526	6800276	MSTRG.12141.2
2	2387169	21136167	Loin muscle area QTL (38051)	9867408	9874497	MSTRG.12281.2
2	2387169	21136167	Loin muscle area QTL (38051)	6797526	6800276	MSTRG.12141.2
2	2387169	13366532	Loin muscle area QTL (5968)	9867408	9874497	MSTRG.12281.2
2	2387169	13366532	Loin muscle area QTL (5968)	6797526	6800276	MSTRG.12141.2
2	33031443	123480352	Loin muscle depth QTL (669)	73574910	73578309	MSTRG.13062.3
2	33031443	123480352	Loin muscle depth QTL (669)	91194973	91199356	MSTRG.13442.1
2	33031443	123480352	Loin muscle depth QTL (669)	59744425	59770943	MSTRG.12762.1
2	44483418	75040316	Loin muscle area QTL (913)	73574910	73578309	MSTRG.13062.3
2	44483418	75040316	Loin muscle area QTL (913)	59744425	59770943	MSTRG.12762.1
2	72813988	122153206	Loin muscle area QTL (670)	73574910	73578309	MSTRG.13062.3
2	72813988	122153206	Loin muscle area QTL (670)	91194973	91199356	MSTRG.13442.1
2	75040316	125047558	Loin muscle area QTL (7310)	91194973	91199356	MSTRG.13442.1
2	75082926	100385940	Muscle moisture percentage QTL (2975)	91194973	91199356	MSTRG.13442.1
2	82717608	128992198	Diameter of type IIb muscle fibers QTL (2796)	91194973	91199356	MSTRG.13442.1
2	82717608	128992198	Diameter of type IIa muscle fibers QTL (2797)	91194973	91199356	MSTRG.13442.1
2	82717608	128992198	Diameter of muscle fibers QTL (2798)	91194973	91199356	MSTRG.13442.1
2	90958605	91572442	Muscle fat content QTL (6245)	91194973	91199356	MSTRG.13442.1
3	1456046	140360108	Loin muscle area QTL (38077)	9218005	9223374	MSTRG.14319.1
3	1456046	140360108	Loin muscle area QTL (38077)	10738503	10740686	MSTRG.14367.1
3	1456046	140360108	Loin muscle area QTL (38077)	10738525	10740724	MSTRG.14367.2
3	1456046	140360108	Loin muscle area QTL (38077)	10738582	10740716	MSTRG.14367.3
3	1456046	140360108	Loin muscle area QTL (38077)	40436262	40439038	MSTRG.14875.1
3	1456046	140360108	Loin muscle area QTL (38077)	86578153	86579941	MSTRG.15489.1
3	1456046	140360108	Loin muscle area QTL (38077)	86578971	86579941	MSTRG.15489.2
3	1456046	140360108	Loin muscle area QTL (38077)	99127030	99130075	MSTRG.15627.1
3	1456046	140360108	Loin muscle area QTL (38077)	129831279	129834086	MSTRG.15924.3
3	1456046	140360108	Loin muscle area QTL (38077)	64760742	64772505	MSTRG.15276.1
3	1456046	140360108	Loin muscle area QTL (38077)	129710244	129714667	MSTRG.15912.1
3	1456046	140360108	Loin muscle area QTL (38077)	129831279	129861672	MSTRG.15924.2
3	1456046	140360108	Loin muscle area QTL (38077)	129834153	129862564	MSTRG.15924.4
3	1456046	140360108	Loin muscle area QTL (38077)	129834335	129861672	MSTRG.15924.7
3	1456046	140360108	Loin muscle area QTL (38077)	130085658	130102113	MSTRG.15919.1
3	1456046	140360108	Loin muscle area QTL (38077)	3478136	3552566	MSTRG.14164.1
3	1456046	140360108	Loin muscle area QTL (38077)	67103018	67134351	MSTRG.15275.1
3	14776389	62780348	Number of muscle fibers per unit area QTL (2802)	40436262	40439038	MSTRG.14875.1
3	21947993	57222361	Loin muscle area QTL (876)	40436262	40439038	MSTRG.14875.1
3	21947993	76622784	Loin muscle area QTL (3101)	40436262	40439038	MSTRG.14875.1
3	21947993	76622784	Loin muscle area QTL (3101)	64760742	64772505	MSTRG.15276.1
3	21947993	76622784	Loin muscle area QTL (3101)	67103018	67134351	MSTRG.15275.1
3	21947993	115061496	Diameter of type IIb muscle fibers QTL (7037)	40436262	40439038	MSTRG.14875.1
3	21947993	115061496	Diameter of type IIb muscle fibers QTL (7037)	86578153	86579941	MSTRG.15489.1
3	21947993	115061496	Diameter of type IIb muscle fibers QTL (7037)	86578971	86579941	MSTRG.15489.2
3	21947993	115061496	Diameter of type IIb muscle fibers QTL (7037)	99127030	99130075	MSTRG.15627.1
3	21947993	115061496	Diameter of type IIb muscle fibers QTL (7037)	64760742	64772505	MSTRG.15276.1
3	21947993	115061496	Diameter of type IIb muscle fibers QTL (7037)	67103018	67134351	MSTRG.15275.1
3	123222257	132272025	muscle protein percentage QTL (5545)	129831279	129834086	MSTRG.15924.3
3	123222257	132272025	muscle protein percentage QTL (5545)	129710244	129714667	MSTRG.15912.1
3	123222257	132272025	muscle protein percentage QTL (5545)	129831279	129861672	MSTRG.15924.2
3	123222257	132272025	muscle protein percentage QTL (5545)	129834153	129862564	MSTRG.15924.4
3	123222257	132272025	muscle protein percentage QTL (5545)	129834335	129861672	MSTRG.15924.7
3	123222257	132272025	muscle protein percentage QTL (5545)	130085658	130102113	MSTRG.15919.1
3	126926633	140360108	Loin muscle area QTL (3229)	129831279	129834086	MSTRG.15924.3
3	126926633	140360108	Loin muscle area QTL (3229)	129710244	129714667	MSTRG.15912.1
3	126926633	140360108	Loin muscle area QTL (3229)	129831279	129861672	MSTRG.15924.2
3	126926633	140360108	Loin muscle area QTL (3229)	129834153	129862564	MSTRG.15924.4
3	126926633	140360108	Loin muscle area QTL (3229)	129834335	129861672	MSTRG.15924.7
3	126926633	140360108	Loin muscle area QTL (3229)	130085658	130102113	MSTRG.15919.1
4	131971	12618993	Loin muscle area QTL (3230)	2335273	2339241	MSTRG.16000.2
4	131971	12618993	Loin muscle area QTL (3230)	6998661	7003669	MSTRG.16053.1
4	131971	21843126	Loin muscle depth QTL (12486)	2335273	2339241	MSTRG.16000.2
4	131971	21843126	Loin muscle depth QTL (12486)	6998661	7003669	MSTRG.16053.1
4	131971	20431754	Loin muscle area QTL (12490)	2335273	2339241	MSTRG.16000.2
4	131971	20431754	Loin muscle area QTL (12490)	6998661	7003669	MSTRG.16053.1
4	23809394	102054630	Loin muscle area QTL (3032)	77066360	77067796	MSTRG.16586.1
4	23809394	102054630	Loin muscle area QTL (3032)	100440876	100443694	MSTRG.16997.1
4	23809394	102054630	Loin muscle area QTL (3032)	41428187	41455732	MSTRG.16330.1
4	23809394	102054630	Loin muscle area QTL (461)	77066360	77067796	MSTRG.16586.1
4	23809394	102054630	Loin muscle area QTL (461)	100440876	100443694	MSTRG.16997.1
4	23809394	102054630	Loin muscle area QTL (461)	41428187	41455732	MSTRG.16330.1
4	38142432	61924032	Loin muscle area QTL (3869)	41428187	41455732	MSTRG.16330.1
4	38811711	52626380	Loin muscle depth QTL (4280)	41428187	41455732	MSTRG.16330.1
4	71310074	77094703	Loin muscle area QTL (16956)	77066360	77067796	MSTRG.16586.1
4	71310074	89529616	Loin muscle area QTL (976)	77066360	77067796	MSTRG.16586.1
4	80511752	120713724	Loin muscle area QTL (672)	100440876	100443694	MSTRG.16997.1
4	81701886	121568996	Diameter of type IIb muscle fibers QTL (2807)	100440876	100443694	MSTRG.16997.1
4	81701886	121568996	Number of muscle fibers per unit area QTL (2808)	100440876	100443694	MSTRG.16997.1
4	81701886	121568996	Diameter of muscle fibers QTL (2809)	100440876	100443694	MSTRG.16997.1
4	81701886	121568996	Diameter of type IIb muscle fibers QTL (2810)	100440876	100443694	MSTRG.16997.1
4	89529616	115508020	Loin muscle area QTL (528)	100440876	100443694	MSTRG.16997.1
4	106510877	134902449	Loin muscle area QTL (51)	130656068	130659819	MSTRG.17339.1
4	106510877	134902449	Loin muscle area QTL (51)	130656513	130659791	MSTRG.17339.2
4	106510877	134902449	Loin muscle area QTL (51)	130695175	130701666	MSTRG.17335.2
4	106510877	134902449	Loin muscle area QTL (51)	130695175	130701644	MSTRG.17335.3
5	844337	3688083	Diameter of type I muscle fibers QTL (2811)	3459491	3462294	MSTRG.17390.1
5	844337	3688083	Diameter of type I muscle fibers QTL (2811)	3460353	3462480	MSTRG.17390.2
5	844337	3688083	Diameter of type I muscle fibers QTL (2811)	3346671	3366180	MSTRG.17388.2
5	844337	3688083	Diameter of type I muscle fibers QTL (2811)	3436443	3454013	MSTRG.17389.1
5	3688083	94410037	Loin muscle area QTL (38085)	8971842	8976220	MSTRG.17479.1
5	3688083	94410037	Loin muscle area QTL (38085)	32224573	32226570	MSTRG.17901.1
5	3688083	94410037	Loin muscle area QTL (38085)	32224587	32226925	MSTRG.17901.2
5	3688083	94410037	Loin muscle area QTL (38085)	61107345	61111313	MSTRG.18154.1
5	3688083	94410037	Loin muscle area QTL (38085)	65160916	65171881	MSTRG.18227.1
5	3688083	94410037	Loin muscle area QTL (38085)	7110382	7122605	MSTRG.17454.1
5	3688083	94410037	Loin muscle area QTL (38085)	90635176	90640779	MSTRG.18561.1
5	3688083	99658388	backfat above muscle dorsi QTL (5203)	8971842	8976220	MSTRG.17479.1
5	3688083	99658388	backfat above muscle dorsi QTL (5203)	32224573	32226570	MSTRG.17901.1
5	3688083	99658388	backfat above muscle dorsi QTL (5203)	32224587	32226925	MSTRG.17901.2
5	3688083	99658388	backfat above muscle dorsi QTL (5203)	61107345	61111313	MSTRG.18154.1
5	3688083	99658388	backfat above muscle dorsi QTL (5203)	65160916	65171881	MSTRG.18227.1
5	3688083	99658388	backfat above muscle dorsi QTL (5203)	7110382	7122605	MSTRG.17454.1
5	3688083	99658388	backfat above muscle dorsi QTL (5203)	90635176	90640779	MSTRG.18561.1
5	3688083	99658388	backfat above muscle dorsi QTL (5203)	99220074	99230241	MSTRG.18600.2
5	3688083	97477986	backfat above muscle dorsi QTL (5238)	8971842	8976220	MSTRG.17479.1
5	3688083	97477986	backfat above muscle dorsi QTL (5238)	32224573	32226570	MSTRG.17901.1
5	3688083	97477986	backfat above muscle dorsi QTL (5238)	32224587	32226925	MSTRG.17901.2
5	3688083	97477986	backfat above muscle dorsi QTL (5238)	61107345	61111313	MSTRG.18154.1
5	3688083	97477986	backfat above muscle dorsi QTL (5238)	65160916	65171881	MSTRG.18227.1
5	3688083	97477986	backfat above muscle dorsi QTL (5238)	7110382	7122605	MSTRG.17454.1
5	3688083	97477986	backfat above muscle dorsi QTL (5238)	90635176	90640779	MSTRG.18561.1
5	63117217	85756451	Loin muscle area QTL (12091)	65160916	65171881	MSTRG.18227.1
5	90369048	90673514	Loin muscle area QTL (13357)	90635176	90640779	MSTRG.18561.1
5	99010975	99972762	Loin muscle depth QTL (29581)	99220074	99230241	MSTRG.18600.2
6	8442460	66465212	Loin muscle area QTL (38054)	43503846	43509992	MSTRG.19146.1
6	8442460	66465212	Loin muscle area QTL (38054)	43506701	43509795	MSTRG.19146.2
6	8442460	66465212	Loin muscle area QTL (38054)	50765816	50772717	MSTRG.19404.1
6	29979924	61924724	Muscle moisture percentage QTL (21366)	43503846	43509992	MSTRG.19146.1
6	29979924	61924724	Muscle moisture percentage QTL (21366)	43506701	43509795	MSTRG.19146.2
6	29979924	61924724	Muscle moisture percentage QTL (21366)	50765816	50772717	MSTRG.19404.1
6	34464154	66533116	Loin muscle area QTL (38053)	43503846	43509992	MSTRG.19146.1
6	34464154	66533116	Loin muscle area QTL (38053)	43506701	43509795	MSTRG.19146.2
6	34464154	66533116	Loin muscle area QTL (38053)	50765816	50772717	MSTRG.19404.1
6	45448178	86655461	Loin muscle area QTL (1006)	50765816	50772717	MSTRG.19404.1
6	64923945	89095314	Loin muscle area QTL (1034)	87960582	87967922	MSTRG.20340.1
6	66533116	94382869	Loin muscle area QTL (3190)	89327946	89328522	MSTRG.20380.1
6	66533116	94382869	Loin muscle area QTL (3190)	87960582	87967922	MSTRG.20340.1
6	66533116	94382869	Loin muscle area QTL (3191)	89327946	89328522	MSTRG.20380.1
6	66533116	94382869	Loin muscle area QTL (3191)	87960582	87967922	MSTRG.20340.1
6	66533116	94382869	Muscle fat content QTL (3240)	89327946	89328522	MSTRG.20380.1
6	66533116	94382869	Muscle fat content QTL (3240)	87960582	87967922	MSTRG.20340.1
6	66533116	94382869	Loin muscle area QTL (3648)	89327946	89328522	MSTRG.20380.1
6	66533116	94382869	Loin muscle area QTL (3648)	87960582	87967922	MSTRG.20340.1
6	71886584	134073790	Loin muscle area QTL (4168)	89327946	89328522	MSTRG.20380.1
6	71886584	134073790	Loin muscle area QTL (4168)	97240835	97248932	MSTRG.20514.1
6	71886584	134073790	Loin muscle area QTL (4168)	97240890	97249087	MSTRG.20514.2
6	71886584	134073790	Loin muscle area QTL (4168)	87960582	87967922	MSTRG.20340.1
6	73934339	95802584	Loin muscle depth QTL (673)	89327946	89328522	MSTRG.20380.1
6	73934339	95802584	Loin muscle depth QTL (673)	87960582	87967922	MSTRG.20340.1
6	75960946	98288152	Loin muscle area QTL (674)	89327946	89328522	MSTRG.20380.1
6	75960946	98288152	Loin muscle area QTL (674)	97240835	97248932	MSTRG.20514.1
6	75960946	98288152	Loin muscle area QTL (674)	97240890	97249087	MSTRG.20514.2
6	75960946	98288152	Loin muscle area QTL (674)	87960582	87967922	MSTRG.20340.1
6	78052071	91338573	Loin muscle area QTL (17801)	89327946	89328522	MSTRG.20380.1
6	78052071	91338573	Loin muscle area QTL (17801)	87960582	87967922	MSTRG.20340.1
6	78052071	136971287	Loin muscle area QTL (152)	89327946	89328522	MSTRG.20380.1
6	78052071	136971287	Loin muscle area QTL (152)	97240835	97248932	MSTRG.20514.1
6	78052071	136971287	Loin muscle area QTL (152)	97240890	97249087	MSTRG.20514.2
6	78052071	136971287	Loin muscle area QTL (152)	87960582	87967922	MSTRG.20340.1
6	78052071	136971287	Loin muscle area QTL (153)	89327946	89328522	MSTRG.20380.1
6	78052071	136971287	Loin muscle area QTL (153)	97240835	97248932	MSTRG.20514.1
6	78052071	136971287	Loin muscle area QTL (153)	97240890	97249087	MSTRG.20514.2
6	78052071	136971287	Loin muscle area QTL (153)	87960582	87967922	MSTRG.20340.1
6	79751436	98288152	Muscle moisture percentage QTL (21706)	89327946	89328522	MSTRG.20380.1
6	79751436	98288152	Muscle moisture percentage QTL (21706)	97240835	97248932	MSTRG.20514.1
6	79751436	98288152	Muscle moisture percentage QTL (21706)	97240890	97249087	MSTRG.20514.2
6	79751436	98288152	Muscle moisture percentage QTL (21706)	87960582	87967922	MSTRG.20340.1
6	85846150	91030131	Loin muscle area QTL (7298)	89327946	89328522	MSTRG.20380.1
6	85846150	91030131	Loin muscle area QTL (7298)	87960582	87967922	MSTRG.20340.1
6	86086960	92351484	Loin muscle depth QTL (4961)	89327946	89328522	MSTRG.20380.1
6	86086960	92351484	Loin muscle depth QTL (4961)	87960582	87967922	MSTRG.20340.1
6	86991560	92351484	Loin muscle area QTL (4960)	89327946	89328522	MSTRG.20380.1
6	86991560	92351484	Loin muscle area QTL (4960)	87960582	87967922	MSTRG.20340.1
6	91030131	146365886	Muscle moisture percentage QTL (12057)	97240835	97248932	MSTRG.20514.1
6	91030131	146365886	Muscle moisture percentage QTL (12057)	97240890	97249087	MSTRG.20514.2
6	91030131	146365886	muscle protein percentage QTL (12058)	97240835	97248932	MSTRG.20514.1
6	91030131	146365886	muscle protein percentage QTL (12058)	97240890	97249087	MSTRG.20514.2
6	94382869	146365886	Loin muscle area QTL (21378)	97240835	97248932	MSTRG.20514.1
6	94382869	146365886	Loin muscle area QTL (21378)	97240890	97249087	MSTRG.20514.2
6	94382869	146365886	muscle protein percentage QTL (21379)	97240835	97248932	MSTRG.20514.1
6	94382869	146365886	muscle protein percentage QTL (21379)	97240890	97249087	MSTRG.20514.2
6	94382869	146365886	Loin muscle area QTL (3204)	97240835	97248932	MSTRG.20514.1
6	94382869	146365886	Loin muscle area QTL (3204)	97240890	97249087	MSTRG.20514.2
6	94382869	146365886	muscle protein percentage QTL (3247)	97240835	97248932	MSTRG.20514.1
6	94382869	146365886	muscle protein percentage QTL (3247)	97240890	97249087	MSTRG.20514.2
6	94382869	146365886	Loin muscle area QTL (3249)	97240835	97248932	MSTRG.20514.1
6	94382869	146365886	Loin muscle area QTL (3249)	97240890	97249087	MSTRG.20514.2
7	48748	120853004	Loin muscle depth QTL (3763)	38270726	38271464	MSTRG.21771.1
7	48748	120853004	Loin muscle depth QTL (3763)	1653193	1656441	MSTRG.21133.1
7	48748	120853004	Loin muscle area QTL (3765)	38270726	38271464	MSTRG.21771.1
7	48748	120853004	Loin muscle area QTL (3765)	1653193	1656441	MSTRG.21133.1
7	7434494	124300676	Loin muscle area QTL (38092)	38270726	38271464	MSTRG.21771.1
7	7434494	124300676	Loin muscle area QTL (38092)	121726742	121730959	MSTRG.22784.2
7	7434494	124300676	Loin muscle area QTL (38092)	121699632	121703000	MSTRG.22694.3
7	11625414	55880470	Loin muscle depth QTL (366)	38270726	38271464	MSTRG.21771.1
7	18670348	92531110	backfat above muscle dorsi QTL (5204)	38270726	38271464	MSTRG.21771.1
7	24888146	124300676	Muscle moisture percentage QTL (38093)	38270726	38271464	MSTRG.21771.1
7	24888146	124300676	Muscle moisture percentage QTL (38093)	121726742	121730959	MSTRG.22784.2
7	24888146	124300676	Muscle moisture percentage QTL (38093)	121699632	121703000	MSTRG.22694.3
7	30781324	50310118	Loin muscle area QTL (21386)	38270726	38271464	MSTRG.21771.1
7	34099350	101100192	backfat above muscle dorsi QTL (5239)	38270726	38271464	MSTRG.21771.1
7	36993248	45102432	Loin muscle area QTL (820)	38270726	38271464	MSTRG.21771.1
7	36993248	45102432	backfat above muscle dorsi QTL (12769)	38270726	38271464	MSTRG.21771.1
7	36993248	45102432	Loin muscle area QTL (1053)	38270726	38271464	MSTRG.21771.1
8	811090	108610930	Muscle moisture percentage QTL (38096)	87459459	87461315	MSTRG.23386.1
8	811090	108610930	Muscle moisture percentage QTL (38096)	87459609	87461332	MSTRG.23386.2
8	811090	108610930	Muscle moisture percentage QTL (38096)	86072549	86088604	MSTRG.23378.2
8	811090	108610930	Muscle moisture percentage QTL (38096)	76151758	76164789	MSTRG.23304.1
8	3470575	124156612	Loin muscle area QTL (5704)	87459459	87461315	MSTRG.23386.1
8	3470575	124156612	Loin muscle area QTL (5704)	87459609	87461332	MSTRG.23386.2
8	3470575	124156612	Loin muscle area QTL (5704)	110006213	110006852	MSTRG.23598.1
8	3470575	124156612	Loin muscle area QTL (5704)	114011351	114012421	MSTRG.23537.1
8	3470575	124156612	Loin muscle area QTL (5704)	86072549	86088604	MSTRG.23378.2
8	3470575	124156612	Loin muscle area QTL (5704)	109801183	109806735	MSTRG.23587.2
8	3470575	124156612	Loin muscle area QTL (5704)	76151758	76164789	MSTRG.23304.1
8	7900624	141371437	Loin muscle area QTL (38095)	87459459	87461315	MSTRG.23386.1
8	7900624	141371437	Loin muscle area QTL (38095)	87459609	87461332	MSTRG.23386.2
8	7900624	141371437	Loin muscle area QTL (38095)	110006213	110006852	MSTRG.23598.1
8	7900624	141371437	Loin muscle area QTL (38095)	114011351	114012421	MSTRG.23537.1
8	7900624	141371437	Loin muscle area QTL (38095)	86072549	86088604	MSTRG.23378.2
8	7900624	141371437	Loin muscle area QTL (38095)	109801183	109806735	MSTRG.23587.2
8	7900624	141371437	Loin muscle area QTL (38095)	76151758	76164789	MSTRG.23304.1
8	72039691	120532322	Loin muscle area QTL (3264)	87459459	87461315	MSTRG.23386.1
8	72039691	120532322	Loin muscle area QTL (3264)	87459609	87461332	MSTRG.23386.2
8	72039691	120532322	Loin muscle area QTL (3264)	110006213	110006852	MSTRG.23598.1
8	72039691	120532322	Loin muscle area QTL (3264)	114011351	114012421	MSTRG.23537.1
8	72039691	120532322	Loin muscle area QTL (3264)	86072549	86088604	MSTRG.23378.2
8	72039691	120532322	Loin muscle area QTL (3264)	109801183	109806735	MSTRG.23587.2
8	72039691	120532322	Loin muscle area QTL (3264)	76151758	76164789	MSTRG.23304.1
9	88508	147173381	backfat above muscle dorsi QTL (5205)	1022267	1028580	MSTRG.23820.1
9	88508	147173381	backfat above muscle dorsi QTL (5205)	8373470	8375640	MSTRG.23957.1
9	88508	147173381	backfat above muscle dorsi QTL (5205)	8373470	8375640	MSTRG.23957.2
9	88508	147173381	backfat above muscle dorsi QTL (5205)	8807691	8810161	MSTRG.23951.1
9	88508	147173381	backfat above muscle dorsi QTL (5205)	41837725	41840157	MSTRG.24296.6
9	88508	147173381	backfat above muscle dorsi QTL (5205)	64864265	64868486	MSTRG.24539.1
9	88508	147173381	backfat above muscle dorsi QTL (5205)	129240967	129248946	MSTRG.25066.4
9	88508	147173381	backfat above muscle dorsi QTL (5205)	137548054	137557338	MSTRG.25154.2
9	88508	147173381	backfat above muscle dorsi QTL (5205)	27163416	27180377	MSTRG.24143.1
9	88508	147173381	backfat above muscle dorsi QTL (5205)	46623483	46638260	MSTRG.24378.1
9	88508	147173381	backfat above muscle dorsi QTL (5205)	106244892	106256773	MSTRG.24881.1
9	88508	147173381	backfat above muscle dorsi QTL (5205)	132705476	132719691	MSTRG.25111.1
9	7523504	147506758	Muscle moisture percentage QTL (38097)	8373470	8375640	MSTRG.23957.1
9	7523504	147506758	Muscle moisture percentage QTL (38097)	8373470	8375640	MSTRG.23957.2
9	7523504	147506758	Muscle moisture percentage QTL (38097)	8807691	8810161	MSTRG.23951.1
9	7523504	147506758	Muscle moisture percentage QTL (38097)	41837725	41840157	MSTRG.24296.6
9	7523504	147506758	Muscle moisture percentage QTL (38097)	64864265	64868486	MSTRG.24539.1
9	7523504	147506758	Muscle moisture percentage QTL (38097)	129240967	129248946	MSTRG.25066.4
9	7523504	147506758	Muscle moisture percentage QTL (38097)	137548054	137557338	MSTRG.25154.2
9	7523504	147506758	Muscle moisture percentage QTL (38097)	27163416	27180377	MSTRG.24143.1
9	7523504	147506758	Muscle moisture percentage QTL (38097)	46623483	46638260	MSTRG.24378.1
9	7523504	147506758	Muscle moisture percentage QTL (38097)	106244892	106256773	MSTRG.24881.1
9	7523504	147506758	Muscle moisture percentage QTL (38097)	132705476	132719691	MSTRG.25111.1
9	23144816	45282513	Muscle fat content QTL (3273)	41837725	41840157	MSTRG.24296.6
9	23144816	45282513	Muscle fat content QTL (3273)	27163416	27180377	MSTRG.24143.1
9	34499270	46682251	Loin muscle area QTL (2996)	41837725	41840157	MSTRG.24296.6
9	34499270	46682251	Loin muscle area QTL (2996)	46623483	46638260	MSTRG.24378.1
9	45282513	63050049	Muscle moisture percentage QTL (3274)	46623483	46638260	MSTRG.24378.1
9	45282513	109605017	Loin muscle area QTL (5178)	64864265	64868486	MSTRG.24539.1
9	45282513	109605017	Loin muscle area QTL (5178)	46623483	46638260	MSTRG.24378.1
9	45282513	109605017	Loin muscle area QTL (5178)	106244892	106256773	MSTRG.24881.1
9	56664370	126320226	Loin muscle area QTL (5710)	64864265	64868486	MSTRG.24539.1
9	56664370	126320226	Loin muscle area QTL (5710)	106244892	106256773	MSTRG.24881.1
9	56664370	126320226	Diameter of type I muscle fibers QTL (2813)	64864265	64868486	MSTRG.24539.1
9	56664370	126320226	Diameter of type I muscle fibers QTL (2813)	106244892	106256773	MSTRG.24881.1
9	128983346	151394450	Diameter of type IIa muscle fibers QTL (7017)	129240967	129248946	MSTRG.25066.4
9	128983346	151394450	Diameter of type IIa muscle fibers QTL (7017)	137548054	137557338	MSTRG.25154.2
9	128983346	151394450	Diameter of type IIa muscle fibers QTL (7017)	132705476	132719691	MSTRG.25111.1
X	3155773	86791792	backfat above muscle dorsi QTL (5240)	35094062	35108688	MSTRG.25991.1
X	3155773	86791792	backfat above muscle dorsi QTL (5240)	35094062	35108688	MSTRG.25991.2
X	3155773	86791792	backfat above muscle dorsi QTL (5240)	45755751	45762571	MSTRG.26127.1
X	3155773	86791792	backfat above muscle dorsi QTL (5240)	45756065	45762536	MSTRG.26127.2
X	3155773	136061398	Loin muscle area QTL (38119)	35094062	35108688	MSTRG.25991.1
X	3155773	136061398	Loin muscle area QTL (38119)	35094062	35108688	MSTRG.25991.2
X	3155773	136061398	Loin muscle area QTL (38119)	45755751	45762571	MSTRG.26127.1
X	3155773	136061398	Loin muscle area QTL (38119)	45756065	45762536	MSTRG.26127.2
X	3155773	136061398	Loin muscle area QTL (38119)	108971346	109032958	MSTRG.26624.1
X	3155773	136061398	Muscle moisture percentage QTL (38120)	35094062	35108688	MSTRG.25991.1
X	3155773	136061398	Muscle moisture percentage QTL (38120)	35094062	35108688	MSTRG.25991.2
X	3155773	136061398	Muscle moisture percentage QTL (38120)	45755751	45762571	MSTRG.26127.1
X	3155773	136061398	Muscle moisture percentage QTL (38120)	45756065	45762536	MSTRG.26127.2
X	3155773	136061398	Muscle moisture percentage QTL (38120)	108971346	109032958	MSTRG.26624.1
X	3776654	87490512	Loin muscle depth QTL (400)	35094062	35108688	MSTRG.25991.1
X	3776654	87490512	Loin muscle depth QTL (400)	35094062	35108688	MSTRG.25991.2
X	3776654	87490512	Loin muscle depth QTL (400)	45755751	45762571	MSTRG.26127.1
X	3776654	87490512	Loin muscle depth QTL (400)	45756065	45762536	MSTRG.26127.2
X	38790513	87825897	Loin muscle area QTL (24311)	45755751	45762571	MSTRG.26127.1
X	38790513	87825897	Loin muscle area QTL (24311)	45756065	45762536	MSTRG.26127.2
X	39265643	58438854	Loin muscle area QTL (8)	45755751	45762571	MSTRG.26127.1
X	39265643	58438854	Loin muscle area QTL (8)	45756065	45762536	MSTRG.26127.2
X	42238776	119449835	Muscle moisture percentage QTL (17873)	45755751	45762571	MSTRG.26127.1
X	42238776	119449835	Muscle moisture percentage QTL (17873)	45756065	45762536	MSTRG.26127.2
X	42238776	119449835	Muscle moisture percentage QTL (17873)	108971346	109032958	MSTRG.26624.1
