# Supplementary material for: Transcriptome analysis reveals the long intergenic noncoding RNAs contributed to skeletal muscle differences between Yorkshire and Tibetan pig
Source: Sci Rep. 2021 Jan 29;11:2622. doi: 10.1038/s41598-021-82126-2 (PMC7846844; doi:10.1038/s41598-021-82126-2)
Supplement: Supplementary file 6 — Supplementary Table S4. [file 41598_2021_82126_MOESM6_ESM.xlsx]

## Sheet: Sheet1
Table.S4.The expression regulation relationship between DEL genes and their PTGs.
PTG	DEL	Pearson correlation coefficient	P-value
ENSSSCG00000000003	MSTRG.10346	-0.56274	0.244994
ENSSSCG00000000003	MSTRG.10454	0.943777	0.00465271
ENSSSCG00000000003	MSTRG.10460	-0.451684	0.36855
ENSSSCG00000000003	MSTRG.10462	-0.727847	0.101022
ENSSSCG00000000003	MSTRG.10652	0.925942	0.00802373
ENSSSCG00000000003	MSTRG.10773	0.894117	0.0162234
ENSSSCG00000000003	MSTRG.11023	-0.864646	0.0262411
ENSSSCG00000000003	MSTRG.11148	0.978264	0.000703572
ENSSSCG00000000003	MSTRG.11240	-0.581486	0.226078
ENSSSCG00000000003	MSTRG.11394	0.97362	0.00103466
ENSSSCG00000000003	MSTRG.11463	0.852837	0.030892
ENSSSCG00000000003	MSTRG.11487	-0.915598	0.010385
ENSSSCG00000000003	MSTRG.12010	0.971976	0.00116702
ENSSSCG00000000003	MSTRG.12141	-0.923227	0.00861479
ENSSSCG00000000003	MSTRG.12281	0.89622	0.0155967
ENSSSCG00000000003	MSTRG.1263	0.723908	0.103817
ENSSSCG00000000003	MSTRG.12762	-0.856424	0.0294413
ENSSSCG00000000003	MSTRG.1295	0.921742	0.00894682
ENSSSCG00000000003	MSTRG.13062	0.968521	0.00147078
ENSSSCG00000000003	MSTRG.13442	-0.945765	0.00433237
ENSSSCG00000000003	MSTRG.1349	0.958405	0.00255925
ENSSSCG00000000003	MSTRG.13729	-0.701767	0.120152
ENSSSCG00000000003	MSTRG.13820	-0.836869	0.0377471
ENSSSCG00000000003	MSTRG.13897	-0.762146	0.0781335
ENSSSCG00000000003	MSTRG.14164	0.92868	0.00744851
ENSSSCG00000000003	MSTRG.14319	0.969792	0.00135502
ENSSSCG00000000003	MSTRG.14367	-0.879927	0.0207606
ENSSSCG00000000003	MSTRG.145	0.386997	0.448485
ENSSSCG00000000003	MSTRG.14875	0.984686	0.000349993
ENSSSCG00000000003	MSTRG.15275	0.915506	0.0104072
ENSSSCG00000000003	MSTRG.15276	0.97678	0.000802475
ENSSSCG00000000003	MSTRG.15489	-0.846423	0.0335678
ENSSSCG00000000003	MSTRG.15627	0.859745	0.0281276
ENSSSCG00000000003	MSTRG.15912	0.912791	0.0110765
ENSSSCG00000000003	MSTRG.15919	0.821302	0.0450462
ENSSSCG00000000003	MSTRG.15924	0.953014	0.00325966
ENSSSCG00000000003	MSTRG.16000	-0.59532	0.212512
ENSSSCG00000000003	MSTRG.16053	0.0271223	0.959327
ENSSSCG00000000003	MSTRG.16330	-0.62908	0.180856
ENSSSCG00000000003	MSTRG.16586	-0.616469	0.192436
ENSSSCG00000000003	MSTRG.16997	0.878994	0.0210776
ENSSSCG00000000003	MSTRG.17335	0.976569	0.000817115
ENSSSCG00000000003	MSTRG.17339	0.984458	0.000360433
ENSSSCG00000000003	MSTRG.17388	-0.751731	0.0848048
ENSSSCG00000000003	MSTRG.17389	-0.677691	0.139083
ENSSSCG00000000003	MSTRG.17390	-0.581812	0.225755
ENSSSCG00000000003	MSTRG.17454	-0.959594	0.00241603
ENSSSCG00000000003	MSTRG.17479	-0.88396	0.0194167
ENSSSCG00000000003	MSTRG.17901	0.97433	0.000979942
ENSSSCG00000000003	MSTRG.18154	0.706168	0.116821
ENSSSCG00000000003	MSTRG.18227	-0.65874	0.154817
ENSSSCG00000000003	MSTRG.18561	0.931423	0.00689301
ENSSSCG00000000003	MSTRG.18600	0.978839	0.000666944
ENSSSCG00000000003	MSTRG.19146	0.981587	0.000505427
ENSSSCG00000000003	MSTRG.19404	0.882187	0.0200024
ENSSSCG00000000003	MSTRG.1975	-0.358871	0.484802
ENSSSCG00000000003	MSTRG.20340	-0.524976	0.284878
ENSSSCG00000000003	MSTRG.20380	-0.96694	0.00162134
ENSSSCG00000000003	MSTRG.2051	0.795922	0.058222
ENSSSCG00000000003	MSTRG.20514	0.940616	0.00518499
ENSSSCG00000000003	MSTRG.21133	0.393047	0.440789
ENSSSCG00000000003	MSTRG.21771	0.863785	0.0265681
ENSSSCG00000000003	MSTRG.2252	0.915015	0.0105268
ENSSSCG00000000003	MSTRG.22694	0.984276	0.000368901
ENSSSCG00000000003	MSTRG.22725	0.300505	0.562811
ENSSSCG00000000003	MSTRG.22784	0.984385	0.000363856
ENSSSCG00000000003	MSTRG.2285	0.986761	0.000261744
ENSSSCG00000000003	MSTRG.2310	-0.906211	0.012782
ENSSSCG00000000003	MSTRG.23304	-0.754895	0.0827521
ENSSSCG00000000003	MSTRG.23378	-0.300056	0.563423
ENSSSCG00000000003	MSTRG.23386	-0.952732	0.00329865
ENSSSCG00000000003	MSTRG.23537	-0.633309	0.177041
ENSSSCG00000000003	MSTRG.23587	0.889062	0.0177783
ENSSSCG00000000003	MSTRG.23598	0.855883	0.0296578
ENSSSCG00000000003	MSTRG.23820	0.911838	0.0113163
ENSSSCG00000000003	MSTRG.23951	-0.858865	0.0284729
ENSSSCG00000000003	MSTRG.23957	-0.724289	0.103545
ENSSSCG00000000003	MSTRG.24143	0.986429	0.000275007
ENSSSCG00000000003	MSTRG.24296	-0.978243	0.00070489
ENSSSCG00000000003	MSTRG.24378	0.829988	0.040899
ENSSSCG00000000003	MSTRG.2445	-0.621048	0.188197
ENSSSCG00000000003	MSTRG.24539	-0.303072	0.559311
ENSSSCG00000000003	MSTRG.2479	-0.39826	0.434194
ENSSSCG00000000003	MSTRG.24881	-0.445976	0.375387
ENSSSCG00000000003	MSTRG.25066	0.162149	0.758909
ENSSSCG00000000003	MSTRG.25111	0.900017	0.0144951
ENSSSCG00000000003	MSTRG.25154	0.89022	0.0174159
ENSSSCG00000000003	MSTRG.2530	0.977911	0.000726499
ENSSSCG00000000003	MSTRG.25304	0.934565	0.00628244
ENSSSCG00000000003	MSTRG.25520	-0.936085	0.00599714
ENSSSCG00000000003	MSTRG.2560	-0.602282	0.205814
ENSSSCG00000000003	MSTRG.25665	0.93251	0.00667862
ENSSSCG00000000003	MSTRG.2570	-0.903052	0.0136429
ENSSSCG00000000003	MSTRG.25714	0.93364	0.00645933
ENSSSCG00000000003	MSTRG.2595	0.87681	0.0218288
ENSSSCG00000000003	MSTRG.25991	-0.465485	0.352202
ENSSSCG00000000003	MSTRG.26127	-0.451923	0.368264
ENSSSCG00000000003	MSTRG.26624	0.85685	0.0292713
ENSSSCG00000000003	MSTRG.2689	-0.820681	0.04535
ENSSSCG00000000003	MSTRG.2766	0.974457	0.000970334
ENSSSCG00000000003	MSTRG.308	-0.80553	0.0530507
ENSSSCG00000000003	MSTRG.3110	0.903702	0.0134635
ENSSSCG00000000003	MSTRG.3144	-0.89588	0.0156972
ENSSSCG00000000003	MSTRG.3378	-0.866636	0.025493
ENSSSCG00000000003	MSTRG.3838	-0.791429	0.0607163
ENSSSCG00000000003	MSTRG.3868	-0.86779	0.0250637
ENSSSCG00000000003	MSTRG.4	-0.969484	0.00138263
ENSSSCG00000000003	MSTRG.4330	-0.891412	0.0170467
ENSSSCG00000000003	MSTRG.5080	0.97267	0.00111015
ENSSSCG00000000003	MSTRG.536	0.853909	0.0304549
ENSSSCG00000000003	MSTRG.5361	0.974798	0.000944699
ENSSSCG00000000003	MSTRG.5830	0.960968	0.00225547
ENSSSCG00000000003	MSTRG.6031	-0.72514	0.10294
ENSSSCG00000000003	MSTRG.6148	-0.565965	0.241696
ENSSSCG00000000003	MSTRG.6163	-0.975027	0.000927688
ENSSSCG00000000003	MSTRG.6227	-0.766181	0.0756157
ENSSSCG00000000003	MSTRG.6293	0.896078	0.0156386
ENSSSCG00000000003	MSTRG.6332	0.95514	0.00297351
ENSSSCG00000000003	MSTRG.6334	-0.591652	0.216076
ENSSSCG00000000003	MSTRG.6402	-0.874863	0.022509
ENSSSCG00000000003	MSTRG.6717	0.97129	0.00122456
ENSSSCG00000000003	MSTRG.6819	0.969306	0.00139869
ENSSSCG00000000003	MSTRG.6877	-0.755279	0.0825043
ENSSSCG00000000003	MSTRG.6914	0.868964	0.0246305
ENSSSCG00000000003	MSTRG.7106	-0.560981	0.246798
ENSSSCG00000000003	MSTRG.7761	0.956523	0.00279424
ENSSSCG00000000003	MSTRG.7875	-0.975908	0.000863659
ENSSSCG00000000003	MSTRG.8035	0.953593	0.00318051
ENSSSCG00000000003	MSTRG.8610	0.937031	0.00582277
ENSSSCG00000000003	MSTRG.8649	0.842804	0.0351238
ENSSSCG00000000003	MSTRG.9034	-0.914388	0.0106803
ENSSSCG00000000003	MSTRG.9084	0.975054	0.000925701
ENSSSCG00000000003	MSTRG.9085	0.942806	0.00481322
ENSSSCG00000000003	MSTRG.934	-0.628155	0.181696
ENSSSCG00000000003	MSTRG.9645	-0.743644	0.0901537
ENSSSCG00000000003	MSTRG.9832	-0.520577	0.289673
ENSSSCG00000000003	MSTRG.9848	0.993619	6.09514e-05
ENSSSCG00000000003	MSTRG.9934	0.867122	0.0253116
ENSSSCG00000000005	MSTRG.10346	-0.472262	0.344271
ENSSSCG00000000005	MSTRG.10454	0.955845	0.00288146
ENSSSCG00000000005	MSTRG.10460	-0.497336	0.315503
ENSSSCG00000000005	MSTRG.10462	-0.763681	0.0771714
ENSSSCG00000000005	MSTRG.10652	0.922646	0.00874403
ENSSSCG00000000005	MSTRG.10773	0.904111	0.0133513
ENSSSCG00000000005	MSTRG.11023	-0.827657	0.0419935
ENSSSCG00000000005	MSTRG.11148	0.980586	0.0005617
ENSSSCG00000000005	MSTRG.11240	-0.657866	0.155559
ENSSSCG00000000005	MSTRG.11394	0.971461	0.0012101
ENSSSCG00000000005	MSTRG.11463	0.860631	0.0277821
ENSSSCG00000000005	MSTRG.11487	-0.957286	0.00269773
ENSSSCG00000000005	MSTRG.12010	0.972555	0.00111948
ENSSSCG00000000005	MSTRG.12141	-0.932021	0.00677467
ENSSSCG00000000005	MSTRG.12281	0.895699	0.0157508
ENSSSCG00000000005	MSTRG.1263	0.762163	0.078123
ENSSSCG00000000005	MSTRG.12762	-0.86402	0.0264785
ENSSSCG00000000005	MSTRG.1295	0.934243	0.00634389
ENSSSCG00000000005	MSTRG.13062	0.970006	0.00133595
ENSSSCG00000000005	MSTRG.13442	-0.957604	0.00265807
ENSSSCG00000000005	MSTRG.1349	0.963701	0.00195255
ENSSSCG00000000005	MSTRG.13729	-0.767581	0.0747504
ENSSSCG00000000005	MSTRG.13820	-0.874311	0.0227039
ENSSSCG00000000005	MSTRG.13897	-0.705028	0.11768
ENSSSCG00000000005	MSTRG.14164	0.928867	0.00740987
ENSSSCG00000000005	MSTRG.14319	0.95781	0.0026324
ENSSSCG00000000005	MSTRG.14367	-0.809684	0.0508836
ENSSSCG00000000005	MSTRG.145	0.369067	0.471534
ENSSSCG00000000005	MSTRG.14875	0.989683	0.000159118
ENSSSCG00000000005	MSTRG.15275	0.915057	0.0105164
ENSSSCG00000000005	MSTRG.15276	0.982682	0.000447259
ENSSSCG00000000005	MSTRG.15489	-0.906046	0.0128263
ENSSSCG00000000005	MSTRG.15627	0.872885	0.0232102
ENSSSCG00000000005	MSTRG.15912	0.891436	0.0170395
ENSSSCG00000000005	MSTRG.15919	0.818689	0.0463301
ENSSSCG00000000005	MSTRG.15924	0.955812	0.0028857
ENSSSCG00000000005	MSTRG.16000	-0.625884	0.183763
ENSSSCG00000000005	MSTRG.16053	-0.0729324	0.890795
ENSSSCG00000000005	MSTRG.16330	-0.689836	0.129383
ENSSSCG00000000005	MSTRG.16586	-0.601855	0.206222
ENSSSCG00000000005	MSTRG.16997	0.859001	0.0284197
ENSSSCG00000000005	MSTRG.17335	0.965636	0.00175105
ENSSSCG00000000005	MSTRG.17339	0.974989	0.00093052
ENSSSCG00000000005	MSTRG.17388	-0.6888	0.130199
ENSSSCG00000000005	MSTRG.17389	-0.628933	0.18099
ENSSSCG00000000005	MSTRG.17390	-0.649062	0.163126
ENSSSCG00000000005	MSTRG.17454	-0.922488	0.00877936
ENSSSCG00000000005	MSTRG.17479	-0.868841	0.024676
ENSSSCG00000000005	MSTRG.17901	0.977435	0.000758047
ENSSSCG00000000005	MSTRG.18154	0.734709	0.0962335
ENSSSCG00000000005	MSTRG.18227	-0.557186	0.250712
ENSSSCG00000000005	MSTRG.18561	0.939025	0.00546363
ENSSSCG00000000005	MSTRG.18600	0.984273	0.000369068
ENSSSCG00000000005	MSTRG.19146	0.980023	0.000594647
ENSSSCG00000000005	MSTRG.19404	0.889457	0.0176542
ENSSSCG00000000005	MSTRG.1975	-0.239628	0.647438
ENSSSCG00000000005	MSTRG.20340	-0.403935	0.427051
ENSSSCG00000000005	MSTRG.20380	-0.963007	0.00202743
ENSSSCG00000000005	MSTRG.2051	0.79883	0.0566335
ENSSSCG00000000005	MSTRG.20514	0.949575	0.00374985
ENSSSCG00000000005	MSTRG.21133	0.273786	0.599583
ENSSSCG00000000005	MSTRG.21771	0.861525	0.0274354
ENSSSCG00000000005	MSTRG.2252	0.921148	0.00908141
ENSSSCG00000000005	MSTRG.22694	0.981018	0.000537067
ENSSSCG00000000005	MSTRG.22725	0.373834	0.465371
ENSSSCG00000000005	MSTRG.22784	0.981836	0.000491909
ENSSSCG00000000005	MSTRG.2285	0.9868	0.000260205
ENSSSCG00000000005	MSTRG.2310	-0.91681	0.010093
ENSSSCG00000000005	MSTRG.23304	-0.756934	0.0814412
ENSSSCG00000000005	MSTRG.23378	-0.374187	0.464916
ENSSSCG00000000005	MSTRG.23386	-0.954193	0.00309937
ENSSSCG00000000005	MSTRG.23537	-0.578935	0.228617
ENSSSCG00000000005	MSTRG.23587	0.879534	0.0208941
ENSSSCG00000000005	MSTRG.23598	0.869075	0.0245899
ENSSSCG00000000005	MSTRG.23820	0.908482	0.0121799
ENSSSCG00000000005	MSTRG.23951	-0.867725	0.0250879
ENSSSCG00000000005	MSTRG.23957	-0.772024	0.0720353
ENSSSCG00000000005	MSTRG.24143	0.989717	0.000158058
ENSSSCG00000000005	MSTRG.24296	-0.990636	0.000131106
ENSSSCG00000000005	MSTRG.24378	0.851276	0.0315333
ENSSSCG00000000005	MSTRG.2445	-0.706544	0.116539
ENSSSCG00000000005	MSTRG.24539	-0.287488	0.580649
ENSSSCG00000000005	MSTRG.2479	-0.492059	0.321481
ENSSSCG00000000005	MSTRG.24881	-0.494328	0.318904
ENSSSCG00000000005	MSTRG.25066	0.0568854	0.914764
ENSSSCG00000000005	MSTRG.25111	0.873265	0.0230748
ENSSSCG00000000005	MSTRG.25154	0.877375	0.0216335
ENSSSCG00000000005	MSTRG.2530	0.972016	0.00116373
ENSSSCG00000000005	MSTRG.25304	0.915257	0.0104679
ENSSSCG00000000005	MSTRG.25520	-0.953269	0.00322463
ENSSSCG00000000005	MSTRG.2560	-0.670028	0.145358
ENSSSCG00000000005	MSTRG.25665	0.944906	0.00446936
ENSSSCG00000000005	MSTRG.2570	-0.916412	0.0101883
ENSSSCG00000000005	MSTRG.25714	0.940952	0.00512711
ENSSSCG00000000005	MSTRG.2595	0.897332	0.0152698
ENSSSCG00000000005	MSTRG.25991	-0.510141	0.301169
ENSSSCG00000000005	MSTRG.26127	-0.464068	0.353868
ENSSSCG00000000005	MSTRG.26624	0.840485	0.0361383
ENSSSCG00000000005	MSTRG.2689	-0.750278	0.0857551
ENSSSCG00000000005	MSTRG.2766	0.958119	0.00259427
ENSSSCG00000000005	MSTRG.308	-0.809881	0.0507817
ENSSSCG00000000005	MSTRG.3110	0.918733	0.00963823
ENSSSCG00000000005	MSTRG.3144	-0.945718	0.00433987
ENSSSCG00000000005	MSTRG.3378	-0.867464	0.0251846
ENSSSCG00000000005	MSTRG.3838	-0.713842	0.111113
ENSSSCG00000000005	MSTRG.3868	-0.815025	0.048159
ENSSSCG00000000005	MSTRG.4	-0.961215	0.00222725
ENSSSCG00000000005	MSTRG.4330	-0.872128	0.0234814
ENSSSCG00000000005	MSTRG.5080	0.969819	0.00135259
ENSSSCG00000000005	MSTRG.536	0.869182	0.0245506
ENSSSCG00000000005	MSTRG.5361	0.976794	0.000801529
ENSSSCG00000000005	MSTRG.5830	0.969323	0.00139717
ENSSSCG00000000005	MSTRG.6031	-0.790267	0.0613691
ENSSSCG00000000005	MSTRG.6148	-0.516734	0.293887
ENSSSCG00000000005	MSTRG.6163	-0.957802	0.00263344
ENSSSCG00000000005	MSTRG.6227	-0.822811	0.0443124
ENSSSCG00000000005	MSTRG.6293	0.895032	0.015949
ENSSSCG00000000005	MSTRG.6332	0.959715	0.00240164
ENSSSCG00000000005	MSTRG.6334	-0.485573	0.328885
ENSSSCG00000000005	MSTRG.6402	-0.878078	0.0213914
ENSSSCG00000000005	MSTRG.6717	0.974655	0.00095541
ENSSSCG00000000005	MSTRG.6819	0.969791	0.0013551
ENSSSCG00000000005	MSTRG.6877	-0.830651	0.0405901
ENSSSCG00000000005	MSTRG.6914	0.89076	0.0172482
ENSSSCG00000000005	MSTRG.7106	-0.589044	0.218625
ENSSSCG00000000005	MSTRG.7761	0.953751	0.00315903
ENSSSCG00000000005	MSTRG.7875	-0.960085	0.00235801
ENSSSCG00000000005	MSTRG.8035	0.939347	0.00540665
ENSSSCG00000000005	MSTRG.8610	0.946081	0.00428252
ENSSSCG00000000005	MSTRG.8649	0.84285	0.0351039
ENSSSCG00000000005	MSTRG.9034	-0.861185	0.027567
ENSSSCG00000000005	MSTRG.9084	0.974593	0.000960091
ENSSSCG00000000005	MSTRG.9085	0.934163	0.00635909
ENSSSCG00000000005	MSTRG.934	-0.554028	0.253987
ENSSSCG00000000005	MSTRG.9645	-0.812912	0.0492287
ENSSSCG00000000005	MSTRG.9832	-0.508542	0.302946
ENSSSCG00000000005	MSTRG.9848	0.98127	0.000522937
ENSSSCG00000000005	MSTRG.9934	0.843622	0.0347691
ENSSSCG00000000006	MSTRG.10346	0.2654	0.611248
ENSSSCG00000000006	MSTRG.10454	-0.528143	0.281444
ENSSSCG00000000006	MSTRG.10460	0.583231	0.224349
ENSSSCG00000000006	MSTRG.10462	0.60737	0.200974
ENSSSCG00000000006	MSTRG.10652	-0.561911	0.245844
ENSSSCG00000000006	MSTRG.10773	-0.527327	0.282327
ENSSSCG00000000006	MSTRG.11023	0.801902	0.0549774
ENSSSCG00000000006	MSTRG.11148	-0.49881	0.31384
ENSSSCG00000000006	MSTRG.11240	0.158507	0.764231
ENSSSCG00000000006	MSTRG.11394	-0.549527	0.258683
ENSSSCG00000000006	MSTRG.11463	-0.542126	0.266477
ENSSSCG00000000006	MSTRG.11487	0.35026	0.496096
ENSSSCG00000000006	MSTRG.12010	-0.490622	0.323116
ENSSSCG00000000006	MSTRG.12141	0.616707	0.192215
ENSSSCG00000000006	MSTRG.12281	-0.579489	0.228064
ENSSSCG00000000006	MSTRG.1263	-0.413023	0.415694
ENSSSCG00000000006	MSTRG.12762	0.688439	0.130484
ENSSSCG00000000006	MSTRG.1295	-0.468042	0.349202
ENSSSCG00000000006	MSTRG.13062	-0.524629	0.285254
ENSSSCG00000000006	MSTRG.13442	0.425441	0.400341
ENSSSCG00000000006	MSTRG.1349	-0.443779	0.378031
ENSSSCG00000000006	MSTRG.13729	0.405326	0.425307
ENSSSCG00000000006	MSTRG.13820	-0.0533784	0.920008
ENSSSCG00000000006	MSTRG.13897	0.486956	0.327301
ENSSSCG00000000006	MSTRG.14164	-0.571886	0.23569
ENSSSCG00000000006	MSTRG.14319	-0.532326	0.276934
ENSSSCG00000000006	MSTRG.14367	0.671238	0.144359
ENSSSCG00000000006	MSTRG.145	-0.503803	0.308232
ENSSSCG00000000006	MSTRG.14875	-0.477689	0.337967
ENSSSCG00000000006	MSTRG.15275	-0.575567	0.231985
ENSSSCG00000000006	MSTRG.15276	-0.467812	0.349472
ENSSSCG00000000006	MSTRG.15489	0.03788	0.943207
ENSSSCG00000000006	MSTRG.15627	-0.551458	0.256663
ENSSSCG00000000006	MSTRG.15912	-0.512844	0.298175
ENSSSCG00000000006	MSTRG.15919	-0.249341	0.63374
ENSSSCG00000000006	MSTRG.15924	-0.541177	0.267482
ENSSSCG00000000006	MSTRG.16000	0.675707	0.140697
ENSSSCG00000000006	MSTRG.16053	-0.791834	0.0604891
ENSSSCG00000000006	MSTRG.16330	0.464949	0.352833
ENSSSCG00000000006	MSTRG.16586	0.804833	0.0534183
ENSSSCG00000000006	MSTRG.16997	-0.470836	0.345935
ENSSSCG00000000006	MSTRG.17335	-0.563982	0.243722
ENSSSCG00000000006	MSTRG.17339	-0.521321	0.28886
ENSSSCG00000000006	MSTRG.17388	0.904917	0.0131315
ENSSSCG00000000006	MSTRG.17389	0.848977	0.0324896
ENSSSCG00000000006	MSTRG.17390	0.363908	0.478233
ENSSSCG00000000006	MSTRG.17454	0.608594	0.199817
ENSSSCG00000000006	MSTRG.17479	0.756609	0.0816496
ENSSSCG00000000006	MSTRG.17901	-0.49698	0.315905
ENSSSCG00000000006	MSTRG.18154	-0.447936	0.373034
ENSSSCG00000000006	MSTRG.18227	0.733392	0.0971446
ENSSSCG00000000006	MSTRG.18561	-0.397597	0.435031
ENSSSCG00000000006	MSTRG.18600	-0.501969	0.310288
ENSSSCG00000000006	MSTRG.19146	-0.518593	0.291845
ENSSSCG00000000006	MSTRG.19404	-0.558067	0.249801
ENSSSCG00000000006	MSTRG.1975	0.179905	0.733053
ENSSSCG00000000006	MSTRG.20340	0.686906	0.131696
ENSSSCG00000000006	MSTRG.20380	0.574024	0.233536
ENSSSCG00000000006	MSTRG.2051	-0.579712	0.227842
ENSSSCG00000000006	MSTRG.20514	-0.52916	0.280346
ENSSSCG00000000006	MSTRG.21133	-0.582131	0.225439
ENSSSCG00000000006	MSTRG.21771	-0.29254	0.573707
ENSSSCG00000000006	MSTRG.2252	-0.57975	0.227805
ENSSSCG00000000006	MSTRG.22694	-0.528738	0.280801
ENSSSCG00000000006	MSTRG.22725	0.380724	0.456507
ENSSSCG00000000006	MSTRG.22784	-0.523363	0.286633
ENSSSCG00000000006	MSTRG.2285	-0.491214	0.322442
ENSSSCG00000000006	MSTRG.2310	0.122038	0.817851
ENSSSCG00000000006	MSTRG.23304	0.784361	0.0647365
ENSSSCG00000000006	MSTRG.23378	-0.108575	0.837777
ENSSSCG00000000006	MSTRG.23386	0.266729	0.609395
ENSSSCG00000000006	MSTRG.23537	0.946498	0.00421705
ENSSSCG00000000006	MSTRG.23587	-0.621187	0.188069
ENSSSCG00000000006	MSTRG.23598	-0.523218	0.28679
ENSSSCG00000000006	MSTRG.23820	-0.344756	0.503354
ENSSSCG00000000006	MSTRG.23951	0.684645	0.133492
ENSSSCG00000000006	MSTRG.23957	0.53201	0.277273
ENSSSCG00000000006	MSTRG.24143	-0.474409	0.341773
ENSSSCG00000000006	MSTRG.24296	0.398095	0.434402
ENSSSCG00000000006	MSTRG.24378	-0.488687	0.325323
ENSSSCG00000000006	MSTRG.2445	-0.0578063	0.913387
ENSSSCG00000000006	MSTRG.24539	0.155928	0.768003
ENSSSCG00000000006	MSTRG.2479	-0.562371	0.245371
ENSSSCG00000000006	MSTRG.24881	0.568173	0.239449
ENSSSCG00000000006	MSTRG.25066	-0.791491	0.0606816
ENSSSCG00000000006	MSTRG.25111	-0.439802	0.382831
ENSSSCG00000000006	MSTRG.25154	-0.563541	0.244173
ENSSSCG00000000006	MSTRG.2530	-0.522906	0.28713
ENSSSCG00000000006	MSTRG.25304	-0.352154	0.493605
ENSSSCG00000000006	MSTRG.25520	0.171435	0.745367
ENSSSCG00000000006	MSTRG.2560	0.350408	0.495901
ENSSSCG00000000006	MSTRG.25665	-0.457638	0.361465
ENSSSCG00000000006	MSTRG.2570	0.55914	0.248694
ENSSSCG00000000006	MSTRG.25714	-0.550816	0.257334
ENSSSCG00000000006	MSTRG.2595	-0.509901	0.301435
ENSSSCG00000000006	MSTRG.25991	0.590653	0.217051
ENSSSCG00000000006	MSTRG.26127	0.663922	0.150443
ENSSSCG00000000006	MSTRG.26624	-0.547873	0.260416
ENSSSCG00000000006	MSTRG.2689	0.741812	0.0913863
ENSSSCG00000000006	MSTRG.2766	-0.600185	0.207822
ENSSSCG00000000006	MSTRG.308	-0.0486515	0.92708
ENSSSCG00000000006	MSTRG.3110	-0.495014	0.318128
ENSSSCG00000000006	MSTRG.3144	0.294833	0.570565
ENSSSCG00000000006	MSTRG.3378	0.40073	0.431081
ENSSSCG00000000006	MSTRG.3838	0.790291	0.0613553
ENSSSCG00000000006	MSTRG.3868	0.804568	0.0535585
ENSSSCG00000000006	MSTRG.4	0.392526	0.441451
ENSSSCG00000000006	MSTRG.4330	0.685514	0.132801
ENSSSCG00000000006	MSTRG.5080	-0.498249	0.314472
ENSSSCG00000000006	MSTRG.536	-0.524394	0.28551
ENSSSCG00000000006	MSTRG.5361	-0.51914	0.291245
ENSSSCG00000000006	MSTRG.5830	-0.484576	0.330029
ENSSSCG00000000006	MSTRG.6031	-0.215413	0.681878
ENSSSCG00000000006	MSTRG.6148	0.104052	0.844485
ENSSSCG00000000006	MSTRG.6163	0.407546	0.422526
ENSSSCG00000000006	MSTRG.6227	-0.0549542	0.917652
ENSSSCG00000000006	MSTRG.6293	-0.545981	0.262406
ENSSSCG00000000006	MSTRG.6332	-0.534824	0.274253
ENSSSCG00000000006	MSTRG.6334	0.85694	0.0292352
ENSSSCG00000000006	MSTRG.6402	0.0750208	0.88768
ENSSSCG00000000006	MSTRG.6717	-0.517814	0.2927
ENSSSCG00000000006	MSTRG.6819	-0.44553	0.375923
ENSSSCG00000000006	MSTRG.6877	0.184702	0.726098
ENSSSCG00000000006	MSTRG.6914	-0.504845	0.307067
ENSSSCG00000000006	MSTRG.7106	-0.358009	0.48593
ENSSSCG00000000006	MSTRG.7761	-0.5557	0.252251
ENSSSCG00000000006	MSTRG.7875	0.415982	0.412018
ENSSSCG00000000006	MSTRG.8035	-0.551666	0.256447
ENSSSCG00000000006	MSTRG.8610	-0.526833	0.282862
ENSSSCG00000000006	MSTRG.8649	-0.2757	0.596928
ENSSSCG00000000006	MSTRG.9034	0.678901	0.138104
ENSSSCG00000000006	MSTRG.9084	-0.537342	0.271562
ENSSSCG00000000006	MSTRG.9085	-0.5616	0.246162
ENSSSCG00000000006	MSTRG.934	0.253623	0.627723
ENSSSCG00000000006	MSTRG.9645	-0.169822	0.747716
ENSSSCG00000000006	MSTRG.9832	0.739852	0.0927127
ENSSSCG00000000006	MSTRG.9848	-0.514587	0.29625
ENSSSCG00000000006	MSTRG.9934	-0.529569	0.279903
ENSSSCG00000000063	MSTRG.10346	-0.621591	0.187697
ENSSSCG00000000063	MSTRG.10454	0.930469	0.00708371
ENSSSCG00000000063	MSTRG.10460	-0.434639	0.389096
ENSSSCG00000000063	MSTRG.10462	-0.705116	0.117614
ENSSSCG00000000063	MSTRG.10652	0.890955	0.017188
ENSSSCG00000000063	MSTRG.10773	0.869068	0.0245926
ENSSSCG00000000063	MSTRG.11023	-0.905639	0.0129358
ENSSSCG00000000063	MSTRG.11148	0.977438	0.000757855
ENSSSCG00000000063	MSTRG.11240	-0.55763	0.250253
ENSSSCG00000000063	MSTRG.11394	0.958539	0.00254293
ENSSSCG00000000063	MSTRG.11463	0.821683	0.0448603
ENSSSCG00000000063	MSTRG.11487	-0.867952	0.0250036
ENSSSCG00000000063	MSTRG.12010	0.977901	0.000727166
ENSSSCG00000000063	MSTRG.12141	-0.913724	0.0108442
ENSSSCG00000000063	MSTRG.12281	0.869004	0.024616
ENSSSCG00000000063	MSTRG.1263	0.737299	0.0944528
ENSSSCG00000000063	MSTRG.12762	-0.850674	0.0317827
ENSSSCG00000000063	MSTRG.1295	0.937314	0.00577106
ENSSSCG00000000063	MSTRG.13062	0.973356	0.00105541
ENSSSCG00000000063	MSTRG.13442	-0.917889	0.00983653
ENSSSCG00000000063	MSTRG.1349	0.968774	0.00144736
ENSSSCG00000000063	MSTRG.13729	-0.666825	0.148016
ENSSSCG00000000063	MSTRG.13820	-0.774837	0.0703401
ENSSSCG00000000063	MSTRG.13897	-0.795354	0.0585347
ENSSSCG00000000063	MSTRG.14164	0.929477	0.00728491
ENSSSCG00000000063	MSTRG.14319	0.942324	0.00489386
ENSSSCG00000000063	MSTRG.14367	-0.92554	0.00811
ENSSSCG00000000063	MSTRG.145	0.399441	0.432704
ENSSSCG00000000063	MSTRG.14875	0.972479	0.00112572
ENSSSCG00000000063	MSTRG.15275	0.890992	0.0171764
ENSSSCG00000000063	MSTRG.15276	0.974678	0.000953679
ENSSSCG00000000063	MSTRG.15489	-0.770525	0.0729461
ENSSSCG00000000063	MSTRG.15627	0.854002	0.0304171
ENSSSCG00000000063	MSTRG.15912	0.870244	0.0241626
ENSSSCG00000000063	MSTRG.15919	0.847755	0.0330034
ENSSSCG00000000063	MSTRG.15924	0.927346	0.00772616
ENSSSCG00000000063	MSTRG.16000	-0.58518	0.222424
ENSSSCG00000000063	MSTRG.16053	0.0791266	0.881558
ENSSSCG00000000063	MSTRG.16330	-0.585211	0.222393
ENSSSCG00000000063	MSTRG.16586	-0.653242	0.159514
ENSSSCG00000000063	MSTRG.16997	0.825385	0.0430738
ENSSSCG00000000063	MSTRG.17335	0.960055	0.00236151
ENSSSCG00000000063	MSTRG.17339	0.966484	0.00166614
ENSSSCG00000000063	MSTRG.17388	-0.812721	0.0493259
ENSSSCG00000000063	MSTRG.17389	-0.738341	0.0937406
ENSSSCG00000000063	MSTRG.17390	-0.543421	0.265106
ENSSSCG00000000063	MSTRG.17454	-0.981368	0.000517504
ENSSSCG00000000063	MSTRG.17479	-0.898953	0.0147997
ENSSSCG00000000063	MSTRG.17901	0.9757	0.000878535
ENSSSCG00000000063	MSTRG.18154	0.736501	0.0949998
ENSSSCG00000000063	MSTRG.18227	-0.738918	0.0933474
ENSSSCG00000000063	MSTRG.18561	0.948247	0.00394831
ENSSSCG00000000063	MSTRG.18600	0.967013	0.00161425
ENSSSCG00000000063	MSTRG.19146	0.970421	0.00129946
ENSSSCG00000000063	MSTRG.19404	0.8738	0.0228845
ENSSSCG00000000063	MSTRG.1975	-0.419897	0.407171
ENSSSCG00000000063	MSTRG.20340	-0.616497	0.19241
ENSSSCG00000000063	MSTRG.20380	-0.971568	0.0012011
ENSSSCG00000000063	MSTRG.2051	0.763994	0.0769753
ENSSSCG00000000063	MSTRG.20514	0.939692	0.00534588
ENSSSCG00000000063	MSTRG.21133	0.417755	0.40982
ENSSSCG00000000063	MSTRG.21771	0.886447	0.0186094
ENSSSCG00000000063	MSTRG.2252	0.914141	0.0107411
ENSSSCG00000000063	MSTRG.22694	0.972556	0.00111941
ENSSSCG00000000063	MSTRG.22725	0.235511	0.653264
ENSSSCG00000000063	MSTRG.22784	0.9795	0.00062608
ENSSSCG00000000063	MSTRG.2285	0.980288	0.000578996
ENSSSCG00000000063	MSTRG.2310	-0.868323	0.0248665
ENSSSCG00000000063	MSTRG.23304	-0.761793	0.0783557
ENSSSCG00000000063	MSTRG.23378	-0.160936	0.76068
ENSSSCG00000000063	MSTRG.23386	-0.926343	0.00793818
ENSSSCG00000000063	MSTRG.23537	-0.70215	0.11986
ENSSSCG00000000063	MSTRG.23587	0.864886	0.0261503
ENSSSCG00000000063	MSTRG.23598	0.857881	0.0288614
ENSSSCG00000000063	MSTRG.23820	0.927427	0.00770904
ENSSSCG00000000063	MSTRG.23951	-0.859952	0.0280467
ENSSSCG00000000063	MSTRG.23957	-0.690643	0.128749
ENSSSCG00000000063	MSTRG.24143	0.971241	0.0012287
ENSSSCG00000000063	MSTRG.24296	-0.951845	0.00342258
ENSSSCG00000000063	MSTRG.24378	0.84519	0.0340943
ENSSSCG00000000063	MSTRG.2445	-0.598548	0.209396
ENSSSCG00000000063	MSTRG.24539	-0.413282	0.415372
ENSSSCG00000000063	MSTRG.2479	-0.343221	0.505384
ENSSSCG00000000063	MSTRG.24881	-0.42327	0.403011
ENSSSCG00000000063	MSTRG.25066	0.276837	0.595353
ENSSSCG00000000063	MSTRG.25111	0.86265	0.0270019
ENSSSCG00000000063	MSTRG.25154	0.84789	0.0329466
ENSSSCG00000000063	MSTRG.2530	0.98604	0.000290973
ENSSSCG00000000063	MSTRG.25304	0.920826	0.00915459
ENSSSCG00000000063	MSTRG.25520	-0.900386	0.0143902
ENSSSCG00000000063	MSTRG.2560	-0.529341	0.28015
ENSSSCG00000000063	MSTRG.25665	0.944577	0.00452245
ENSSSCG00000000063	MSTRG.2570	-0.870945	0.0239079
ENSSSCG00000000063	MSTRG.25714	0.925805	0.00805304
ENSSSCG00000000063	MSTRG.2595	0.871761	0.0236135
ENSSSCG00000000063	MSTRG.25991	-0.444475	0.377193
ENSSSCG00000000063	MSTRG.26127	-0.415106	0.413106
ENSSSCG00000000063	MSTRG.26624	0.813817	0.0487695
ENSSSCG00000000063	MSTRG.2689	-0.889638	0.0175977
ENSSSCG00000000063	MSTRG.2766	0.966649	0.00164991
ENSSSCG00000000063	MSTRG.308	-0.767268	0.0749432
ENSSSCG00000000063	MSTRG.3110	0.917655	0.00989197
ENSSSCG00000000063	MSTRG.3144	-0.841593	0.0356517
ENSSSCG00000000063	MSTRG.3378	-0.856314	0.0294853
ENSSSCG00000000063	MSTRG.3838	-0.861024	0.0276295
ENSSSCG00000000063	MSTRG.3868	-0.912139	0.0112403
ENSSSCG00000000063	MSTRG.4	-0.960582	0.00230009
ENSSSCG00000000063	MSTRG.4330	-0.926852	0.00783033
ENSSSCG00000000063	MSTRG.5080	0.981344	0.000518849
ENSSSCG00000000063	MSTRG.536	0.867514	0.025166
ENSSSCG00000000063	MSTRG.5361	0.973079	0.00107739
ENSSSCG00000000063	MSTRG.5830	0.962811	0.00204878
ENSSSCG00000000063	MSTRG.6031	-0.640974	0.170211
ENSSSCG00000000063	MSTRG.6148	-0.632935	0.177376
ENSSSCG00000000063	MSTRG.6163	-0.970894	0.00125844
ENSSSCG00000000063	MSTRG.6227	-0.750907	0.0853433
ENSSSCG00000000063	MSTRG.6293	0.853263	0.0307177
ENSSSCG00000000063	MSTRG.6332	0.950049	0.00368028
ENSSSCG00000000063	MSTRG.6334	-0.680891	0.136499
ENSSSCG00000000063	MSTRG.6402	-0.844005	0.0346034
ENSSSCG00000000063	MSTRG.6717	0.968716	0.00145273
ENSSSCG00000000063	MSTRG.6819	0.976395	0.000829251
ENSSSCG00000000063	MSTRG.6877	-0.673334	0.142636
ENSSSCG00000000063	MSTRG.6914	0.852264	0.0311267
ENSSSCG00000000063	MSTRG.7106	-0.509861	0.30148
ENSSSCG00000000063	MSTRG.7761	0.933099	0.00656389
ENSSSCG00000000063	MSTRG.7875	-0.969678	0.00136524
ENSSSCG00000000063	MSTRG.8035	0.923772	0.00849465
ENSSSCG00000000063	MSTRG.8610	0.937574	0.00572389
ENSSSCG00000000063	MSTRG.8649	0.870016	0.0242457
ENSSSCG00000000063	MSTRG.9034	-0.950102	0.00367253
ENSSSCG00000000063	MSTRG.9084	0.961799	0.00216107
ENSSSCG00000000063	MSTRG.9085	0.911879	0.0113059
ENSSSCG00000000063	MSTRG.934	-0.690517	0.128848
ENSSSCG00000000063	MSTRG.9645	-0.701742	0.120171
ENSSSCG00000000063	MSTRG.9832	-0.521624	0.288529
ENSSSCG00000000063	MSTRG.9848	0.992312	8.84236e-05
ENSSSCG00000000063	MSTRG.9934	0.820876	0.0452544
ENSSSCG00000000064	MSTRG.10346	-0.0514418	0.922905
ENSSSCG00000000064	MSTRG.10454	-0.871752	0.0236168
ENSSSCG00000000064	MSTRG.10460	0.834846	0.0386612
ENSSSCG00000000064	MSTRG.10462	0.949925	0.00369851
ENSSSCG00000000064	MSTRG.10652	-0.819697	0.0458329
ENSSSCG00000000064	MSTRG.10773	-0.814835	0.0482547
ENSSSCG00000000064	MSTRG.11023	0.704282	0.118243
ENSSSCG00000000064	MSTRG.11148	-0.847041	0.0333054
ENSSSCG00000000064	MSTRG.11240	0.872195	0.0234576
ENSSSCG00000000064	MSTRG.11394	-0.84571	0.0338717
ENSSSCG00000000064	MSTRG.11463	-0.78271	0.0656929
ENSSSCG00000000064	MSTRG.11487	0.948946	0.00384318
ENSSSCG00000000064	MSTRG.12010	-0.836433	0.0379432
ENSSSCG00000000064	MSTRG.12141	0.909119	0.0120136
ENSSSCG00000000064	MSTRG.12281	-0.799339	0.0563572
ENSSSCG00000000064	MSTRG.1263	-0.755646	0.0822685
ENSSSCG00000000064	MSTRG.12762	0.910086	0.0117632
ENSSSCG00000000064	MSTRG.1295	-0.823695	0.0438853
ENSSSCG00000000064	MSTRG.13062	-0.844258	0.0344946
ENSSSCG00000000064	MSTRG.13442	0.890243	0.0174087
ENSSSCG00000000064	MSTRG.1349	-0.823763	0.0438525
ENSSSCG00000000064	MSTRG.13729	0.984424	0.000362029
ENSSSCG00000000064	MSTRG.13820	0.66201	0.15205
ENSSSCG00000000064	MSTRG.13897	0.331935	0.520384
ENSSSCG00000000064	MSTRG.14164	-0.806083	0.0527597
ENSSSCG00000000064	MSTRG.14319	-0.808359	0.0515701
ENSSSCG00000000064	MSTRG.14367	0.480728	0.334455
ENSSSCG00000000064	MSTRG.145	-0.50366	0.308392
ENSSSCG00000000064	MSTRG.14875	-0.863321	0.0267449
ENSSSCG00000000064	MSTRG.15275	-0.812361	0.0495094
ENSSSCG00000000064	MSTRG.15276	-0.853245	0.0307251
ENSSSCG00000000064	MSTRG.15489	0.844787	0.0342668
ENSSSCG00000000064	MSTRG.15627	-0.802799	0.0544979
ENSSSCG00000000064	MSTRG.15912	-0.736546	0.0949692
ENSSSCG00000000064	MSTRG.15919	-0.650959	0.161483
ENSSSCG00000000064	MSTRG.15924	-0.850356	0.0319146
ENSSSCG00000000064	MSTRG.16000	0.877834	0.0214751
ENSSSCG00000000064	MSTRG.16053	0.069809	0.895457
ENSSSCG00000000064	MSTRG.16330	0.958879	0.00250163
ENSSSCG00000000064	MSTRG.16586	0.726657	0.101863
ENSSSCG00000000064	MSTRG.16997	-0.697853	0.123148
ENSSSCG00000000064	MSTRG.17335	-0.819642	0.0458599
ENSSSCG00000000064	MSTRG.17339	-0.826846	0.0423778
ENSSSCG00000000064	MSTRG.17388	0.562245	0.245501
ENSSSCG00000000064	MSTRG.17389	0.603127	0.205007
ENSSSCG00000000064	MSTRG.17390	0.806812	0.0523773
ENSSSCG00000000064	MSTRG.17454	0.670675	0.144824
ENSSSCG00000000064	MSTRG.17479	0.82836	0.0416619
ENSSSCG00000000064	MSTRG.17901	-0.843251	0.0349297
ENSSSCG00000000064	MSTRG.18154	-0.707231	0.116024
ENSSSCG00000000064	MSTRG.18227	0.189568	0.719054
ENSSSCG00000000064	MSTRG.18561	-0.80177	0.0550479
ENSSSCG00000000064	MSTRG.18600	-0.866739	0.0254544
ENSSSCG00000000064	MSTRG.19146	-0.83445	0.0388416
ENSSSCG00000000064	MSTRG.19404	-0.795334	0.0585459
ENSSSCG00000000064	MSTRG.1975	-0.295131	0.570157
ENSSSCG00000000064	MSTRG.20340	-0.00177143	0.997343
ENSSSCG00000000064	MSTRG.20380	0.837845	0.0373094
ENSSSCG00000000064	MSTRG.2051	-0.736569	0.0949535
ENSSSCG00000000064	MSTRG.20514	-0.846014	0.0337419
ENSSSCG00000000064	MSTRG.21133	0.0360909	0.945887
ENSSSCG00000000064	MSTRG.21771	-0.694106	0.126045
ENSSSCG00000000064	MSTRG.2252	-0.832459	0.0397535
ENSSSCG00000000064	MSTRG.22694	-0.839986	0.0363582
ENSSSCG00000000064	MSTRG.22725	-0.489332	0.324586
ENSSSCG00000000064	MSTRG.22784	-0.844836	0.0342459
ENSSSCG00000000064	MSTRG.2285	-0.846886	0.0333711
ENSSSCG00000000064	MSTRG.2310	0.642918	0.168496
ENSSSCG00000000064	MSTRG.23304	0.860347	0.0278924
ENSSSCG00000000064	MSTRG.23378	0.533932	0.27521
ENSSSCG00000000064	MSTRG.23386	0.695935	0.124627
ENSSSCG00000000064	MSTRG.23537	0.553224	0.254823
ENSSSCG00000000064	MSTRG.23587	-0.772837	0.0715434
ENSSSCG00000000064	MSTRG.23598	-0.77992	0.0673229
ENSSSCG00000000064	MSTRG.23820	-0.739741	0.0927882
ENSSSCG00000000064	MSTRG.23951	0.908265	0.012237
ENSSSCG00000000064	MSTRG.23957	0.972909	0.00109094
ENSSSCG00000000064	MSTRG.24143	-0.862475	0.0270693
ENSSSCG00000000064	MSTRG.24296	0.845651	0.0338969
ENSSSCG00000000064	MSTRG.24378	-0.786722	0.0633805
ENSSSCG00000000064	MSTRG.2445	0.738665	0.0935196
ENSSSCG00000000064	MSTRG.24539	0.0924451	0.861727
ENSSSCG00000000064	MSTRG.2479	0.445948	0.375421
ENSSSCG00000000064	MSTRG.24881	0.839208	0.0367025
ENSSSCG00000000064	MSTRG.25066	0.0374584	0.943839
ENSSSCG00000000064	MSTRG.25111	-0.693001	0.126906
ENSSSCG00000000064	MSTRG.25154	-0.757133	0.081314
ENSSSCG00000000064	MSTRG.2530	-0.813977	0.0486882
ENSSSCG00000000064	MSTRG.25304	-0.703886	0.118543
ENSSSCG00000000064	MSTRG.25520	0.723758	0.103925
ENSSSCG00000000064	MSTRG.2560	0.941061	0.00510833
ENSSSCG00000000064	MSTRG.25665	-0.827186	0.0422167
ENSSSCG00000000064	MSTRG.2570	0.926145	0.00798049
ENSSSCG00000000064	MSTRG.25714	-0.842693	0.0351719
ENSSSCG00000000064	MSTRG.2595	-0.83639	0.0379627
ENSSSCG00000000064	MSTRG.25991	0.842325	0.0353319
ENSSSCG00000000064	MSTRG.26127	0.727687	0.101135
ENSSSCG00000000064	MSTRG.26624	-0.697291	0.12358
ENSSSCG00000000064	MSTRG.2689	0.464483	0.35338
ENSSSCG00000000064	MSTRG.2766	-0.806875	0.0523445
ENSSSCG00000000064	MSTRG.308	0.461683	0.356679
ENSSSCG00000000064	MSTRG.3110	-0.828867	0.0414239
ENSSSCG00000000064	MSTRG.3144	0.955635	0.00290876
ENSSSCG00000000064	MSTRG.3378	0.661384	0.152578
ENSSSCG00000000064	MSTRG.3838	0.435849	0.387625
ENSSSCG00000000064	MSTRG.3868	0.62993	0.180087
ENSSSCG00000000064	MSTRG.4	0.712078	0.112414
ENSSSCG00000000064	MSTRG.4330	0.73546	0.0957156
ENSSSCG00000000064	MSTRG.5080	-0.823568	0.0439463
ENSSSCG00000000064	MSTRG.536	-0.792262	0.0602503
ENSSSCG00000000064	MSTRG.5361	-0.847219	0.03323
ENSSSCG00000000064	MSTRG.5830	-0.845463	0.0339771
ENSSSCG00000000064	MSTRG.6031	0.664119	0.150278
ENSSSCG00000000064	MSTRG.6148	0.0625843	0.906246
ENSSSCG00000000064	MSTRG.6163	0.682277	0.135385
ENSSSCG00000000064	MSTRG.6227	0.734412	0.0964384
ENSSSCG00000000064	MSTRG.6293	-0.802288	0.054771
ENSSSCG00000000064	MSTRG.6332	-0.840769	0.0360132
ENSSSCG00000000064	MSTRG.6334	0.203062	0.699594
ENSSSCG00000000064	MSTRG.6402	0.557078	0.250823
ENSSSCG00000000064	MSTRG.6717	-0.847375	0.0331638
ENSSSCG00000000064	MSTRG.6819	-0.818661	0.0463444
ENSSSCG00000000064	MSTRG.6877	0.968422	0.00148004
ENSSSCG00000000064	MSTRG.6914	-0.837437	0.0374921
ENSSSCG00000000064	MSTRG.7106	0.267921	0.607734
ENSSSCG00000000064	MSTRG.7761	-0.832317	0.0398192
ENSSSCG00000000064	MSTRG.7875	0.694207	0.125967
ENSSSCG00000000064	MSTRG.8035	-0.787865	0.0627288
ENSSSCG00000000064	MSTRG.8610	-0.840645	0.0360679
ENSSSCG00000000064	MSTRG.8649	-0.680767	0.136598
ENSSSCG00000000064	MSTRG.9034	0.587007	0.220624
ENSSSCG00000000064	MSTRG.9084	-0.846038	0.0337315
ENSSSCG00000000064	MSTRG.9085	-0.805912	0.0528495
ENSSSCG00000000064	MSTRG.934	0.0586838	0.912075
ENSSSCG00000000064	MSTRG.9645	0.731454	0.0984923
ENSSSCG00000000064	MSTRG.9832	0.688949	0.130081
ENSSSCG00000000064	MSTRG.9848	-0.797079	0.0575874
ENSSSCG00000000064	MSTRG.9934	-0.679241	0.137829
ENSSSCG00000000089	MSTRG.10346	-0.519038	0.291358
ENSSSCG00000000089	MSTRG.10454	-0.482773	0.332101
ENSSSCG00000000089	MSTRG.10460	0.985755	0.000302927
ENSSSCG00000000089	MSTRG.10462	0.878429	0.0212707
ENSSSCG00000000089	MSTRG.10652	-0.457651	0.361449
ENSSSCG00000000089	MSTRG.10773	-0.413976	0.414509
ENSSSCG00000000089	MSTRG.11023	0.465609	0.352057
ENSSSCG00000000089	MSTRG.11148	-0.45005	0.370503
ENSSSCG00000000089	MSTRG.11240	0.780443	0.067016
ENSSSCG00000000089	MSTRG.11394	-0.4581	0.360917
ENSSSCG00000000089	MSTRG.11463	-0.402324	0.429075
ENSSSCG00000000089	MSTRG.11487	0.568981	0.23863
ENSSSCG00000000089	MSTRG.12010	-0.454132	0.365631
ENSSSCG00000000089	MSTRG.12141	0.624131	0.185366
ENSSSCG00000000089	MSTRG.12281	-0.427297	0.398063
ENSSSCG00000000089	MSTRG.1263	-0.400491	0.431382
ENSSSCG00000000089	MSTRG.12762	0.733407	0.0971343
ENSSSCG00000000089	MSTRG.1295	-0.427431	0.397899
ENSSSCG00000000089	MSTRG.13062	-0.460003	0.358664
ENSSSCG00000000089	MSTRG.13442	0.57149	0.236089
ENSSSCG00000000089	MSTRG.1349	-0.426617	0.398897
ENSSSCG00000000089	MSTRG.13729	0.858585	0.0285833
ENSSSCG00000000089	MSTRG.13820	0.0649783	0.90267
ENSSSCG00000000089	MSTRG.13897	-0.150029	0.776644
ENSSSCG00000000089	MSTRG.14164	-0.406675	0.423616
ENSSSCG00000000089	MSTRG.14319	-0.434465	0.389307
ENSSSCG00000000089	MSTRG.14367	0.11205	0.832628
ENSSSCG00000000089	MSTRG.145	-0.714586	0.110567
ENSSSCG00000000089	MSTRG.14875	-0.464426	0.353448
ENSSSCG00000000089	MSTRG.15275	-0.43341	0.390592
ENSSSCG00000000089	MSTRG.15276	-0.454153	0.365606
ENSSSCG00000000089	MSTRG.15489	0.353938	0.491262
ENSSSCG00000000089	MSTRG.15627	-0.420626	0.406271
ENSSSCG00000000089	MSTRG.15912	-0.402647	0.428668
ENSSSCG00000000089	MSTRG.15919	-0.335585	0.515519
ENSSSCG00000000089	MSTRG.15924	-0.463909	0.354056
ENSSSCG00000000089	MSTRG.16000	0.935704	0.00606801
ENSSSCG00000000089	MSTRG.16053	-0.270656	0.603929
ENSSSCG00000000089	MSTRG.16330	0.927388	0.00771727
ENSSSCG00000000089	MSTRG.16586	0.805505	0.0530637
ENSSSCG00000000089	MSTRG.16997	-0.348809	0.498006
ENSSSCG00000000089	MSTRG.17335	-0.441121	0.381237
ENSSSCG00000000089	MSTRG.17339	-0.453726	0.366114
ENSSSCG00000000089	MSTRG.17388	0.441946	0.38024
ENSSSCG00000000089	MSTRG.17389	0.608971	0.199461
ENSSSCG00000000089	MSTRG.17390	0.555541	0.252416
ENSSSCG00000000089	MSTRG.17454	0.259416	0.619604
ENSSSCG00000000089	MSTRG.17479	0.615138	0.193675
ENSSSCG00000000089	MSTRG.17901	-0.44207	0.380091
ENSSSCG00000000089	MSTRG.18154	-0.369084	0.471513
ENSSSCG00000000089	MSTRG.18227	-0.0788924	0.881907
ENSSSCG00000000089	MSTRG.18561	-0.418228	0.409235
ENSSSCG00000000089	MSTRG.18600	-0.471209	0.345499
ENSSSCG00000000089	MSTRG.19146	-0.421563	0.405115
ENSSSCG00000000089	MSTRG.19404	-0.400647	0.431185
ENSSSCG00000000089	MSTRG.1975	-0.580785	0.226775
ENSSSCG00000000089	MSTRG.20340	-0.204867	0.696998
ENSSSCG00000000089	MSTRG.20380	0.467067	0.350346
ENSSSCG00000000089	MSTRG.2051	-0.394853	0.438501
ENSSSCG00000000089	MSTRG.20514	-0.447559	0.373486
ENSSSCG00000000089	MSTRG.21133	0.0810243	0.878729
ENSSSCG00000000089	MSTRG.21771	-0.359185	0.484392
ENSSSCG00000000089	MSTRG.2252	-0.456092	0.3633
ENSSSCG00000000089	MSTRG.22694	-0.442424	0.379663
ENSSSCG00000000089	MSTRG.22725	-0.399673	0.432413
ENSSSCG00000000089	MSTRG.22784	-0.458776	0.360117
ENSSSCG00000000089	MSTRG.2285	-0.451839	0.368365
ENSSSCG00000000089	MSTRG.2310	0.0447573	0.932909
ENSSSCG00000000089	MSTRG.23304	0.789236	0.061951
ENSSSCG00000000089	MSTRG.23378	0.342736	0.506026
ENSSSCG00000000089	MSTRG.23386	0.137155	0.795557
ENSSSCG00000000089	MSTRG.23537	0.552733	0.255334
ENSSSCG00000000089	MSTRG.23587	-0.421253	0.405497
ENSSSCG00000000089	MSTRG.23598	-0.378022	0.459976
ENSSSCG00000000089	MSTRG.23820	-0.385257	0.450705
ENSSSCG00000000089	MSTRG.23951	0.719915	0.106685
ENSSSCG00000000089	MSTRG.23957	0.878459	0.0212608
ENSSSCG00000000089	MSTRG.24143	-0.47219	0.344355
ENSSSCG00000000089	MSTRG.24296	0.38544	0.450471
ENSSSCG00000000089	MSTRG.24378	-0.404966	0.425758
ENSSSCG00000000089	MSTRG.2445	0.327577	0.52621
ENSSSCG00000000089	MSTRG.24539	-0.142547	0.787628
ENSSSCG00000000089	MSTRG.2479	0.00233847	0.996492
ENSSSCG00000000089	MSTRG.24881	0.988902	0.000184059
ENSSSCG00000000089	MSTRG.25066	-0.208861	0.691263
ENSSSCG00000000089	MSTRG.25111	-0.379511	0.458063
ENSSSCG00000000089	MSTRG.25154	-0.411654	0.417399
ENSSSCG00000000089	MSTRG.2530	-0.417646	0.409956
ENSSSCG00000000089	MSTRG.25304	-0.343118	0.505521
ENSSSCG00000000089	MSTRG.25520	0.154303	0.770382
ENSSSCG00000000089	MSTRG.2560	0.893591	0.0163819
ENSSSCG00000000089	MSTRG.25665	-0.42039	0.406562
ENSSSCG00000000089	MSTRG.2570	0.682268	0.135392
ENSSSCG00000000089	MSTRG.25714	-0.449215	0.371503
ENSSSCG00000000089	MSTRG.2595	-0.446068	0.375276
ENSSSCG00000000089	MSTRG.25991	0.984021	0.000380938
ENSSSCG00000000089	MSTRG.26127	0.895541	0.0157978
ENSSSCG00000000089	MSTRG.26624	-0.331459	0.52102
ENSSSCG00000000089	MSTRG.2689	0.163133	0.757471
ENSSSCG00000000089	MSTRG.2766	-0.443299	0.378609
ENSSSCG00000000089	MSTRG.308	-0.178616	0.734925
ENSSSCG00000000089	MSTRG.3110	-0.441802	0.380414
ENSSSCG00000000089	MSTRG.3144	0.576836	0.230715
ENSSSCG00000000089	MSTRG.3378	0.153017	0.772266
ENSSSCG00000000089	MSTRG.3838	0.171775	0.744872
ENSSSCG00000000089	MSTRG.3868	0.372176	0.467512
ENSSSCG00000000089	MSTRG.4	0.193556	0.713292
ENSSSCG00000000089	MSTRG.4330	0.406862	0.423382
ENSSSCG00000000089	MSTRG.5080	-0.442138	0.380009
ENSSSCG00000000089	MSTRG.536	-0.410026	0.419427
ENSSSCG00000000089	MSTRG.5361	-0.449875	0.370712
ENSSSCG00000000089	MSTRG.5830	-0.435312	0.388277
ENSSSCG00000000089	MSTRG.6031	0.102486	0.84681
ENSSSCG00000000089	MSTRG.6148	-0.453201	0.36674
ENSSSCG00000000089	MSTRG.6163	0.166838	0.752065
ENSSSCG00000000089	MSTRG.6227	0.291258	0.575467
ENSSSCG00000000089	MSTRG.6293	-0.443442	0.378437
ENSSSCG00000000089	MSTRG.6332	-0.435727	0.387773
ENSSSCG00000000089	MSTRG.6334	0.0774755	0.884019
ENSSSCG00000000089	MSTRG.6402	-0.0637825	0.904456
ENSSSCG00000000089	MSTRG.6717	-0.445226	0.376289
ENSSSCG00000000089	MSTRG.6819	-0.428179	0.396982
ENSSSCG00000000089	MSTRG.6877	0.690873	0.12857
ENSSSCG00000000089	MSTRG.6914	-0.445971	0.375393
ENSSSCG00000000089	MSTRG.7106	-0.369961	0.470377
ENSSSCG00000000089	MSTRG.7761	-0.445712	0.375704
ENSSSCG00000000089	MSTRG.7875	0.183495	0.727847
ENSSSCG00000000089	MSTRG.8035	-0.411983	0.416989
ENSSSCG00000000089	MSTRG.8610	-0.439694	0.382962
ENSSSCG00000000089	MSTRG.8649	-0.350499	0.495781
ENSSSCG00000000089	MSTRG.9034	0.209623	0.690171
ENSSSCG00000000089	MSTRG.9084	-0.449006	0.371752
ENSSSCG00000000089	MSTRG.9085	-0.433405	0.390598
ENSSSCG00000000089	MSTRG.934	-0.442576	0.37948
ENSSSCG00000000089	MSTRG.9645	0.248165	0.635395
ENSSSCG00000000089	MSTRG.9832	0.851666	0.0313726
ENSSSCG00000000089	MSTRG.9848	-0.388287	0.44684
ENSSSCG00000000089	MSTRG.9934	-0.32432	0.530577
ENSSSCG00000000090	MSTRG.10346	0.352018	0.493783
ENSSSCG00000000090	MSTRG.10454	-0.912737	0.01109
ENSSSCG00000000090	MSTRG.10460	0.433228	0.390814
ENSSSCG00000000090	MSTRG.10462	0.701783	0.12014
ENSSSCG00000000090	MSTRG.10652	-0.916847	0.0100841
ENSSSCG00000000090	MSTRG.10773	-0.924117	0.00841882
ENSSSCG00000000090	MSTRG.11023	0.67028	0.14515
ENSSSCG00000000090	MSTRG.11148	-0.871991	0.0235307
ENSSSCG00000000090	MSTRG.11240	0.557528	0.250358
ENSSSCG00000000090	MSTRG.11394	-0.906871	0.0126056
ENSSSCG00000000090	MSTRG.11463	-0.908882	0.0120754
ENSSSCG00000000090	MSTRG.11487	0.955776	0.00289035
ENSSSCG00000000090	MSTRG.12010	-0.837119	0.0376347
ENSSSCG00000000090	MSTRG.12141	0.851212	0.0315597
ENSSSCG00000000090	MSTRG.12281	-0.909179	0.0119982
ENSSSCG00000000090	MSTRG.1263	-0.752317	0.0844228
ENSSSCG00000000090	MSTRG.12762	0.766545	0.07539
ENSSSCG00000000090	MSTRG.1295	-0.822238	0.0445905
ENSSSCG00000000090	MSTRG.13062	-0.855839	0.0296756
ENSSSCG00000000090	MSTRG.13442	0.850018	0.0320551
ENSSSCG00000000090	MSTRG.1349	-0.823043	0.0441998
ENSSSCG00000000090	MSTRG.13729	0.734223	0.0965693
ENSSSCG00000000090	MSTRG.13820	0.938282	0.00559617
ENSSSCG00000000090	MSTRG.13897	0.653955	0.158902
ENSSSCG00000000090	MSTRG.14164	-0.878282	0.0213212
ENSSSCG00000000090	MSTRG.14319	-0.895294	0.015871
ENSSSCG00000000090	MSTRG.14367	0.63864	0.172278
ENSSSCG00000000090	MSTRG.145	-0.138151	0.794092
ENSSSCG00000000090	MSTRG.14875	-0.897182	0.0153137
ENSSSCG00000000090	MSTRG.15275	-0.914	0.010776
ENSSSCG00000000090	MSTRG.15276	-0.869953	0.0242687
ENSSSCG00000000090	MSTRG.15489	0.977765	0.000736075
ENSSSCG00000000090	MSTRG.15627	-0.871967	0.0235394
ENSSSCG00000000090	MSTRG.15912	-0.850503	0.0318534
ENSSSCG00000000090	MSTRG.15919	-0.578806	0.228746
ENSSSCG00000000090	MSTRG.15924	-0.928045	0.0075801
ENSSSCG00000000090	MSTRG.16000	0.548207	0.260066
ENSSSCG00000000090	MSTRG.16053	0.222276	0.672077
ENSSSCG00000000090	MSTRG.16330	0.672403	0.143401
ENSSSCG00000000090	MSTRG.16586	0.400909	0.430855
ENSSSCG00000000090	MSTRG.16997	-0.85828	0.0287035
ENSSSCG00000000090	MSTRG.17335	-0.892734	0.0166419
ENSSSCG00000000090	MSTRG.17339	-0.879866	0.0207813
ENSSSCG00000000090	MSTRG.17388	0.488557	0.325471
ENSSSCG00000000090	MSTRG.17389	0.374372	0.464677
ENSSSCG00000000090	MSTRG.17390	0.774622	0.0704689
ENSSSCG00000000090	MSTRG.17454	0.792428	0.0601577
ENSSSCG00000000090	MSTRG.17479	0.740907	0.0919974
ENSSSCG00000000090	MSTRG.17901	-0.869613	0.024393
ENSSSCG00000000090	MSTRG.18154	-0.691215	0.128301
ENSSSCG00000000090	MSTRG.18227	0.369982	0.470349
ENSSSCG00000000090	MSTRG.18561	-0.774104	0.0707799
ENSSSCG00000000090	MSTRG.18600	-0.902836	0.0137025
ENSSSCG00000000090	MSTRG.19146	-0.907969	0.0123148
ENSSSCG00000000090	MSTRG.19404	-0.886154	0.0187036
ENSSSCG00000000090	MSTRG.1975	0.0435503	0.934716
ENSSSCG00000000090	MSTRG.20340	0.188335	0.720838
ENSSSCG00000000090	MSTRG.20380	0.855669	0.0297437
ENSSSCG00000000090	MSTRG.2051	-0.866992	0.0253603
ENSSSCG00000000090	MSTRG.20514	-0.88555	0.0188985
ENSSSCG00000000090	MSTRG.21133	-0.128781	0.807897
ENSSSCG00000000090	MSTRG.21771	-0.636179	0.17447
ENSSSCG00000000090	MSTRG.2252	-0.87533	0.0223449
ENSSSCG00000000090	MSTRG.22694	-0.899781	0.0145626
ENSSSCG00000000090	MSTRG.22725	-0.307765	0.552928
ENSSSCG00000000090	MSTRG.22784	-0.875604	0.0222491
ENSSSCG00000000090	MSTRG.2285	-0.878237	0.0213367
ENSSSCG00000000090	MSTRG.2310	0.931651	0.00684766
ENSSSCG00000000090	MSTRG.23304	0.652884	0.159822
ENSSSCG00000000090	MSTRG.23378	0.660687	0.153167
ENSSSCG00000000090	MSTRG.23386	0.937425	0.00575102
ENSSSCG00000000090	MSTRG.23537	0.374361	0.464692
ENSSSCG00000000090	MSTRG.23587	-0.884181	0.0193441
ENSSSCG00000000090	MSTRG.23598	-0.856259	0.0295072
ENSSSCG00000000090	MSTRG.23820	-0.703678	0.118701
ENSSSCG00000000090	MSTRG.23951	0.762021	0.0782119
ENSSSCG00000000090	MSTRG.23957	0.733516	0.0970584
ENSSSCG00000000090	MSTRG.24143	-0.893182	0.0165058
ENSSSCG00000000090	MSTRG.24296	0.952227	0.00336882
ENSSSCG00000000090	MSTRG.24378	-0.804827	0.0534214
ENSSSCG00000000090	MSTRG.2445	0.730765	0.0989734
ENSSSCG00000000090	MSTRG.24539	0.0782186	0.882911
ENSSSCG00000000090	MSTRG.2479	0.546886	0.261453
ENSSSCG00000000090	MSTRG.24881	0.443502	0.378364
ENSSSCG00000000090	MSTRG.25066	0.250815	0.631667
ENSSSCG00000000090	MSTRG.25111	-0.777681	0.0686443
ENSSSCG00000000090	MSTRG.25154	-0.888788	0.0178644
ENSSSCG00000000090	MSTRG.2530	-0.845287	0.0340526
ENSSSCG00000000090	MSTRG.25304	-0.751648	0.0848591
ENSSSCG00000000090	MSTRG.25520	0.951114	0.0035263
ENSSSCG00000000090	MSTRG.2560	0.703595	0.118763
ENSSSCG00000000090	MSTRG.25665	-0.837033	0.0376732
ENSSSCG00000000090	MSTRG.2570	0.84796	0.0329168
ENSSSCG00000000090	MSTRG.25714	-0.900217	0.0144382
ENSSSCG00000000090	MSTRG.2595	-0.880212	0.0206642
ENSSSCG00000000090	MSTRG.25991	0.454904	0.364712
ENSSSCG00000000090	MSTRG.26127	0.430212	0.394494
ENSSSCG00000000090	MSTRG.26624	-0.879098	0.0210422
ENSSSCG00000000090	MSTRG.2689	0.545613	0.262793
ENSSSCG00000000090	MSTRG.2766	-0.866257	0.0256348
ENSSSCG00000000090	MSTRG.308	0.841249	0.0358022
ENSSSCG00000000090	MSTRG.3110	-0.828838	0.0414377
ENSSSCG00000000090	MSTRG.3144	0.955258	0.00295796
ENSSSCG00000000090	MSTRG.3378	0.888547	0.0179405
ENSSSCG00000000090	MSTRG.3838	0.511877	0.299245
ENSSSCG00000000090	MSTRG.3868	0.64723	0.164719
ENSSSCG00000000090	MSTRG.4	0.909217	0.0119881
ENSSSCG00000000090	MSTRG.4330	0.745154	0.0891441
ENSSSCG00000000090	MSTRG.5080	-0.826987	0.042311
ENSSSCG00000000090	MSTRG.536	-0.82043	0.0454729
ENSSSCG00000000090	MSTRG.5361	-0.880832	0.0204554
ENSSSCG00000000090	MSTRG.5830	-0.875608	0.0222478
ENSSSCG00000000090	MSTRG.6031	0.906967	0.01258
ENSSSCG00000000090	MSTRG.6148	0.3864	0.449246
ENSSSCG00000000090	MSTRG.6163	0.886756	0.0185102
ENSSSCG00000000090	MSTRG.6227	0.735096	0.0959666
ENSSSCG00000000090	MSTRG.6293	-0.918358	0.00972599
ENSSSCG00000000090	MSTRG.6332	-0.898393	0.0149614
ENSSSCG00000000090	MSTRG.6334	0.263356	0.614099
ENSSSCG00000000090	MSTRG.6402	0.886454	0.0186072
ENSSSCG00000000090	MSTRG.6717	-0.88714	0.0183874
ENSSSCG00000000090	MSTRG.6819	-0.820364	0.0455054
ENSSSCG00000000090	MSTRG.6877	0.894519	0.0161026
ENSSSCG00000000090	MSTRG.6914	-0.904068	0.0133631
ENSSSCG00000000090	MSTRG.7106	0.694232	0.125947
ENSSSCG00000000090	MSTRG.7761	-0.919385	0.00948619
ENSSSCG00000000090	MSTRG.7875	0.894606	0.0160764
ENSSSCG00000000090	MSTRG.8035	-0.899444	0.014659
ENSSSCG00000000090	MSTRG.8610	-0.882042	0.0200504
ENSSSCG00000000090	MSTRG.8649	-0.612583	0.196064
ENSSSCG00000000090	MSTRG.9034	0.71729	0.10859
ENSSSCG00000000090	MSTRG.9084	-0.908625	0.0121427
ENSSSCG00000000090	MSTRG.9085	-0.910934	0.0115459
ENSSSCG00000000090	MSTRG.934	0.421558	0.405121
ENSSSCG00000000090	MSTRG.9645	0.791569	0.0606378
ENSSSCG00000000090	MSTRG.9832	0.359678	0.483749
ENSSSCG00000000090	MSTRG.9848	-0.864305	0.0263704
ENSSSCG00000000090	MSTRG.9934	-0.859742	0.0281287
ENSSSCG00000000941	MSTRG.10346	-0.476066	0.339849
ENSSSCG00000000941	MSTRG.10454	0.983488	0.000406695
ENSSSCG00000000941	MSTRG.10460	-0.563795	0.243913
ENSSSCG00000000941	MSTRG.10462	-0.809714	0.0508683
ENSSSCG00000000941	MSTRG.10652	0.918004	0.00980926
ENSSSCG00000000941	MSTRG.10773	0.928047	0.00757968
ENSSSCG00000000941	MSTRG.11023	-0.907263	0.0125014
ENSSSCG00000000941	MSTRG.11148	0.998565	3.08585e-06
ENSSSCG00000000941	MSTRG.11240	-0.6714	0.144226
ENSSSCG00000000941	MSTRG.11394	0.981266	0.000523169
ENSSSCG00000000941	MSTRG.11463	0.883074	0.0197082
ENSSSCG00000000941	MSTRG.11487	-0.945145	0.00443102
ENSSSCG00000000941	MSTRG.12010	0.992034	9.49324e-05
ENSSSCG00000000941	MSTRG.12141	-0.966374	0.00167704
ENSSSCG00000000941	MSTRG.12281	0.912768	0.0110822
ENSSSCG00000000941	MSTRG.1263	0.850457	0.0318725
ENSSSCG00000000941	MSTRG.12762	-0.910584	0.0116354
ENSSSCG00000000941	MSTRG.1295	0.982228	0.000470935
ENSSSCG00000000941	MSTRG.13062	0.998244	4.62074e-06
ENSSSCG00000000941	MSTRG.13442	-0.934242	0.00634392
ENSSSCG00000000941	MSTRG.1349	0.986751	0.000262138
ENSSSCG00000000941	MSTRG.13729	-0.8011	0.0554073
ENSSSCG00000000941	MSTRG.13820	-0.799294	0.0563816
ENSSSCG00000000941	MSTRG.13897	-0.740005	0.0926085
ENSSSCG00000000941	MSTRG.14164	0.972037	0.00116197
ENSSSCG00000000941	MSTRG.14319	0.938706	0.00552024
ENSSSCG00000000941	MSTRG.14367	-0.84616	0.0336797
ENSSSCG00000000941	MSTRG.145	0.377165	0.461079
ENSSSCG00000000941	MSTRG.14875	0.993541	6.24528e-05
ENSSSCG00000000941	MSTRG.15275	0.931865	0.00680539
ENSSSCG00000000941	MSTRG.15276	0.996724	1.60806e-05
ENSSSCG00000000941	MSTRG.15489	-0.843295	0.0349104
ENSSSCG00000000941	MSTRG.15627	0.92793	0.00760396
ENSSSCG00000000941	MSTRG.15912	0.845334	0.0340324
ENSSSCG00000000941	MSTRG.15919	0.813349	0.0490064
ENSSSCG00000000941	MSTRG.15924	0.961891	0.00215075
ENSSSCG00000000941	MSTRG.16000	-0.695345	0.125083
ENSSSCG00000000941	MSTRG.16053	-0.00925195	0.986122
ENSSSCG00000000941	MSTRG.16330	-0.719177	0.107219
ENSSSCG00000000941	MSTRG.16586	-0.691244	0.128278
ENSSSCG00000000941	MSTRG.16997	0.801902	0.0549774
ENSSSCG00000000941	MSTRG.17335	0.965644	0.00175018
ENSSSCG00000000941	MSTRG.17339	0.962943	0.00203439
ENSSSCG00000000941	MSTRG.17388	-0.782998	0.0655253
ENSSSCG00000000941	MSTRG.17389	-0.716679	0.109035
ENSSSCG00000000941	MSTRG.17390	-0.712857	0.111839
ENSSSCG00000000941	MSTRG.17454	-0.95072	0.00358298
ENSSSCG00000000941	MSTRG.17479	-0.92843	0.00750011
ENSSSCG00000000941	MSTRG.17901	0.99943	4.87791e-07
ENSSSCG00000000941	MSTRG.18154	0.837499	0.0374642
ENSSSCG00000000941	MSTRG.18227	-0.628967	0.180959
ENSSSCG00000000941	MSTRG.18561	0.962619	0.00206994
ENSSSCG00000000941	MSTRG.18600	0.995083	3.62085e-05
ENSSSCG00000000941	MSTRG.19146	0.990112	0.000146179
ENSSSCG00000000941	MSTRG.19404	0.935201	0.00616237
ENSSSCG00000000941	MSTRG.1975	-0.19793	0.706982
ENSSSCG00000000941	MSTRG.20340	-0.466498	0.351013
ENSSSCG00000000941	MSTRG.20380	-0.994552	4.44364e-05
ENSSSCG00000000941	MSTRG.2051	0.827042	0.0422845
ENSSSCG00000000941	MSTRG.20514	0.98855	0.000195918
ENSSSCG00000000941	MSTRG.21133	0.24285	0.642886
ENSSSCG00000000941	MSTRG.21771	0.858901	0.0284589
ENSSSCG00000000941	MSTRG.2252	0.969476	0.00138336
ENSSSCG00000000941	MSTRG.22694	0.987988	0.000215577
ENSSSCG00000000941	MSTRG.22725	0.264901	0.611943
ENSSSCG00000000941	MSTRG.22784	0.993201	6.91879e-05
ENSSSCG00000000941	MSTRG.2285	0.993059	7.20901e-05
ENSSSCG00000000941	MSTRG.2310	-0.865502	0.0259181
ENSSSCG00000000941	MSTRG.23304	-0.831827	0.0400449
ENSSSCG00000000941	MSTRG.23378	-0.27277	0.600992
ENSSSCG00000000941	MSTRG.23386	-0.923378	0.00858148
ENSSSCG00000000941	MSTRG.23537	-0.700066	0.12145
ENSSSCG00000000941	MSTRG.23587	0.89717	0.0153174
ENSSSCG00000000941	MSTRG.23598	0.929338	0.00731326
ENSSSCG00000000941	MSTRG.23820	0.904848	0.0131501
ENSSSCG00000000941	MSTRG.23951	-0.923195	0.00862196
ENSSSCG00000000941	MSTRG.23957	-0.807225	0.0521613
ENSSSCG00000000941	MSTRG.24143	0.986185	0.000284949
ENSSSCG00000000941	MSTRG.24296	-0.981424	0.00051441
ENSSSCG00000000941	MSTRG.24378	0.926644	0.00787429
ENSSSCG00000000941	MSTRG.2445	-0.728469	0.100584
ENSSSCG00000000941	MSTRG.24539	-0.404796	0.425971
ENSSSCG00000000941	MSTRG.2479	-0.416644	0.411197
ENSSSCG00000000941	MSTRG.24881	-0.555785	0.252163
ENSSSCG00000000941	MSTRG.25066	0.17026	0.747077
ENSSSCG00000000941	MSTRG.25111	0.80808	0.0517155
ENSSSCG00000000941	MSTRG.25154	0.858528	0.0286056
ENSSSCG00000000941	MSTRG.2530	0.995436	3.11944e-05
ENSSSCG00000000941	MSTRG.25304	0.863588	0.0266431
ENSSSCG00000000941	MSTRG.25520	-0.912957	0.0110351
ENSSSCG00000000941	MSTRG.2560	-0.658624	0.154915
ENSSSCG00000000941	MSTRG.25665	0.986791	0.000260546
ENSSSCG00000000941	MSTRG.2570	-0.916277	0.0102209
ENSSSCG00000000941	MSTRG.25714	0.976595	0.000815284
ENSSSCG00000000941	MSTRG.2595	0.949999	0.00368769
ENSSSCG00000000941	MSTRG.25991	-0.57247	0.2351
ENSSSCG00000000941	MSTRG.26127	-0.489654	0.324219
ENSSSCG00000000941	MSTRG.26624	0.822558	0.0444352
ENSSSCG00000000941	MSTRG.2689	-0.82508	0.0432196
ENSSSCG00000000941	MSTRG.2766	0.967126	0.00160329
ENSSSCG00000000941	MSTRG.308	-0.735884	0.0954239
ENSSSCG00000000941	MSTRG.3110	0.975707	0.000878091
ENSSSCG00000000941	MSTRG.3144	-0.926194	0.00796997
ENSSSCG00000000941	MSTRG.3378	-0.889424	0.0176647
ENSSSCG00000000941	MSTRG.3838	-0.791331	0.0607713
ENSSSCG00000000941	MSTRG.3868	-0.883882	0.0194422
ENSSSCG00000000941	MSTRG.4	-0.956763	0.0027638
ENSSSCG00000000941	MSTRG.4330	-0.949276	0.00379413
ENSSSCG00000000941	MSTRG.5080	0.989768	0.000156517
ENSSSCG00000000941	MSTRG.536	0.940624	0.00518367
ENSSSCG00000000941	MSTRG.5361	0.998911	1.77735e-06
ENSSSCG00000000941	MSTRG.5830	0.998505	3.35094e-06
ENSSSCG00000000941	MSTRG.6031	-0.699041	0.122235
ENSSSCG00000000941	MSTRG.6148	-0.544213	0.264269
ENSSSCG00000000941	MSTRG.6163	-0.950256	0.00365008
ENSSSCG00000000941	MSTRG.6227	-0.801356	0.05527
ENSSSCG00000000941	MSTRG.6293	0.885906	0.0187834
ENSSSCG00000000941	MSTRG.6332	0.989635	0.000160592
ENSSSCG00000000941	MSTRG.6334	-0.577457	0.230093
ENSSSCG00000000941	MSTRG.6402	-0.823894	0.043789
ENSSSCG00000000941	MSTRG.6717	0.998536	3.21335e-06
ENSSSCG00000000941	MSTRG.6819	0.981662	0.00050136
ENSSSCG00000000941	MSTRG.6877	-0.792889	0.0599007
ENSSSCG00000000941	MSTRG.6914	0.933544	0.0064779
ENSSSCG00000000941	MSTRG.7106	-0.497695	0.315097
ENSSSCG00000000941	MSTRG.7761	0.958732	0.00251944
ENSSSCG00000000941	MSTRG.7875	-0.953006	0.00326075
ENSSSCG00000000941	MSTRG.8035	0.923007	0.00866377
ENSSSCG00000000941	MSTRG.8610	0.987115	0.000247969
ENSSSCG00000000941	MSTRG.8649	0.846196	0.0336644
ENSSSCG00000000941	MSTRG.9034	-0.90395	0.0133953
ENSSSCG00000000941	MSTRG.9084	0.986612	0.000267664
ENSSSCG00000000941	MSTRG.9085	0.926493	0.00790635
ENSSSCG00000000941	MSTRG.934	-0.571172	0.236411
ENSSSCG00000000941	MSTRG.9645	-0.76268	0.0777979
ENSSSCG00000000941	MSTRG.9832	-0.5521	0.255994
ENSSSCG00000000941	MSTRG.9848	0.985619	0.000308716
ENSSSCG00000000941	MSTRG.9934	0.806729	0.0524208
ENSSSCG00000001010	MSTRG.10346	-0.544898	0.263547
ENSSSCG00000001010	MSTRG.10454	0.968577	0.00146562
ENSSSCG00000001010	MSTRG.10460	-0.513338	0.297629
ENSSSCG00000001010	MSTRG.10462	-0.772965	0.071466
ENSSSCG00000001010	MSTRG.10652	0.925584	0.00810049
ENSSSCG00000001010	MSTRG.10773	0.914805	0.0105782
ENSSSCG00000001010	MSTRG.11023	-0.91596	0.0102972
ENSSSCG00000001010	MSTRG.11148	0.995181	3.47793e-05
ENSSSCG00000001010	MSTRG.11240	-0.612339	0.196293
ENSSSCG00000001010	MSTRG.11394	0.983785	0.000392245
ENSSSCG00000001010	MSTRG.11463	0.871712	0.023631
ENSSSCG00000001010	MSTRG.11487	-0.919701	0.00941296
ENSSSCG00000001010	MSTRG.12010	0.989895	0.000152641
ENSSSCG00000001010	MSTRG.12141	-0.953445	0.00320054
ENSSSCG00000001010	MSTRG.12281	0.910474	0.0116635
ENSSSCG00000001010	MSTRG.1263	0.793366	0.0596351
ENSSSCG00000001010	MSTRG.12762	-0.895666	0.0157607
ENSSSCG00000001010	MSTRG.1295	0.960567	0.00230183
ENSSSCG00000001010	MSTRG.13062	0.992287	8.90137e-05
ENSSSCG00000001010	MSTRG.13442	-0.937821	0.00567906
ENSSSCG00000001010	MSTRG.1349	0.979462	0.000628386
ENSSSCG00000001010	MSTRG.13729	-0.743799	0.09005
ENSSSCG00000001010	MSTRG.13820	-0.793361	0.059638
ENSSSCG00000001010	MSTRG.13897	-0.773671	0.0710404
ENSSSCG00000001010	MSTRG.14164	0.961068	0.00224407
ENSSSCG00000001010	MSTRG.14319	0.95852	0.00254524
ENSSSCG00000001010	MSTRG.14367	-0.893322	0.0164632
ENSSSCG00000001010	MSTRG.145	0.397112	0.435644
ENSSSCG00000001010	MSTRG.14875	0.992602	8.18968e-05
ENSSSCG00000001010	MSTRG.15275	0.929803	0.00721853
ENSSSCG00000001010	MSTRG.15276	0.991829	9.98672e-05
ENSSSCG00000001010	MSTRG.15489	-0.817599	0.0468709
ENSSSCG00000001010	MSTRG.15627	0.902149	0.0138938
ENSSSCG00000001010	MSTRG.15912	0.881184	0.0203372
ENSSSCG00000001010	MSTRG.15919	0.822273	0.0445736
ENSSSCG00000001010	MSTRG.15924	0.961282	0.00221957
ENSSSCG00000001010	MSTRG.16000	-0.655784	0.157335
ENSSSCG00000001010	MSTRG.16053	0.0543426	0.918566
ENSSSCG00000001010	MSTRG.16330	-0.667747	0.147249
ENSSSCG00000001010	MSTRG.16586	-0.681917	0.135674
ENSSSCG00000001010	MSTRG.16997	0.839426	0.0366059
ENSSSCG00000001010	MSTRG.17335	0.978451	0.000691518
ENSSSCG00000001010	MSTRG.17339	0.978902	0.000663007
ENSSSCG00000001010	MSTRG.17388	-0.80816	0.051674
ENSSSCG00000001010	MSTRG.17389	-0.73449	0.0963849
ENSSSCG00000001010	MSTRG.17390	-0.640231	0.170868
ENSSSCG00000001010	MSTRG.17454	-0.974525	0.000965183
ENSSSCG00000001010	MSTRG.17479	-0.92694	0.00781163
ENSSSCG00000001010	MSTRG.17901	0.994013	5.36511e-05
ENSSSCG00000001010	MSTRG.18154	0.78359	0.0651822
ENSSSCG00000001010	MSTRG.18227	-0.688482	0.130449
ENSSSCG00000001010	MSTRG.18561	0.953499	0.00319329
ENSSSCG00000001010	MSTRG.18600	0.991424	0.000110012
ENSSSCG00000001010	MSTRG.19146	0.991844	9.9501e-05
ENSSSCG00000001010	MSTRG.19404	0.9171	0.0100239
ENSSSCG00000001010	MSTRG.1975	-0.305492	0.556017
ENSSSCG00000001010	MSTRG.20340	-0.544169	0.264316
ENSSSCG00000001010	MSTRG.20380	-0.99186	9.91204e-05
ENSSSCG00000001010	MSTRG.2051	0.81746	0.0469401
ENSSSCG00000001010	MSTRG.20514	0.972352	0.00113603
ENSSSCG00000001010	MSTRG.21133	0.350281	0.496068
ENSSSCG00000001010	MSTRG.21771	0.866652	0.025487
ENSSSCG00000001010	MSTRG.2252	0.952343	0.00335271
ENSSSCG00000001010	MSTRG.22694	0.992389	8.66592e-05
ENSSSCG00000001010	MSTRG.22725	0.245513	0.63913
ENSSSCG00000001010	MSTRG.22784	0.995983	2.41723e-05
ENSSSCG00000001010	MSTRG.2285	0.99541	3.1559e-05
ENSSSCG00000001010	MSTRG.2310	-0.873773	0.0228944
ENSSSCG00000001010	MSTRG.23304	-0.812582	0.0493967
ENSSSCG00000001010	MSTRG.23378	-0.245873	0.638622
ENSSSCG00000001010	MSTRG.23386	-0.933324	0.00652037
ENSSSCG00000001010	MSTRG.23537	-0.710377	0.113675
ENSSSCG00000001010	MSTRG.23587	0.902019	0.01393
ENSSSCG00000001010	MSTRG.23598	0.901581	0.0140527
ENSSSCG00000001010	MSTRG.23820	0.913781	0.0108302
ENSSSCG00000001010	MSTRG.23951	-0.904291	0.013302
ENSSSCG00000001010	MSTRG.23957	-0.764185	0.0768562
ENSSSCG00000001010	MSTRG.24143	0.989179	0.000174994
ENSSSCG00000001010	MSTRG.24296	-0.977603	0.000746811
ENSSSCG00000001010	MSTRG.24378	0.887945	0.0181311
ENSSSCG00000001010	MSTRG.2445	-0.654243	0.158655
ENSSSCG00000001010	MSTRG.24539	-0.37964	0.457898
ENSSSCG00000001010	MSTRG.2479	-0.365064	0.476731
ENSSSCG00000001010	MSTRG.24881	-0.504681	0.307251
ENSSSCG00000001010	MSTRG.25066	0.222834	0.671282
ENSSSCG00000001010	MSTRG.25111	0.855034	0.0299995
ENSSSCG00000001010	MSTRG.25154	0.87798	0.0214249
ENSSSCG00000001010	MSTRG.2530	0.996834	1.50159e-05
ENSSSCG00000001010	MSTRG.25304	0.900506	0.0143561
ENSSSCG00000001010	MSTRG.25520	-0.913321	0.0109443
ENSSSCG00000001010	MSTRG.2560	-0.614202	0.194549
ENSSSCG00000001010	MSTRG.25665	0.967127	0.00160322
ENSSSCG00000001010	MSTRG.2570	-0.911406	0.0114256
ENSSSCG00000001010	MSTRG.25714	0.962589	0.00207324
ENSSSCG00000001010	MSTRG.2595	0.919417	0.00947889
ENSSSCG00000001010	MSTRG.25991	-0.524067	0.285866
ENSSSCG00000001010	MSTRG.26127	-0.478743	0.336748
ENSSSCG00000001010	MSTRG.26624	0.843618	0.0347708
ENSSSCG00000001010	MSTRG.2689	-0.860492	0.0278363
ENSSSCG00000001010	MSTRG.2766	0.981552	0.000507368
ENSSSCG00000001010	MSTRG.308	-0.754779	0.0828267
ENSSSCG00000001010	MSTRG.3110	0.948901	0.0038499
ENSSSCG00000001010	MSTRG.3144	-0.896555	0.0154979
ENSSSCG00000001010	MSTRG.3378	-0.882154	0.0200133
ENSSSCG00000001010	MSTRG.3838	-0.831709	0.0400997
ENSSSCG00000001010	MSTRG.3868	-0.908253	0.0122402
ENSSSCG00000001010	MSTRG.4	-0.966684	0.00164649
ENSSSCG00000001010	MSTRG.4330	-0.943662	0.00467161
ENSSSCG00000001010	MSTRG.5080	0.990232	0.00014266
ENSSSCG00000001010	MSTRG.536	0.908142	0.0122694
ENSSSCG00000001010	MSTRG.5361	0.994281	4.89716e-05
ENSSSCG00000001010	MSTRG.5830	0.986262	0.000281821
ENSSSCG00000001010	MSTRG.6031	-0.675854	0.140576
ENSSSCG00000001010	MSTRG.6148	-0.572517	0.235053
ENSSSCG00000001010	MSTRG.6163	-0.968434	0.00147885
ENSSSCG00000001010	MSTRG.6227	-0.765712	0.0759059
ENSSSCG00000001010	MSTRG.6293	0.892725	0.0166446
ENSSSCG00000001010	MSTRG.6332	0.979847	0.000605121
ENSSSCG00000001010	MSTRG.6334	-0.635641	0.17495
ENSSSCG00000001010	MSTRG.6402	-0.8383	0.0371065
ENSSSCG00000001010	MSTRG.6717	0.992086	9.37087e-05
ENSSSCG00000001010	MSTRG.6819	0.982066	0.000479547
ENSSSCG00000001010	MSTRG.6877	-0.749012	0.0865869
ENSSSCG00000001010	MSTRG.6914	0.904867	0.013145
ENSSSCG00000001010	MSTRG.7106	-0.500912	0.311475
ENSSSCG00000001010	MSTRG.7761	0.962915	0.00203747
ENSSSCG00000001010	MSTRG.7875	-0.969967	0.00133939
ENSSSCG00000001010	MSTRG.8035	0.94331	0.00472956
ENSSSCG00000001010	MSTRG.8610	0.970102	0.00132752
ENSSSCG00000001010	MSTRG.8649	0.8501	0.0320207
ENSSSCG00000001010	MSTRG.9034	-0.935727	0.00606377
ENSSSCG00000001010	MSTRG.9084	0.986968	0.000253631
ENSSSCG00000001010	MSTRG.9085	0.939389	0.00539918
ENSSSCG00000001010	MSTRG.934	-0.623099	0.186311
ENSSSCG00000001010	MSTRG.9645	-0.725274	0.102844
ENSSSCG00000001010	MSTRG.9832	-0.555683	0.252269
ENSSSCG00000001010	MSTRG.9848	0.998195	4.88494e-06
ENSSSCG00000001010	MSTRG.9934	0.840021	0.0363426
ENSSSCG00000001011	MSTRG.10346	-0.575676	0.231876
ENSSSCG00000001011	MSTRG.10454	0.879065	0.0210536
ENSSSCG00000001011	MSTRG.10460	-0.410443	0.418908
ENSSSCG00000001011	MSTRG.10462	-0.642965	0.168455
ENSSSCG00000001011	MSTRG.10652	0.725651	0.102576
ENSSSCG00000001011	MSTRG.10773	0.802805	0.0544948
ENSSSCG00000001011	MSTRG.11023	-0.867786	0.025065
ENSSSCG00000001011	MSTRG.11148	0.913304	0.0109486
ENSSSCG00000001011	MSTRG.11240	-0.590698	0.217008
ENSSSCG00000001011	MSTRG.11394	0.846635	0.0334778
ENSSSCG00000001011	MSTRG.11463	0.739687	0.0928248
ENSSSCG00000001011	MSTRG.11487	-0.778575	0.0681154
ENSSSCG00000001011	MSTRG.12010	0.920539	0.00922027
ENSSSCG00000001011	MSTRG.12141	-0.836581	0.0378766
ENSSSCG00000001011	MSTRG.12281	0.757536	0.0810564
ENSSSCG00000001011	MSTRG.1263	0.896145	0.0156187
ENSSSCG00000001011	MSTRG.12762	-0.767204	0.074983
ENSSSCG00000001011	MSTRG.1295	0.970705	0.00127473
ENSSSCG00000001011	MSTRG.13062	0.926424	0.00792106
ENSSSCG00000001011	MSTRG.13442	-0.759929	0.0795329
ENSSSCG00000001011	MSTRG.1349	0.942477	0.00486814
ENSSSCG00000001011	MSTRG.13729	-0.660139	0.15363
ENSSSCG00000001011	MSTRG.13820	-0.68079	0.136579
ENSSSCG00000001011	MSTRG.13897	-0.764306	0.0767808
ENSSSCG00000001011	MSTRG.14164	0.902142	0.0138957
ENSSSCG00000001011	MSTRG.14319	0.751406	0.085017
ENSSSCG00000001011	MSTRG.14367	-0.82237	0.0445263
ENSSSCG00000001011	MSTRG.145	0.225266	0.667816
ENSSSCG00000001011	MSTRG.14875	0.877161	0.0217074
ENSSSCG00000001011	MSTRG.15275	0.782542	0.0657905
ENSSSCG00000001011	MSTRG.15276	0.913036	0.0110152
ENSSSCG00000001011	MSTRG.15489	-0.670839	0.144688
ENSSSCG00000001011	MSTRG.15627	0.864814	0.0261778
ENSSSCG00000001011	MSTRG.15912	0.601108	0.206937
ENSSSCG00000001011	MSTRG.15919	0.808235	0.051635
ENSSSCG00000001011	MSTRG.15924	0.806713	0.0524295
ENSSSCG00000001011	MSTRG.16000	-0.543966	0.264531
ENSSSCG00000001011	MSTRG.16053	-0.105311	0.842618
ENSSSCG00000001011	MSTRG.16330	-0.529068	0.280445
ENSSSCG00000001011	MSTRG.16586	-0.610223	0.198281
ENSSSCG00000001011	MSTRG.16997	0.540204	0.268515
ENSSSCG00000001011	MSTRG.17335	0.812086	0.0496496
ENSSSCG00000001011	MSTRG.17339	0.802752	0.0545232
ENSSSCG00000001011	MSTRG.17388	-0.754773	0.0828311
ENSSSCG00000001011	MSTRG.17389	-0.676126	0.140355
ENSSSCG00000001011	MSTRG.17390	-0.63781	0.173016
ENSSSCG00000001011	MSTRG.17454	-0.893754	0.0163327
ENSSSCG00000001011	MSTRG.17479	-0.825259	0.043134
ENSSSCG00000001011	MSTRG.17901	0.92404	0.00843564
ENSSSCG00000001011	MSTRG.18154	0.919259	0.00951544
ENSSSCG00000001011	MSTRG.18227	-0.684896	0.133292
ENSSSCG00000001011	MSTRG.18561	0.941321	0.00506388
ENSSSCG00000001011	MSTRG.18600	0.880687	0.020504
ENSSSCG00000001011	MSTRG.19146	0.874843	0.022516
ENSSSCG00000001011	MSTRG.19404	0.85635	0.0294707
ENSSSCG00000001011	MSTRG.1975	-0.250267	0.632437
ENSSSCG00000001011	MSTRG.20340	-0.539589	0.269169
ENSSSCG00000001011	MSTRG.20380	-0.911234	0.0114693
ENSSSCG00000001011	MSTRG.2051	0.6751	0.141192
ENSSSCG00000001011	MSTRG.20514	0.920903	0.00913697
ENSSSCG00000001011	MSTRG.21133	0.0949521	0.858
ENSSSCG00000001011	MSTRG.21771	0.840347	0.0361988
ENSSSCG00000001011	MSTRG.2252	0.896883	0.0154015
ENSSSCG00000001011	MSTRG.22694	0.86283	0.0269331
ENSSSCG00000001011	MSTRG.22725	0.122564	0.817075
ENSSSCG00000001011	MSTRG.22784	0.884728	0.0191657
ENSSSCG00000001011	MSTRG.2285	0.885611	0.0188789
ENSSSCG00000001011	MSTRG.2310	-0.769873	0.0733442
ENSSSCG00000001011	MSTRG.23304	-0.705093	0.117631
ENSSSCG00000001011	MSTRG.23378	0.047308	0.929091
ENSSSCG00000001011	MSTRG.23386	-0.825708	0.0429194
ENSSSCG00000001011	MSTRG.23537	-0.690238	0.129068
ENSSSCG00000001011	MSTRG.23587	0.734298	0.0965172
ENSSSCG00000001011	MSTRG.23598	0.896971	0.0153756
ENSSSCG00000001011	MSTRG.23820	0.86017	0.0279617
ENSSSCG00000001011	MSTRG.23951	-0.805108	0.0532733
ENSSSCG00000001011	MSTRG.23957	-0.631802	0.178396
ENSSSCG00000001011	MSTRG.24143	0.855364	0.0298666
ENSSSCG00000001011	MSTRG.24296	-0.855891	0.0296549
ENSSSCG00000001011	MSTRG.24378	0.941622	0.00501252
ENSSSCG00000001011	MSTRG.2445	-0.768814	0.0739926
ENSSSCG00000001011	MSTRG.24539	-0.723741	0.103936
ENSSSCG00000001011	MSTRG.2479	-0.43352	0.390458
ENSSSCG00000001011	MSTRG.24881	-0.39084	0.443592
ENSSSCG00000001011	MSTRG.25066	0.254014	0.627173
ENSSSCG00000001011	MSTRG.25111	0.56755	0.240082
ENSSSCG00000001011	MSTRG.25154	0.635367	0.175196
ENSSSCG00000001011	MSTRG.2530	0.926372	0.0079321
ENSSSCG00000001011	MSTRG.25304	0.710055	0.113915
ENSSSCG00000001011	MSTRG.25520	-0.814537	0.0484053
ENSSSCG00000001011	MSTRG.2560	-0.403226	0.427941
ENSSSCG00000001011	MSTRG.25665	0.966048	0.00170952
ENSSSCG00000001011	MSTRG.2570	-0.715135	0.110164
ENSSSCG00000001011	MSTRG.25714	0.886615	0.0185554
ENSSSCG00000001011	MSTRG.2595	0.896621	0.0154785
ENSSSCG00000001011	MSTRG.25991	-0.406363	0.424008
ENSSSCG00000001011	MSTRG.26127	-0.2313	0.659237
ENSSSCG00000001011	MSTRG.26624	0.608326	0.20007
ENSSSCG00000001011	MSTRG.2689	-0.859685	0.0281513
ENSSSCG00000001011	MSTRG.2766	0.827768	0.041941
ENSSSCG00000001011	MSTRG.308	-0.669852	0.145504
ENSSSCG00000001011	MSTRG.3110	0.963667	0.00195613
ENSSSCG00000001011	MSTRG.3144	-0.754068	0.0832865
ENSSSCG00000001011	MSTRG.3378	-0.841212	0.0358185
ENSSSCG00000001011	MSTRG.3838	-0.812666	0.0493539
ENSSSCG00000001011	MSTRG.3868	-0.8411	0.0358677
ENSSSCG00000001011	MSTRG.4	-0.880584	0.0205387
ENSSSCG00000001011	MSTRG.4330	-0.940963	0.00512517
ENSSSCG00000001011	MSTRG.5080	0.921691	0.00895834
ENSSSCG00000001011	MSTRG.536	0.938202	0.00561057
ENSSSCG00000001011	MSTRG.5361	0.911715	0.0113474
ENSSSCG00000001011	MSTRG.5830	0.937356	0.00576348
ENSSSCG00000001011	MSTRG.6031	-0.562304	0.24544
ENSSSCG00000001011	MSTRG.6148	-0.734178	0.0966003
ENSSSCG00000001011	MSTRG.6163	-0.874718	0.0225602
ENSSSCG00000001011	MSTRG.6227	-0.804442	0.053625
ENSSSCG00000001011	MSTRG.6293	0.679205	0.137858
ENSSSCG00000001011	MSTRG.6332	0.903329	0.0135663
ENSSSCG00000001011	MSTRG.6334	-0.619063	0.19003
ENSSSCG00000001011	MSTRG.6402	-0.755323	0.082476
ENSSSCG00000001011	MSTRG.6717	0.913101	0.0109992
ENSSSCG00000001011	MSTRG.6819	0.916801	0.0100951
ENSSSCG00000001011	MSTRG.6877	-0.566833	0.240812
ENSSSCG00000001011	MSTRG.6914	0.849773	0.0321571
ENSSSCG00000001011	MSTRG.7106	-0.478659	0.336845
ENSSSCG00000001011	MSTRG.7761	0.802606	0.054601
ENSSSCG00000001011	MSTRG.7875	-0.871149	0.0238341
ENSSSCG00000001011	MSTRG.8035	0.73074	0.0989906
ENSSSCG00000001011	MSTRG.8610	0.925642	0.00808812
ENSSSCG00000001011	MSTRG.8649	0.847052	0.0333006
ENSSSCG00000001011	MSTRG.9034	-0.867026	0.0253474
ENSSSCG00000001011	MSTRG.9084	0.862457	0.0270762
ENSSSCG00000001011	MSTRG.9085	0.739279	0.0931018
ENSSSCG00000001011	MSTRG.934	-0.697779	0.123204
ENSSSCG00000001011	MSTRG.9645	-0.722404	0.104894
ENSSSCG00000001011	MSTRG.9832	-0.361175	0.481794
ENSSSCG00000001011	MSTRG.9848	0.881649	0.0201817
ENSSSCG00000001011	MSTRG.9934	0.567719	0.23991
ENSSSCG00000001660	MSTRG.10346	-0.483215	0.331592
ENSSSCG00000001660	MSTRG.10454	0.977416	0.000759325
ENSSSCG00000001660	MSTRG.10460	-0.565814	0.24185
ENSSSCG00000001660	MSTRG.10462	-0.8123	0.0495406
ENSSSCG00000001660	MSTRG.10652	0.930369	0.007104
ENSSSCG00000001660	MSTRG.10773	0.920845	0.00915035
ENSSSCG00000001660	MSTRG.11023	-0.911571	0.0113839
ENSSSCG00000001660	MSTRG.11148	0.999085	1.25624e-06
ENSSSCG00000001660	MSTRG.11240	-0.660193	0.153585
ENSSSCG00000001660	MSTRG.11394	0.98741	0.000236767
ENSSSCG00000001660	MSTRG.11463	0.877551	0.0215727
ENSSSCG00000001660	MSTRG.11487	-0.942042	0.0049413
ENSSSCG00000001660	MSTRG.12010	0.993556	6.2159e-05
ENSSSCG00000001660	MSTRG.12141	-0.968953	0.0014309
ENSSSCG00000001660	MSTRG.12281	0.914617	0.0106242
ENSSSCG00000001660	MSTRG.1263	0.80783	0.0518455
ENSSSCG00000001660	MSTRG.12762	-0.917588	0.00990786
ENSSSCG00000001660	MSTRG.1295	0.966379	0.00167659
ENSSSCG00000001660	MSTRG.13062	0.996466	1.87086e-05
ENSSSCG00000001660	MSTRG.13442	-0.951931	0.00341042
ENSSSCG00000001660	MSTRG.1349	0.983056	0.000428212
ENSSSCG00000001660	MSTRG.13729	-0.79056	0.061204
ENSSSCG00000001660	MSTRG.13820	-0.79139	0.0607382
ENSSSCG00000001660	MSTRG.13897	-0.735406	0.0957527
ENSSSCG00000001660	MSTRG.14164	0.962893	0.00203983
ENSSSCG00000001660	MSTRG.14319	0.95908	0.00247742
ENSSSCG00000001660	MSTRG.14367	-0.86256	0.0270365
ENSSSCG00000001660	MSTRG.145	0.421098	0.405688
ENSSSCG00000001660	MSTRG.14875	0.998149	5.13435e-06
ENSSSCG00000001660	MSTRG.15275	0.933846	0.00641975
ENSSSCG00000001660	MSTRG.15276	0.996942	1.40093e-05
ENSSSCG00000001660	MSTRG.15489	-0.83592	0.0381747
ENSSSCG00000001660	MSTRG.15627	0.909314	0.011963
ENSSSCG00000001660	MSTRG.15912	0.879462	0.0209185
ENSSSCG00000001660	MSTRG.15919	0.82198	0.0447157
ENSSSCG00000001660	MSTRG.15924	0.967097	0.00160611
ENSSSCG00000001660	MSTRG.16000	-0.698874	0.122363
ENSSSCG00000001660	MSTRG.16053	0.0407594	0.938895
ENSSSCG00000001660	MSTRG.16330	-0.718407	0.107778
ENSSSCG00000001660	MSTRG.16586	-0.705468	0.117349
ENSSSCG00000001660	MSTRG.16997	0.83629	0.0380079
ENSSSCG00000001660	MSTRG.17335	0.979071	0.000652444
ENSSSCG00000001660	MSTRG.17339	0.980539	0.000564418
ENSSSCG00000001660	MSTRG.17388	-0.797746	0.057223
ENSSSCG00000001660	MSTRG.17389	-0.737747	0.0941465
ENSSSCG00000001660	MSTRG.17390	-0.673973	0.142113
ENSSSCG00000001660	MSTRG.17454	-0.958588	0.00253691
ENSSSCG00000001660	MSTRG.17479	-0.936018	0.0060096
ENSSSCG00000001660	MSTRG.17901	0.997701	7.92478e-06
ENSSSCG00000001660	MSTRG.18154	0.793886	0.0593462
ENSSSCG00000001660	MSTRG.18227	-0.643455	0.168023
ENSSSCG00000001660	MSTRG.18561	0.957662	0.00265084
ENSSSCG00000001660	MSTRG.18600	0.99746	9.66652e-06
ENSSSCG00000001660	MSTRG.19146	0.993518	6.288e-05
ENSSSCG00000001660	MSTRG.19404	0.921466	0.00900912
ENSSSCG00000001660	MSTRG.1975	-0.237931	0.649838
ENSSSCG00000001660	MSTRG.20340	-0.490352	0.323423
ENSSSCG00000001660	MSTRG.20380	-0.995032	3.69563e-05
ENSSSCG00000001660	MSTRG.2051	0.822769	0.044333
ENSSSCG00000001660	MSTRG.20514	0.978321	0.000699902
ENSSSCG00000001660	MSTRG.21133	0.30812	0.552446
ENSSSCG00000001660	MSTRG.21771	0.866846	0.0254147
ENSSSCG00000001660	MSTRG.2252	0.958439	0.00255504
ENSSSCG00000001660	MSTRG.22694	0.994694	4.21531e-05
ENSSSCG00000001660	MSTRG.22725	0.280838	0.589818
ENSSSCG00000001660	MSTRG.22784	0.999129	1.13773e-06
ENSSSCG00000001660	MSTRG.2285	0.998892	1.84135e-06
ENSSSCG00000001660	MSTRG.2310	-0.861916	0.0272844
ENSSSCG00000001660	MSTRG.23304	-0.837438	0.0374916
ENSSSCG00000001660	MSTRG.23378	-0.279742	0.591332
ENSSSCG00000001660	MSTRG.23386	-0.922524	0.00877131
ENSSSCG00000001660	MSTRG.23537	-0.709707	0.114174
ENSSSCG00000001660	MSTRG.23587	0.903663	0.0134742
ENSSSCG00000001660	MSTRG.23598	0.906461	0.0127152
ENSSSCG00000001660	MSTRG.23820	0.914211	0.0107239
ENSSSCG00000001660	MSTRG.23951	-0.925571	0.00810338
ENSSSCG00000001660	MSTRG.23957	-0.806911	0.0523254
ENSSSCG00000001660	MSTRG.24143	0.994794	4.05796e-05
ENSSSCG00000001660	MSTRG.24296	-0.981506	0.000509855
ENSSSCG00000001660	MSTRG.24378	0.896355	0.0155568
ENSSSCG00000001660	MSTRG.2445	-0.680332	0.136948
ENSSSCG00000001660	MSTRG.24539	-0.359088	0.484519
ENSSSCG00000001660	MSTRG.2479	-0.382731	0.453935
ENSSSCG00000001660	MSTRG.24881	-0.55827	0.249591
ENSSSCG00000001660	MSTRG.25066	0.200404	0.703418
ENSSSCG00000001660	MSTRG.25111	0.851143	0.0315886
ENSSSCG00000001660	MSTRG.25154	0.879006	0.0210735
ENSSSCG00000001660	MSTRG.2530	0.996794	1.54015e-05
ENSSSCG00000001660	MSTRG.25304	0.895367	0.0158492
ENSSSCG00000001660	MSTRG.25520	-0.907969	0.0123149
ENSSSCG00000001660	MSTRG.2560	-0.666408	0.148364
ENSSSCG00000001660	MSTRG.25665	0.972469	0.00112652
ENSSSCG00000001660	MSTRG.2570	-0.932232	0.00673312
ENSSSCG00000001660	MSTRG.25714	0.968526	0.00147031
ENSSSCG00000001660	MSTRG.2595	0.929419	0.00729681
ENSSSCG00000001660	MSTRG.25991	-0.576045	0.231506
ENSSSCG00000001660	MSTRG.26127	-0.518961	0.291442
ENSSSCG00000001660	MSTRG.26624	0.840324	0.0362092
ENSSSCG00000001660	MSTRG.2689	-0.832636	0.0396722
ENSSSCG00000001660	MSTRG.2766	0.980705	0.000554855
ENSSSCG00000001660	MSTRG.308	-0.732193	0.0979773
ENSSSCG00000001660	MSTRG.3110	0.956375	0.00281323
ENSSSCG00000001660	MSTRG.3144	-0.921948	0.00890042
ENSSSCG00000001660	MSTRG.3378	-0.872844	0.023225
ENSSSCG00000001660	MSTRG.3838	-0.803025	0.0543778
ENSSSCG00000001660	MSTRG.3868	-0.895103	0.0159278
ENSSSCG00000001660	MSTRG.4	-0.955371	0.00294321
ENSSSCG00000001660	MSTRG.4330	-0.940327	0.00523503
ENSSSCG00000001660	MSTRG.5080	0.992345	8.76698e-05
ENSSSCG00000001660	MSTRG.536	0.914889	0.0105576
ENSSSCG00000001660	MSTRG.5361	0.998132	5.23047e-06
ENSSSCG00000001660	MSTRG.5830	0.991105	0.000118327
ENSSSCG00000001660	MSTRG.6031	-0.685591	0.132739
ENSSSCG00000001660	MSTRG.6148	-0.52413	0.285798
ENSSSCG00000001660	MSTRG.6163	-0.953335	0.00321563
ENSSSCG00000001660	MSTRG.6227	-0.780124	0.0672029
ENSSSCG00000001660	MSTRG.6293	0.898136	0.0150358
ENSSSCG00000001660	MSTRG.6332	0.983991	0.000382394
ENSSSCG00000001660	MSTRG.6334	-0.598419	0.20952
ENSSSCG00000001660	MSTRG.6402	-0.819561	0.0458998
ENSSSCG00000001660	MSTRG.6717	0.99611	2.26672e-05
ENSSSCG00000001660	MSTRG.6819	0.984493	0.00035883
ENSSSCG00000001660	MSTRG.6877	-0.790181	0.0614175
ENSSSCG00000001660	MSTRG.6914	0.915661	0.0103696
ENSSSCG00000001660	MSTRG.7106	-0.479823	0.3355
ENSSSCG00000001660	MSTRG.7761	0.966296	0.00168483
ENSSSCG00000001660	MSTRG.7875	-0.956088	0.00285004
ENSSSCG00000001660	MSTRG.8035	0.942484	0.00486704
ENSSSCG00000001660	MSTRG.8610	0.975713	0.000877655
ENSSSCG00000001660	MSTRG.8649	0.850702	0.031771
ENSSSCG00000001660	MSTRG.9034	-0.913672	0.010857
ENSSSCG00000001660	MSTRG.9084	0.99047	0.000135794
ENSSSCG00000001660	MSTRG.9085	0.94121	0.00508285
ENSSSCG00000001660	MSTRG.934	-0.567934	0.239693
ENSSSCG00000001660	MSTRG.9645	-0.741919	0.0913139
ENSSSCG00000001660	MSTRG.9832	-0.585309	0.222296
ENSSSCG00000001660	MSTRG.9848	0.995095	3.60354e-05
ENSSSCG00000001660	MSTRG.9934	0.834627	0.0387611
ENSSSCG00000001661	MSTRG.10346	-0.528896	0.280631
ENSSSCG00000001661	MSTRG.10454	0.823481	0.0439885
ENSSSCG00000001661	MSTRG.10460	-0.563193	0.244529
ENSSSCG00000001661	MSTRG.10462	-0.732979	0.097431
ENSSSCG00000001661	MSTRG.10652	0.761	0.0788553
ENSSSCG00000001661	MSTRG.10773	0.73751	0.0943084
ENSSSCG00000001661	MSTRG.11023	-0.968348	0.00148694
ENSSSCG00000001661	MSTRG.11148	0.880373	0.0206098
ENSSSCG00000001661	MSTRG.11240	-0.527859	0.281751
ENSSSCG00000001661	MSTRG.11394	0.848206	0.0328134
ENSSSCG00000001661	MSTRG.11463	0.690145	0.12914
ENSSSCG00000001661	MSTRG.11487	-0.69605	0.124538
ENSSSCG00000001661	MSTRG.12010	0.896074	0.0156396
ENSSSCG00000001661	MSTRG.12141	-0.867012	0.0253526
ENSSSCG00000001661	MSTRG.12281	0.749928	0.0859848
ENSSSCG00000001661	MSTRG.1263	0.677791	0.139003
ENSSSCG00000001661	MSTRG.12762	-0.864082	0.0264552
ENSSSCG00000001661	MSTRG.1295	0.864951	0.0261258
ENSSSCG00000001661	MSTRG.13062	0.893614	0.0163749
ENSSSCG00000001661	MSTRG.13442	-0.804311	0.0536944
ENSSSCG00000001661	MSTRG.1349	0.882892	0.0197684
ENSSSCG00000001661	MSTRG.13729	-0.63486	0.175649
ENSSSCG00000001661	MSTRG.13820	-0.434663	0.389066
ENSSSCG00000001661	MSTRG.13897	-0.695816	0.124719
ENSSSCG00000001661	MSTRG.14164	0.842418	0.0352915
ENSSSCG00000001661	MSTRG.14319	0.813196	0.0490841
ENSSSCG00000001661	MSTRG.14367	-0.914252	0.0107139
ENSSSCG00000001661	MSTRG.145	0.570776	0.236811
ENSSSCG00000001661	MSTRG.14875	0.85477	0.0301059
ENSSSCG00000001661	MSTRG.15275	0.772904	0.071503
ENSSSCG00000001661	MSTRG.15276	0.871735	0.0236227
ENSSSCG00000001661	MSTRG.15489	-0.471616	0.345025
ENSSSCG00000001661	MSTRG.15627	0.764532	0.0766403
ENSSSCG00000001661	MSTRG.15912	0.728643	0.100461
ENSSSCG00000001661	MSTRG.15919	0.79341	0.0596107
ENSSSCG00000001661	MSTRG.15924	0.801033	0.0554434
ENSSSCG00000001661	MSTRG.16000	-0.693905	0.126202
ENSSSCG00000001661	MSTRG.16053	0.378496	0.459367
ENSSSCG00000001661	MSTRG.16330	-0.584775	0.222823
ENSSSCG00000001661	MSTRG.16586	-0.848538	0.0326737
ENSSSCG00000001661	MSTRG.16997	0.654688	0.158273
ENSSSCG00000001661	MSTRG.17335	0.850666	0.0317859
ENSSSCG00000001661	MSTRG.17339	0.852045	0.0312164
ENSSSCG00000001661	MSTRG.17388	-0.961974	0.00214152
ENSSSCG00000001661	MSTRG.17389	-0.936696	0.00588417
ENSSSCG00000001661	MSTRG.17390	-0.447245	0.373863
ENSSSCG00000001661	MSTRG.17454	-0.916558	0.0101533
ENSSSCG00000001661	MSTRG.17479	-0.932049	0.00676916
ENSSSCG00000001661	MSTRG.17901	0.880287	0.0206391
ENSSSCG00000001661	MSTRG.18154	0.71245	0.112139
ENSSSCG00000001661	MSTRG.18227	-0.821866	0.0447713
ENSSSCG00000001661	MSTRG.18561	0.872792	0.0232436
ENSSSCG00000001661	MSTRG.18600	0.854547	0.0301962
ENSSSCG00000001661	MSTRG.19146	0.851809	0.0313138
ENSSSCG00000001661	MSTRG.19404	0.774199	0.0707227
ENSSSCG00000001661	MSTRG.1975	-0.386735	0.448818
ENSSSCG00000001661	MSTRG.20340	-0.732371	0.0978534
ENSSSCG00000001661	MSTRG.20380	-0.901998	0.013936
ENSSSCG00000001661	MSTRG.2051	0.650619	0.161777
ENSSSCG00000001661	MSTRG.20514	0.847421	0.0331445
ENSSSCG00000001661	MSTRG.21133	0.48126	0.333842
ENSSSCG00000001661	MSTRG.21771	0.823849	0.0438109
ENSSSCG00000001661	MSTRG.2252	0.836818	0.0377699
ENSSSCG00000001661	MSTRG.22694	0.860388	0.0278768
ENSSSCG00000001661	MSTRG.22725	0.0693416	0.896154
ENSSSCG00000001661	MSTRG.22784	0.88247	0.0199082
ENSSSCG00000001661	MSTRG.2285	0.873572	0.0229657
ENSSSCG00000001661	MSTRG.2310	-0.58111	0.226452
ENSSSCG00000001661	MSTRG.23304	-0.849796	0.0321473
ENSSSCG00000001661	MSTRG.23378	0.129541	0.806775
ENSSSCG00000001661	MSTRG.23386	-0.69026	0.12905
ENSSSCG00000001661	MSTRG.23537	-0.921392	0.00902605
ENSSSCG00000001661	MSTRG.23587	0.761982	0.0782368
ENSSSCG00000001661	MSTRG.23598	0.768612	0.0741164
ENSSSCG00000001661	MSTRG.23820	0.852189	0.0311576
ENSSSCG00000001661	MSTRG.23951	-0.879091	0.0210446
ENSSSCG00000001661	MSTRG.23957	-0.685288	0.132981
ENSSSCG00000001661	MSTRG.24143	0.851573	0.031411
ENSSSCG00000001661	MSTRG.24296	-0.777683	0.0686431
ENSSSCG00000001661	MSTRG.24378	0.782922	0.0655698
ENSSSCG00000001661	MSTRG.2445	-0.410967	0.418255
ENSSSCG00000001661	MSTRG.24539	-0.505384	0.306465
ENSSSCG00000001661	MSTRG.2479	-0.0263163	0.960535
ENSSSCG00000001661	MSTRG.24881	-0.541188	0.26747
ENSSSCG00000001661	MSTRG.25066	0.634579	0.175901
ENSSSCG00000001661	MSTRG.25111	0.726757	0.101792
ENSSSCG00000001661	MSTRG.25154	0.710575	0.113528
ENSSSCG00000001661	MSTRG.2530	0.904101	0.0133539
ENSSSCG00000001661	MSTRG.25304	0.793249	0.0597001
ENSSSCG00000001661	MSTRG.25520	-0.637236	0.173528
ENSSSCG00000001661	MSTRG.2560	-0.463394	0.354662
ENSSSCG00000001661	MSTRG.25665	0.860944	0.0276603
ENSSSCG00000001661	MSTRG.2570	-0.79974	0.0561405
ENSSSCG00000001661	MSTRG.25714	0.827022	0.0422942
ENSSSCG00000001661	MSTRG.2595	0.776822	0.0691548
ENSSSCG00000001661	MSTRG.25991	-0.563659	0.244052
ENSSSCG00000001661	MSTRG.26127	-0.520437	0.289826
ENSSSCG00000001661	MSTRG.26624	0.663523	0.150778
ENSSSCG00000001661	MSTRG.2689	-0.952217	0.00337023
ENSSSCG00000001661	MSTRG.2766	0.880389	0.0206045
ENSSSCG00000001661	MSTRG.308	-0.437113	0.38609
ENSSSCG00000001661	MSTRG.3110	0.850711	0.0317673
ENSSSCG00000001661	MSTRG.3144	-0.654775	0.158198
ENSSSCG00000001661	MSTRG.3378	-0.683351	0.134525
ENSSSCG00000001661	MSTRG.3838	-0.944341	0.0045606
ENSSSCG00000001661	MSTRG.3868	-0.967891	0.00152991
ENSSSCG00000001661	MSTRG.4	-0.782609	0.0657514
ENSSSCG00000001661	MSTRG.4330	-0.93308	0.00656765
ENSSSCG00000001661	MSTRG.5080	0.904215	0.0133227
ENSSSCG00000001661	MSTRG.536	0.805575	0.0530269
ENSSSCG00000001661	MSTRG.5361	0.876964	0.0217755
ENSSSCG00000001661	MSTRG.5830	0.86417	0.0264218
ENSSSCG00000001661	MSTRG.6031	-0.267158	0.608796
ENSSSCG00000001661	MSTRG.6148	-0.523743	0.286218
ENSSSCG00000001661	MSTRG.6163	-0.801134	0.055389
ENSSSCG00000001661	MSTRG.6227	-0.554234	0.253772
ENSSSCG00000001661	MSTRG.6293	0.710713	0.113425
ENSSSCG00000001661	MSTRG.6332	0.848002	0.0328994
ENSSSCG00000001661	MSTRG.6334	-0.852651	0.0309681
ENSSSCG00000001661	MSTRG.6402	-0.549855	0.258339
ENSSSCG00000001661	MSTRG.6717	0.869423	0.0244622
ENSSSCG00000001661	MSTRG.6819	0.887076	0.0184076
ENSSSCG00000001661	MSTRG.6877	-0.477873	0.337755
ENSSSCG00000001661	MSTRG.6914	0.738146	0.0938736
ENSSSCG00000001661	MSTRG.7106	-0.125636	0.812538
ENSSSCG00000001661	MSTRG.7761	0.810548	0.050438
ENSSSCG00000001661	MSTRG.7875	-0.800111	0.0559398
ENSSSCG00000001661	MSTRG.8035	0.791828	0.0604927
ENSSSCG00000001661	MSTRG.8610	0.846258	0.0336378
ENSSSCG00000001661	MSTRG.8649	0.814894	0.048225
ENSSSCG00000001661	MSTRG.9034	-0.925685	0.00807891
ENSSSCG00000001661	MSTRG.9084	0.849289	0.0323589
ENSSSCG00000001661	MSTRG.9085	0.782439	0.0658501
ENSSSCG00000001661	MSTRG.934	-0.592782	0.214976
ENSSSCG00000001661	MSTRG.9645	-0.434815	0.388882
ENSSSCG00000001661	MSTRG.9832	-0.687753	0.131026
ENSSSCG00000001661	MSTRG.9848	0.887423	0.018297
ENSSSCG00000001661	MSTRG.9934	0.665784	0.148884
ENSSSCG00000001664	MSTRG.10346	-0.419609	0.407527
ENSSSCG00000001664	MSTRG.10454	0.64736	0.164606
ENSSSCG00000001664	MSTRG.10460	-0.327957	0.525701
ENSSSCG00000001664	MSTRG.10462	-0.498295	0.31442
ENSSSCG00000001664	MSTRG.10652	0.45067	0.369761
ENSSSCG00000001664	MSTRG.10773	0.491452	0.322171
ENSSSCG00000001664	MSTRG.11023	-0.632987	0.17733
ENSSSCG00000001664	MSTRG.11148	0.766811	0.0752255
ENSSSCG00000001664	MSTRG.11240	-0.706033	0.116923
ENSSSCG00000001664	MSTRG.11394	0.632448	0.177814
ENSSSCG00000001664	MSTRG.11463	0.39256	0.441408
ENSSSCG00000001664	MSTRG.11487	-0.617679	0.191312
ENSSSCG00000001664	MSTRG.12010	0.810586	0.0504184
ENSSSCG00000001664	MSTRG.12141	-0.638884	0.172062
ENSSSCG00000001664	MSTRG.12281	0.437724	0.385348
ENSSSCG00000001664	MSTRG.1263	0.654883	0.158106
ENSSSCG00000001664	MSTRG.12762	-0.582717	0.224858
ENSSSCG00000001664	MSTRG.1295	0.828074	0.041797
ENSSSCG00000001664	MSTRG.13062	0.772965	0.0714661
ENSSSCG00000001664	MSTRG.13442	-0.696203	0.12442
ENSSSCG00000001664	MSTRG.1349	0.853467	0.0306345
ENSSSCG00000001664	MSTRG.13729	-0.575494	0.232058
ENSSSCG00000001664	MSTRG.13820	-0.563146	0.244577
ENSSSCG00000001664	MSTRG.13897	-0.456437	0.362891
ENSSSCG00000001664	MSTRG.14164	0.638733	0.172195
ENSSSCG00000001664	MSTRG.14319	0.554528	0.253467
ENSSSCG00000001664	MSTRG.14367	-0.612793	0.195867
ENSSSCG00000001664	MSTRG.145	0.365756	0.475831
ENSSSCG00000001664	MSTRG.14875	0.730497	0.0991602
ENSSSCG00000001664	MSTRG.15275	0.480438	0.334791
ENSSSCG00000001664	MSTRG.15276	0.788157	0.0625629
ENSSSCG00000001664	MSTRG.15489	-0.553349	0.254693
ENSSSCG00000001664	MSTRG.15627	0.556587	0.251332
ENSSSCG00000001664	MSTRG.15912	0.404052	0.426905
ENSSSCG00000001664	MSTRG.15919	0.939855	0.00531728
ENSSSCG00000001664	MSTRG.15924	0.558251	0.249612
ENSSSCG00000001664	MSTRG.16000	-0.405616	0.424943
ENSSSCG00000001664	MSTRG.16053	-0.255065	0.6257
ENSSSCG00000001664	MSTRG.16330	-0.426003	0.399651
ENSSSCG00000001664	MSTRG.16586	-0.523576	0.286401
ENSSSCG00000001664	MSTRG.16997	0.313574	0.545055
ENSSSCG00000001664	MSTRG.17335	0.603418	0.204729
ENSSSCG00000001664	MSTRG.17339	0.647372	0.164596
ENSSSCG00000001664	MSTRG.17388	-0.529968	0.279473
ENSSSCG00000001664	MSTRG.17389	-0.587895	0.219752
ENSSSCG00000001664	MSTRG.17390	-0.320583	0.5356
ENSSSCG00000001664	MSTRG.17454	-0.684628	0.133506
ENSSSCG00000001664	MSTRG.17479	-0.61302	0.195655
ENSSSCG00000001664	MSTRG.17901	0.774104	0.0707798
ENSSSCG00000001664	MSTRG.18154	0.691271	0.128258
ENSSSCG00000001664	MSTRG.18227	-0.441525	0.380749
ENSSSCG00000001664	MSTRG.18561	0.903211	0.0135988
ENSSSCG00000001664	MSTRG.18600	0.708498	0.115075
ENSSSCG00000001664	MSTRG.19146	0.674422	0.141746
ENSSSCG00000001664	MSTRG.19404	0.546265	0.262107
ENSSSCG00000001664	MSTRG.1975	-0.264868	0.611989
ENSSSCG00000001664	MSTRG.20340	-0.349765	0.496747
ENSSSCG00000001664	MSTRG.20380	-0.727997	0.100916
ENSSSCG00000001664	MSTRG.2051	0.291262	0.575462
ENSSSCG00000001664	MSTRG.20514	0.70083	0.120866
ENSSSCG00000001664	MSTRG.21133	-0.037429	0.943883
ENSSSCG00000001664	MSTRG.21771	0.93294	0.00659482
ENSSSCG00000001664	MSTRG.2252	0.633163	0.177172
ENSSSCG00000001664	MSTRG.22694	0.674552	0.141639
ENSSSCG00000001664	MSTRG.22725	0.464445	0.353425
ENSSSCG00000001664	MSTRG.22784	0.729426	0.0999112
ENSSSCG00000001664	MSTRG.2285	0.748187	0.087131
ENSSSCG00000001664	MSTRG.2310	-0.607856	0.200514
ENSSSCG00000001664	MSTRG.23304	-0.496467	0.316484
ENSSSCG00000001664	MSTRG.23378	0.26079	0.617684
ENSSSCG00000001664	MSTRG.23386	-0.639005	0.171955
ENSSSCG00000001664	MSTRG.23537	-0.476175	0.339722
ENSSSCG00000001664	MSTRG.23587	0.40656	0.423761
ENSSSCG00000001664	MSTRG.23598	0.604332	0.203858
ENSSSCG00000001664	MSTRG.23820	0.904468	0.0132537
ENSSSCG00000001664	MSTRG.23951	-0.624012	0.185474
ENSSSCG00000001664	MSTRG.23957	-0.49836	0.314347
ENSSSCG00000001664	MSTRG.24143	0.720455	0.106295
ENSSSCG00000001664	MSTRG.24296	-0.671554	0.144099
ENSSSCG00000001664	MSTRG.24378	0.704607	0.117998
ENSSSCG00000001664	MSTRG.2445	-0.728262	0.10073
ENSSSCG00000001664	MSTRG.24539	-0.768534	0.0741639
ENSSSCG00000001664	MSTRG.2479	-0.59726	0.210637
ENSSSCG00000001664	MSTRG.24881	-0.303244	0.559077
ENSSSCG00000001664	MSTRG.25066	0.234182	0.655148
ENSSSCG00000001664	MSTRG.25111	0.47564	0.340343
ENSSSCG00000001664	MSTRG.25154	0.343173	0.505448
ENSSSCG00000001664	MSTRG.2530	0.781722	0.066268
ENSSSCG00000001664	MSTRG.25304	0.717623	0.108348
ENSSSCG00000001664	MSTRG.25520	-0.662686	0.151481
ENSSSCG00000001664	MSTRG.2560	-0.308936	0.551338
ENSSSCG00000001664	MSTRG.25665	0.823508	0.0439753
ENSSSCG00000001664	MSTRG.2570	-0.561579	0.246185
ENSSSCG00000001664	MSTRG.25714	0.632515	0.177754
ENSSSCG00000001664	MSTRG.2595	0.629703	0.180292
ENSSSCG00000001664	MSTRG.25991	-0.310084	0.549782
ENSSSCG00000001664	MSTRG.26127	-0.0831486	0.875565
ENSSSCG00000001664	MSTRG.26624	0.278689	0.592789
ENSSSCG00000001664	MSTRG.2689	-0.65662	0.15662
ENSSSCG00000001664	MSTRG.2766	0.621774	0.187529
ENSSSCG00000001664	MSTRG.308	-0.544888	0.263558
ENSSSCG00000001664	MSTRG.3110	0.783201	0.0654075
ENSSSCG00000001664	MSTRG.3144	-0.612466	0.196174
ENSSSCG00000001664	MSTRG.3378	-0.536639	0.272313
ENSSSCG00000001664	MSTRG.3838	-0.589791	0.217894
ENSSSCG00000001664	MSTRG.3868	-0.60481	0.203403
ENSSSCG00000001664	MSTRG.4	-0.675473	0.140888
ENSSSCG00000001664	MSTRG.4330	-0.705958	0.11698
ENSSSCG00000001664	MSTRG.5080	0.814561	0.0483929
ENSSSCG00000001664	MSTRG.536	0.688341	0.130561
ENSSSCG00000001664	MSTRG.5361	0.739409	0.0930134
ENSSSCG00000001664	MSTRG.5830	0.772353	0.0718358
ENSSSCG00000001664	MSTRG.6031	-0.48415	0.330518
ENSSSCG00000001664	MSTRG.6148	-0.658953	0.154635
ENSSSCG00000001664	MSTRG.6163	-0.681617	0.135915
ENSSSCG00000001664	MSTRG.6227	-0.893531	0.0164
ENSSSCG00000001664	MSTRG.6293	0.380237	0.457131
ENSSSCG00000001664	MSTRG.6332	0.678315	0.138578
ENSSSCG00000001664	MSTRG.6334	-0.393358	0.440395
ENSSSCG00000001664	MSTRG.6402	-0.605993	0.202279
ENSSSCG00000001664	MSTRG.6717	0.729825	0.0996311
ENSSSCG00000001664	MSTRG.6819	0.842668	0.0351827
ENSSSCG00000001664	MSTRG.6877	-0.46083	0.357687
ENSSSCG00000001664	MSTRG.6914	0.555335	0.252629
ENSSSCG00000001664	MSTRG.7106	-0.405896	0.424592
ENSSSCG00000001664	MSTRG.7761	0.552295	0.25579
ENSSSCG00000001664	MSTRG.7875	-0.670642	0.144852
ENSSSCG00000001664	MSTRG.8035	0.494711	0.318471
ENSSSCG00000001664	MSTRG.8610	0.704369	0.118178
ENSSSCG00000001664	MSTRG.8649	0.950688	0.00358749
ENSSSCG00000001664	MSTRG.9034	-0.632421	0.177839
ENSSSCG00000001664	MSTRG.9084	0.651915	0.160657
ENSSSCG00000001664	MSTRG.9085	0.479825	0.335498
ENSSSCG00000001664	MSTRG.934	-0.559612	0.248207
ENSSSCG00000001664	MSTRG.9645	-0.792716	0.0599967
ENSSSCG00000001664	MSTRG.9832	-0.289221	0.578265
ENSSSCG00000001664	MSTRG.9848	0.731717	0.0983086
ENSSSCG00000001664	MSTRG.9934	0.280869	0.589774
ENSSSCG00000001667	MSTRG.10346	-0.517864	0.292645
ENSSSCG00000001667	MSTRG.10454	0.965702	0.00174434
ENSSSCG00000001667	MSTRG.10460	-0.558947	0.248893
ENSSSCG00000001667	MSTRG.10462	-0.797405	0.0574095
ENSSSCG00000001667	MSTRG.10652	0.898584	0.0149061
ENSSSCG00000001667	MSTRG.10773	0.900606	0.0143278
ENSSSCG00000001667	MSTRG.11023	-0.941108	0.00510029
ENSSSCG00000001667	MSTRG.11148	0.99447	4.57914e-05
ENSSSCG00000001667	MSTRG.11240	-0.64511	0.166572
ENSSSCG00000001667	MSTRG.11394	0.971332	0.00122103
ENSSSCG00000001667	MSTRG.11463	0.852836	0.0308921
ENSSSCG00000001667	MSTRG.11487	-0.903517	0.0135143
ENSSSCG00000001667	MSTRG.12010	0.99383	5.69867e-05
ENSSSCG00000001667	MSTRG.12141	-0.960086	0.00235788
ENSSSCG00000001667	MSTRG.12281	0.891216	0.0171072
ENSSSCG00000001667	MSTRG.1263	0.825183	0.04317
ENSSSCG00000001667	MSTRG.12762	-0.912612	0.0111214
ENSSSCG00000001667	MSTRG.1295	0.97791	0.000726593
ENSSSCG00000001667	MSTRG.13062	0.996975	1.37138e-05
ENSSSCG00000001667	MSTRG.13442	-0.923924	0.0084613
ENSSSCG00000001667	MSTRG.1349	0.987424	0.000236255
ENSSSCG00000001667	MSTRG.13729	-0.768046	0.0744642
ENSSSCG00000001667	MSTRG.13820	-0.737408	0.0943783
ENSSSCG00000001667	MSTRG.13897	-0.755453	0.0823928
ENSSSCG00000001667	MSTRG.14164	0.962386	0.0020956
ENSSSCG00000001667	MSTRG.14319	0.93032	0.00711378
ENSSSCG00000001667	MSTRG.14367	-0.889247	0.0177201
ENSSSCG00000001667	MSTRG.145	0.425358	0.400443
ENSSSCG00000001667	MSTRG.14875	0.983967	0.000383546
ENSSSCG00000001667	MSTRG.15275	0.912249	0.0112125
ENSSSCG00000001667	MSTRG.15276	0.991255	0.000114389
ENSSSCG00000001667	MSTRG.15489	-0.774047	0.0708142
ENSSSCG00000001667	MSTRG.15627	0.906684	0.0126555
ENSSSCG00000001667	MSTRG.15912	0.836612	0.0378628
ENSSSCG00000001667	MSTRG.15919	0.835155	0.038521
ENSSSCG00000001667	MSTRG.15924	0.943481	0.00470138
ENSSSCG00000001667	MSTRG.16000	-0.695597	0.124889
ENSSSCG00000001667	MSTRG.16053	0.0762649	0.885824
ENSSSCG00000001667	MSTRG.16330	-0.688771	0.130222
ENSSSCG00000001667	MSTRG.16586	-0.734853	0.0961341
ENSSSCG00000001667	MSTRG.16997	0.784751	0.0645119
ENSSSCG00000001667	MSTRG.17335	0.960269	0.00233646
ENSSSCG00000001667	MSTRG.17339	0.959416	0.00243711
ENSSSCG00000001667	MSTRG.17388	-0.841834	0.0355465
ENSSSCG00000001667	MSTRG.17389	-0.781798	0.0662234
ENSSSCG00000001667	MSTRG.17390	-0.65393	0.158923
ENSSSCG00000001667	MSTRG.17454	-0.96897	0.00142936
ENSSSCG00000001667	MSTRG.17479	-0.945839	0.00432075
ENSSSCG00000001667	MSTRG.17901	0.995201	3.44849e-05
ENSSSCG00000001667	MSTRG.18154	0.824405	0.0435433
ENSSSCG00000001667	MSTRG.18227	-0.698037	0.123006
ENSSSCG00000001667	MSTRG.18561	0.967054	0.00161031
ENSSSCG00000001667	MSTRG.18600	0.984344	0.000365733
ENSSSCG00000001667	MSTRG.19146	0.980406	0.000572141
ENSSSCG00000001667	MSTRG.19404	0.915437	0.010424
ENSSSCG00000001667	MSTRG.1975	-0.268173	0.607384
ENSSSCG00000001667	MSTRG.20340	-0.551623	0.256492
ENSSSCG00000001667	MSTRG.20380	-0.995318	3.28324e-05
ENSSSCG00000001667	MSTRG.2051	0.798045	0.0570605
ENSSSCG00000001667	MSTRG.20514	0.97661	0.000814225
ENSSSCG00000001667	MSTRG.21133	0.311689	0.547607
ENSSSCG00000001667	MSTRG.21771	0.877342	0.0216449
ENSSSCG00000001667	MSTRG.2252	0.957656	0.00265154
ENSSSCG00000001667	MSTRG.22694	0.980635	0.000558857
ENSSSCG00000001667	MSTRG.22725	0.225312	0.66775
ENSSSCG00000001667	MSTRG.22784	0.990452	0.000136303
ENSSSCG00000001667	MSTRG.2285	0.988733	0.000189707
ENSSSCG00000001667	MSTRG.2310	-0.825493	0.0430219
ENSSSCG00000001667	MSTRG.23304	-0.844486	0.0343962
ENSSSCG00000001667	MSTRG.23378	-0.172091	0.744412
ENSSSCG00000001667	MSTRG.23386	-0.895347	0.0158552
ENSSSCG00000001667	MSTRG.23537	-0.763215	0.0774625
ENSSSCG00000001667	MSTRG.23587	0.881866	0.0201093
ENSSSCG00000001667	MSTRG.23598	0.910111	0.011757
ENSSSCG00000001667	MSTRG.23820	0.919124	0.00954691
ENSSSCG00000001667	MSTRG.23951	-0.926595	0.00788461
ENSSSCG00000001667	MSTRG.23957	-0.783944	0.0649773
ENSSSCG00000001667	MSTRG.24143	0.977507	0.000753206
ENSSSCG00000001667	MSTRG.24296	-0.95658	0.00278697
ENSSSCG00000001667	MSTRG.24378	0.911776	0.0113318
ENSSSCG00000001667	MSTRG.2445	-0.669108	0.14612
ENSSSCG00000001667	MSTRG.24539	-0.448684	0.372138
ENSSSCG00000001667	MSTRG.2479	-0.340371	0.50916
ENSSSCG00000001667	MSTRG.24881	-0.547025	0.261308
ENSSSCG00000001667	MSTRG.25066	0.285422	0.583492
ENSSSCG00000001667	MSTRG.25111	0.809662	0.0508952
ENSSSCG00000001667	MSTRG.25154	0.839999	0.0363524
ENSSSCG00000001667	MSTRG.2530	0.998668	2.66196e-06
ENSSSCG00000001667	MSTRG.25304	0.87283	0.0232301
ENSSSCG00000001667	MSTRG.25520	-0.874318	0.0227014
ENSSSCG00000001667	MSTRG.2560	-0.612274	0.196354
ENSSSCG00000001667	MSTRG.25665	0.980786	0.000550206
ENSSSCG00000001667	MSTRG.2570	-0.90367	0.0134721
ENSSSCG00000001667	MSTRG.25714	0.961397	0.00220649
ENSSSCG00000001667	MSTRG.2595	0.927433	0.00770792
ENSSSCG00000001667	MSTRG.25991	-0.565748	0.241917
ENSSSCG00000001667	MSTRG.26127	-0.491188	0.322471
ENSSSCG00000001667	MSTRG.26624	0.80106	0.0554289
ENSSSCG00000001667	MSTRG.2689	-0.880332	0.0206237
ENSSSCG00000001667	MSTRG.2766	0.968711	0.00145318
ENSSSCG00000001667	MSTRG.308	-0.693767	0.126309
ENSSSCG00000001667	MSTRG.3110	0.967952	0.00152412
ENSSSCG00000001667	MSTRG.3144	-0.878554	0.0212279
ENSSSCG00000001667	MSTRG.3378	-0.863227	0.026781
ENSSSCG00000001667	MSTRG.3838	-0.85103	0.0316353
ENSSSCG00000001667	MSTRG.3868	-0.924955	0.00823623
ENSSSCG00000001667	MSTRG.4	-0.942585	0.00485002
ENSSSCG00000001667	MSTRG.4330	-0.967038	0.00161188
ENSSSCG00000001667	MSTRG.5080	0.994413	4.67268e-05
ENSSSCG00000001667	MSTRG.536	0.928145	0.00755921
ENSSSCG00000001667	MSTRG.5361	0.993316	6.6856e-05
ENSSSCG00000001667	MSTRG.5830	0.990214	0.000143175
ENSSSCG00000001667	MSTRG.6031	-0.616518	0.19239
ENSSSCG00000001667	MSTRG.6148	-0.570117	0.237478
ENSSSCG00000001667	MSTRG.6163	-0.943007	0.00477981
ENSSSCG00000001667	MSTRG.6227	-0.766583	0.0753667
ENSSSCG00000001667	MSTRG.6293	0.860613	0.027789
ENSSSCG00000001667	MSTRG.6332	0.97794	0.000724566
ENSSSCG00000001667	MSTRG.6334	-0.661148	0.152778
ENSSSCG00000001667	MSTRG.6402	-0.787804	0.0627636
ENSSSCG00000001667	MSTRG.6717	0.99101	0.000120874
ENSSSCG00000001667	MSTRG.6819	0.984867	0.000341775
ENSSSCG00000001667	MSTRG.6877	-0.727238	0.101452
ENSSSCG00000001667	MSTRG.6914	0.904381	0.0132775
ENSSSCG00000001667	MSTRG.7106	-0.433909	0.389984
ENSSSCG00000001667	MSTRG.7761	0.943783	0.00465163
ENSSSCG00000001667	MSTRG.7875	-0.944356	0.00455829
ENSSSCG00000001667	MSTRG.8035	0.912311	0.0111969
ENSSSCG00000001667	MSTRG.8610	0.975327	0.00090561
ENSSSCG00000001667	MSTRG.8649	0.865416	0.0259504
ENSSSCG00000001667	MSTRG.9034	-0.934769	0.00624375
ENSSSCG00000001667	MSTRG.9084	0.976096	0.000850278
ENSSSCG00000001667	MSTRG.9085	0.911597	0.0113773
ENSSSCG00000001667	MSTRG.934	-0.607246	0.201091
ENSSSCG00000001667	MSTRG.9645	-0.707373	0.115917
ENSSSCG00000001667	MSTRG.9832	-0.584603	0.222993
ENSSSCG00000001667	MSTRG.9848	0.987654	0.000227686
ENSSSCG00000001667	MSTRG.9934	0.790427	0.0612789
ENSSSCG00000001672	MSTRG.10346	-0.277281	0.594738
ENSSSCG00000001672	MSTRG.10454	0.588427	0.21923
ENSSSCG00000001672	MSTRG.10460	-0.416496	0.41138
ENSSSCG00000001672	MSTRG.10462	-0.576301	0.23125
ENSSSCG00000001672	MSTRG.10652	0.614411	0.194354
ENSSSCG00000001672	MSTRG.10773	0.463183	0.35491
ENSSSCG00000001672	MSTRG.11023	-0.553575	0.254457
ENSSSCG00000001672	MSTRG.11148	0.718426	0.107764
ENSSSCG00000001672	MSTRG.11240	-0.627785	0.182032
ENSSSCG00000001672	MSTRG.11394	0.679509	0.137612
ENSSSCG00000001672	MSTRG.11463	0.403156	0.428029
ENSSSCG00000001672	MSTRG.11487	-0.660131	0.153637
ENSSSCG00000001672	MSTRG.12010	0.750805	0.0854101
ENSSSCG00000001672	MSTRG.12141	-0.655863	0.157267
ENSSSCG00000001672	MSTRG.12281	0.498053	0.314693
ENSSSCG00000001672	MSTRG.1263	0.227205	0.665056
ENSSSCG00000001672	MSTRG.12762	-0.64418	0.167387
ENSSSCG00000001672	MSTRG.1295	0.599382	0.208593
ENSSSCG00000001672	MSTRG.13062	0.694111	0.126042
ENSSSCG00000001672	MSTRG.13442	-0.8617	0.0273679
ENSSSCG00000001672	MSTRG.1349	0.732694	0.0976288
ENSSSCG00000001672	MSTRG.13729	-0.55407	0.253943
ENSSSCG00000001672	MSTRG.13820	-0.560883	0.2469
ENSSSCG00000001672	MSTRG.13897	-0.295089	0.570215
ENSSSCG00000001672	MSTRG.14164	0.522094	0.288016
ENSSSCG00000001672	MSTRG.14319	0.753588	0.0835972
ENSSSCG00000001672	MSTRG.14367	-0.601045	0.206998
ENSSSCG00000001672	MSTRG.145	0.715953	0.109565
ENSSSCG00000001672	MSTRG.14875	0.744931	0.0892929
ENSSSCG00000001672	MSTRG.15275	0.531087	0.278267
ENSSSCG00000001672	MSTRG.15276	0.736713	0.0948546
ENSSSCG00000001672	MSTRG.15489	-0.606327	0.201962
ENSSSCG00000001672	MSTRG.15627	0.385782	0.450035
ENSSSCG00000001672	MSTRG.15912	0.765358	0.0761259
ENSSSCG00000001672	MSTRG.15919	0.865602	0.0258806
ENSSSCG00000001672	MSTRG.15924	0.629306	0.180652
ENSSSCG00000001672	MSTRG.16000	-0.481806	0.333213
ENSSSCG00000001672	MSTRG.16053	0.119953	0.820934
ENSSSCG00000001672	MSTRG.16330	-0.52902	0.280496
ENSSSCG00000001672	MSTRG.16586	-0.570053	0.237543
ENSSSCG00000001672	MSTRG.16997	0.707256	0.116004
ENSSSCG00000001672	MSTRG.17335	0.716876	0.108891
ENSSSCG00000001672	MSTRG.17339	0.792618	0.0600517
ENSSSCG00000001672	MSTRG.17388	-0.509102	0.302322
ENSSSCG00000001672	MSTRG.17389	-0.621706	0.187592
ENSSSCG00000001672	MSTRG.17390	-0.0833956	0.875197
ENSSSCG00000001672	MSTRG.17454	-0.650919	0.161517
ENSSSCG00000001672	MSTRG.17479	-0.626257	0.183423
ENSSSCG00000001672	MSTRG.17901	0.700976	0.120754
ENSSSCG00000001672	MSTRG.18154	0.214071	0.683798
ENSSSCG00000001672	MSTRG.18227	-0.35217	0.493584
ENSSSCG00000001672	MSTRG.18561	0.750339	0.0857151
ENSSSCG00000001672	MSTRG.18600	0.70745	0.115859
ENSSSCG00000001672	MSTRG.19146	0.68216	0.135479
ENSSSCG00000001672	MSTRG.19404	0.421768	0.404862
ENSSSCG00000001672	MSTRG.1975	-0.40359	0.427484
ENSSSCG00000001672	MSTRG.20340	-0.316539	0.541049
ENSSSCG00000001672	MSTRG.20380	-0.67571	0.140694
ENSSSCG00000001672	MSTRG.2051	0.327076	0.526881
ENSSSCG00000001672	MSTRG.20514	0.572427	0.235144
ENSSSCG00000001672	MSTRG.21133	0.467209	0.350178
ENSSSCG00000001672	MSTRG.21771	0.864505	0.0262946
ENSSSCG00000001672	MSTRG.2252	0.508318	0.303195
ENSSSCG00000001672	MSTRG.22694	0.712378	0.112193
ENSSSCG00000001672	MSTRG.22725	0.690239	0.129067
ENSSSCG00000001672	MSTRG.22784	0.740356	0.0923705
[truncated: 56,652 more rows]
