# Supplementary material for: Transcriptome analysis reveals the long intergenic noncoding RNAs contributed to skeletal muscle differences between Yorkshire and Tibetan pig
Source: Sci Rep. 2021 Jan 29;11:2622. doi: 10.1038/s41598-021-82126-2 (PMC7846844; doi:10.1038/s41598-021-82126-2)
Supplement: Supplementary file 8 — Supplementary Table S5. [file 41598_2021_82126_MOESM8_ESM.xlsx]

## Sheet: Sheet1
Table.S5.Primers for RT-qPCR
Genes	Primer sequence (5'to3')
SESN3	Forward:AAGCAAACACAGTGGATGAACG
	Reverse:CGCAAGAAAGACTCCAGGTACT
WDR5	Forward:GCGCGTATGATGGGAAATTTGA
WDR5R1	Reverse:GCACTTCCCTGTTTTCACATCC
IGF2	Forward:CATCGTTGAGGAGTGCTGTTTC
IGF2-R1	Reverse:GGACTGCTTCCAGGTGTCATAT
SRF	Forward:CTGATTCAGACCTGCCTCAACT
SRF-R1	Reverse:GTAGAGGTGCTAGGTGCTGTTT
UNKL	Forward:GAGTTTAGGACAGAGCAGTGCT
UNKL-R2	Reverse:GCCGACGCTGATTTAGGAAATG
MSTRG.2530	Forward:ATAGTTCTCACAGGCAGCCATC
MSTRG.2530 R2	Reverse:TTTGAGTTCCAGGGTCAGGAAG
MSTRG.12010	Forward:CACATGACGAGATGGACACTCA
MSTRG.12010 R1	Reverse:CTGCCATTGTCCATCTCTGTCT
MSTRG.14875	Forward:CTGGAGCTTCCCTTTTTCTTGC
MSTRG.14875 R1	Reverse:CGCAGAACTTAGATGCCAATGG
MSTRG.21771	Forward:AAAGAGTGTCGGGACCAGATTC
MSTRG.21771 R1	Reverse:AAGTACCCGAGTCAGGTGAGTA
MSTRG.24143	Forward:GGAATTTCACCCTTGCCTTTCC
MSTRG.24143 R1	Reverse:TGGGGCTCCTTATTAGTACCCA
